# Supplementary material for: Determination of host proteins composing the microenvironment of coronavirus replicase complexes by proximity-labeling
Source: eLife. 2019 Jan 11;8:e42037. doi: 10.7554/eLife.42037 (PMC6372286; doi:10.7554/eLife.42037)
Supplement: Supplementary file 1. [file elife-42037-supp1.xlsx]

## Sheet: Sheet1
Table 4. Primer and probes used in RT-qPCR
Gene	Forward 5’-3’	Revers 5’-3’	Probe 5’3’	Accession No. ref. Gene
nucleocapsid MHV	GCCTCGCCAAAAGAGGACT	GGGCCTCTCTTTCCAAAACAC	FAM- CAAACAAGCAGTGCCCAGTGCAGC-BHQ1	FJ647225.1
Rpl13a	GGCCGAGGCCATCTTCTT	TTCCGGAGAAAGGCCAGATA		NM_009438.5
eIF3E	GGTTGGATGCCAAGATTGATTC	AAGGCTTTTGGTCTTTTCAATCACT		NM_008388.2
eIF3i	TATCAGTGCTTCGTGAGCTTCTTT	CACTGGTGATCTTGGAATCATTACA		NM_018799.2
eIF3F	TGAGACCATGCTCAACAGCAA	CAAGTTTCTCGTTGAGGGCAAT		NM_025344.2
eIF4G1	CGGCAGTAATCAGCGTGTGT	CTCGAACTAATGTATTGGATGCTATCTG		NM_145941.3
eIF4G2	GCCTGCCAAGACTAGCAAAAAG	TGACAGCGTCGTTGGCATT		NM_013507.3
eIF2ak3	ATCGTGCGCAGGCTTTTC	AGTACTTCATGTCATTCCAGCTGTTG		NM_010121.3
Rsl24d1	ATCAAGGAGGTCAAGCAGAACATC	CCTCCTGTAACTGCTGGACCAT		NM_198609.2
TATA-box binding protein (Tbp)	ACGGACAACTGCGTTGATTTT	ACTTAGCTGGGAAGCCCAACTT		NM_013684.3
