# Supplementary material for: Determination of host proteins composing the microenvironment of coronavirus replicase complexes by proximity-labeling
Source: eLife. 2019 Jan 11;8:e42037. doi: 10.7554/eLife.42037 (PMC6372286; doi:10.7554/eLife.42037)
Supplement: Supplementary file 2. [file elife-42037-supp2.xlsx]

## Sheet: MS data
Leading razor protein	ID	GN	Fasta headers	Taxo	Protein IDs	Number of proteins	Peptides	Razor + unique peptides	Unique peptides	Razor + unique peptides 1_15HA	Razor + unique peptides 1_BirA_15HA	Razor + unique peptides 1_BirA_WT	Razor + unique peptides 1_WT	Razor + unique peptides 2_15HA	Razor + unique peptides 2_BirA_15HA	Razor + unique peptides 2_BirA_WT	Razor + unique peptides 2_WT	Razor + unique peptides 3_15HA	Razor + unique peptides 3_BirA_15HA	Razor + unique peptides 3_BirA_WT	Razor + unique peptides 3_WT	Sequence coverage [%]	Mol. weight [kDa]	Sequence length	Q-value	Score	Intensity	iBAQ	MS/MS count	Int 1_15HA	Int 1_BirA_15HA	Int 1_BirA_WT	Int 1_WT	Int 2_15HA	Int 2_BirA_15HA	Int 2_BirA_WT	Int 2_WT	Int 3_15HA	Int 3_BirA_15HA	Int 3_BirA_WT	Int 3_WT	iBAQ 1_15HA	iBAQ 1_BirA_15HA	iBAQ 1_BirA_WT	iBAQ 1_WT	iBAQ 2_15HA	iBAQ 2_BirA_15HA	iBAQ 2_BirA_WT	iBAQ 2_WT
gi|11192310|NP_068669.1	NP_068669.1		2a protein	Murine hepatitis virus strain A59	gi|11192310|NP_068669.1	1	13	13	13	0	0	10	4	2	0	8	8	0	0	9	8	53.1	31.663	273	0	113.26	516480000	34432000	53	0	0	142930000	8073500	1291100	0	135920000	100230000	0	0	103260000	24765000	0	0	9528600	538240	86070	0	9061600	6682000
gi|25121560|NP_740607.1	NP_740607.1		nsp1 (p28)	Murine hepatitis virus strain A59	gi|25121560|NP_740607.1	1	16	16	16	4	11	13	4	5	12	14	6	3	13	14	4	78.9	27.39	247	0	104.39	2687000000	191930000	182	13889000	91356000	368670000	10748000	29688000	427770000	747650000	79238000	3423000	519640000	367510000	27431000	992060	6525400	26333000	767740	2120600	30555000	53403000	5659800
gi|25121561|NP_740608.1	NP_740608.1		nsp2 (p65)	Murine hepatitis virus strain A59	gi|25121561|NP_740608.1	1	44	44	44	0	36	40	0	1	35	37	11	0	35	42	0	84.4	64.834	585	0	323.31	115000000000	4782100000	1235	0	13230000000	18544000000	0	1598800	8398700000	23716000000	43822000	0	14427000000	36410000000	0	0	551250000	772670000	0	66616	349950000	988150000	1825900
gi|25121563|NP_740610.1	NP_740610.1		nsp5 (3CL-PRO)	Murine hepatitis virus strain A59	gi|25121563|NP_740610.1	1	12	12	12	0	10	9	0	0	9	9	0	0	6	11	0	58.4	33.159	303	0	323.31	2203000000	146870000	110	0	418180000	437570000	0	0	101760000	311910000	0	0	108150000	825460000	0	0	27879000	29172000	0	0	6784300	20794000	0
gi|25121564|NP_740611.1	NP_740611.1		nsp6 (TM3)	Murine hepatitis virus strain A59	gi|25121564|NP_740611.1	1	3	3	3	0	2	3	0	0	2	2	0	0	2	2	0	12.5	32.946	287	0	200.97	888700000	80791000	32	0	155300000	162510000	0	0	62709000	142270000	0	0	73101000	292820000	0	0	14118000	14774000	0	0	5700800	12934000	0
gi|25121565|NP_740612.1	NP_740612.1		nsp7	Murine hepatitis virus strain A59	gi|25121565|NP_740612.1	1	3	3	3	0	3	3	0	0	2	3	0	0	2	3	0	56.5	10.129	92	0	23.57	250060000	50011000	29	0	64667000	59756000	0	0	19501000	75495000	0	0	7069300	23567000	0	0	12933000	11951000	0	0	3900200	15099000	0
gi|25121566|NP_740613.1	NP_740613.1		nsp8	Murine hepatitis virus strain A59	gi|25121566|NP_740613.1	1	10	10	10	0	7	8	0	0	7	7	0	0	8	10	0	62.9	21.615	194	0	323.31	4606200000	575770000	140	0	629370000	663200000	0	0	204520000	584830000	0	0	482870000	2041400000	0	0	78671000	82900000	0	0	25565000	73103000	0
gi|25121567|NP_740614.1	NP_740614.1		nsp9 (ssRNA-binding protein)	Murine hepatitis virus strain A59	gi|25121567|NP_740614.1	1	8	8	8	0	6	8	0	0	7	8	0	0	6	8	0	74.5	12.205	110	0	31.905	2193900000	313420000	105	0	263830000	355160000	0	0	164760000	396780000	0	0	168670000	844720000	0	0	37690000	50737000	0	0	23537000	56682000	0
gi|25121568|NP_740615.1	NP_740615.1		nsp10 (GFL)	Murine hepatitis virus strain A59	gi|25121568|NP_740615.1	1	11	11	11	0	7	6	0	0	6	8	0	0	4	10	0	70.8	14.624	137	0	18.686	2195400000	243940000	72	0	352290000	298300000	0	0	156680000	457350000	0	0	58785000	872010000	0	0	39144000	33145000	0	0	17409000	50817000	0
gi|25121569|NP_740616.1	NP_740616.1		nsp12 (RdRp)	Murine hepatitis virus strain A59	gi|25121569|NP_740616.1	1	52	52	52	1	39	44	0	1	32	41	1	1	35	46	0	63.1	106.09	928	0	323.31	6004100000	113290000	392	22815000	561550000	866000000	0	4775100	262370000	724220000	0	393990000	495420000	2673000000	0	430470	10595000	16340000	0	90096	4950400	13665000	0
gi|25121570|NP_740617.1	NP_740617.1		nsp13 (MB, NTPase/HEL)	Murine hepatitis virus strain A59	gi|25121570|NP_740617.1	1	31	31	31	0	22	24	1	0	18	28	1	0	22	31	0	67.7	67.119	600	0	323.31	4259900000	152140000	276	0	318680000	469470000	1652900	0	154360000	497960000	3209900	0	830790000	1983800000	0	0	11381000	16767000	59033	0	5513000	17784000	114640
gi|25121571|NP_740618.1	NP_740618.1		nsp14 (nuclease ExoN homolog)	Murine hepatitis virus strain A59	gi|25121571|NP_740618.1	1	25	25	25	0	11	23	0	0	12	20	1	0	8	23	0	62.6	59.04	521	0	131.64	2161400000	74532000	153	0	114550000	340150000	0	0	68066000	443120000	1997000	0	137570000	1056000000	0	0	3950000	11729000	0	0	2347100	15280000	68861
gi|25121572|NP_740619.1	NP_740619.1		nsp15 (NendoU)	Murine hepatitis virus strain A59	gi|25121572|NP_740619.1	1	31	31	31	0	12	23	0	0	11	23	1	0	15	30	0	80.5	42.22	374	0	300.29	3106500000	124260000	199	0	137990000	397680000	0	0	95689000	633790000	4003000	0	161880000	1675500000	0	0	5519400	15907000	0	0	3827600	25351000	160120
gi|25121573|NP_740620.1	NP_740620.1		nsp16 (2-o-MT)	Murine hepatitis virus strain A59	gi|25121573|NP_740620.1	1	15	15	15	0	11	15	0	0	11	14	1	0	11	15	0	55.9	33.285	299	0	323.31	2746000000	161530000	177	0	138370000	342400000	0	0	120700000	603840000	4361200	0	164690000	1371600000	0	0	8139300	20141000	0	0	7100000	35520000	256540
gi|60218916|NP_740609.2	NP_740609.2		nsp3	Murine hepatitis virus strain A59	gi|60218916|NP_740609.2	1	193	193	193	24	146	173	24	19	137	158	35	8	159	186	9	79.5	221.87	2005	0	323.31	305000000000	2903400000	3577	62787000	31614000000	45161000000	46900000	37861000	16601000000	45272000000	152620000	9158400	30861000000	135000000000	16869000	597970	301080000	430100000	446670	360580	158110000	431160000	1453500
gi|60218917|NP_001012459.1	NP_001012459.1		nsp4 (TM2)	Murine hepatitis virus strain A59	gi|60218917|NP_001012459.1	1	21	21	21	0	15	18	0	0	14	19	0	0	16	21	0	41.3	56.398	496	0	218.36	10207000000	537200000	249	0	1268300000	1623600000	0	0	710510000	1995000000	0	0	835980000	3773500000	0	0	66752000	85453000	0	0	37395000	105000000	0
gi|9629814|NP_045300.1	NP_045300.1		E2 glycoprotein precursor	Murine hepatitis virus	gi|9629814|NP_045300.1	1	31	31	31	1	0	24	19	0	0	18	13	0	1	23	17	34.5	145.9	1324	0	323.31	714870000	13238000	147	1070600	0	153220000	76597000	0	0	101480000	64846000	0	1086200	204130000	112430000	19826	0	2837500	1418500	0	0	1879300	1200800
gi|9629816|NP_045302.1	NP_045302.1		nucleocapsid protein	Murine hepatitis virus	gi|9629816|NP_045302.1	1	55	55	55	15	34	45	25	8	31	40	16	7	32	52	23	85.9	49.729	454	0	323.31	132000000000	5983600000	854	473430000	5457900000	22920000000	1147700000	81953000	6836600000	26860000000	484430000	27494000	14607000000	51666000000	1076900000	21519000	248090000	1041800000	52169000	3725100	310750000	1220900000	22019000
gi|9629817|NP_045301.1	NP_045301.1		E1 glycoprotein	Murine hepatitis virus	gi|9629817|NP_045301.1	1	8	8	8	1	0	7	2	0	0	6	5	1	0	7	2	56.1	26.026	228	0	109.91	466620000	46662000	42	6712600	0	107080000	31203000	0	0	93708000	135010000	238290	0	88073000	4597000	671260	0	10708000	3120300	0	0	9370800	13501000
A2AHC3	CAMP1_MOUSE	Camsap1	Calmodulin-regulated spectrin-associated protein 1	Mus musculus	sp|A2AHC3|CAMP1_MOUSE;tr|A0A0A0MQE5|A0A0A0MQE5_MOUSE;tr|A2AHC4|A2AHC4_MOUSE	3	5	5	5	0	0	0	1	0	1	1	0	0	1	2	0	4.7	175.89	1581	0.00053505	1.4964	9191000	104440	5	0	0	0	1327800	0	1789000	1003700	0	0	2834100	2236400	0	0	0	0	15089	0	20330	11406	0
A2AJK6	CHD7_MOUSE	Chd7	Chromodomain-helicase-DNA-binding protein 7	Mus musculus	sp|A2AJK6|CHD7_MOUSE;tr|B7ZNF8|B7ZNF8_MOUSE;sp|Q8BYH8|CHD9_MOUSE;tr|F7AL76|F7AL76_MOUSE;sp|Q09XV5|CHD8_MOUSE	5	7	4	4	1	1	2	3	1	0	2	0	1	1	2	1	2.8	334.06	2986	0	2.3868	20011000	152760	12	1781000	1658700	3094400	2149500	1499200	0	3258300	0	950550	1617500	3054200	947790	13596	12661	23622	16409	11444	0	24872	0
A2AN08	UBR4_MOUSE	Ubr4	E3 ubiquitin-protein ligase UBR4	Mus musculus	sp|A2AN08|UBR4_MOUSE;tr|F6SSP6|F6SSP6_MOUSE	2	4	4	4	0	2	1	0	0	1	0	0	0	0	3	0	1.4	572.28	5180	0	4.6356	12939000	54367	7	0	2507800	1387800	0	0	752210	0	0	0	0	8291600	0	0	10537	5831	0	0	3160.5	0	0
A2ASA8	IPIL1_MOUSE	Itpripl1	Inositol 1,4,5-trisphosphate receptor-interacting protein-like 1	Mus musculus	sp|A2ASA8|IPIL1_MOUSE;tr|A2ASB0|A2ASB0_MOUSE	2	10	10	10	0	2	6	0	0	2	7	0	0	5	9	0	30.5	62.216	547	0	11.326	87408000	3361900	31	0	4748500	13005000	0	0	2726700	21777000	0	0	11029000	34122000	0	0	182640	500190	0	0	104870	837560	0
A2ASS6	TITIN_MOUSE	Ttn	Titin	Mus musculus	sp|A2ASS6|TITIN_MOUSE;tr|E9Q8N1|E9Q8N1_MOUSE;tr|E9Q8K5|E9Q8K5_MOUSE;tr|Q62319|Q62319_MOUSE;tr|F7CR78|F7CR78_MOUSE	5	7	7	7	1	2	1	0	1	1	0	0	1	1	0	0	0.3	3906.4	35213	0.0044401	0.57524	58935000	31133	6	17014000	32859000	1141300	0	0	947720	0	0	4430000	2542400	0	0	8987.8	17358	602.93	0	0	500.65	0	0
A2RSJ4	UH1BL_MOUSE	Uhrf1bp1l	UHRF1-binding protein 1-like	Mus musculus	sp|A2RSJ4|UH1BL_MOUSE;tr|Q8C318|Q8C318_MOUSE	2	2	2	2	0	0	1	0	0	0	0	0	0	0	2	0	2.9	161.94	1457	0.0015707	1.3054	5704300	71304	3	0	0	1286500	0	0	0	0	0	0	0	4417800	0	0	0	16082	0	0	0	0	0
A3KFM7	CHD6_MOUSE	Chd6	Chromodomain-helicase-DNA-binding protein 6	Mus musculus	sp|A3KFM7|CHD6_MOUSE;tr|A3KFM8|A3KFM8_MOUSE;tr|Q8BIE8|Q8BIE8_MOUSE;tr|Q8BJ75|Q8BJ75_MOUSE;tr|Q3TSG0|Q3TSG0_MOUSE;tr|A3KFM6|A3KFM6_MOUSE;tr|Q6PBA0|Q6PBA0_MOUSE;tr|Q80YD0|Q80YD0_MOUSE	8	11	10	8	0	2	1	4	0	0	3	4	3	1	1	3	7.6	305.39	2711	0	5.1915	30561000	236910	23	0	3819100	2962700	5401000	0	0	2207900	5038700	3388600	1765200	2209300	3768600	0	29605	22966	41868	0	0	17116	39059
A6H8H2	DEN4C_MOUSE	Dennd4c	DENN domain-containing protein 4C	Mus musculus	sp|A6H8H2|DEN4C_MOUSE;tr|Q3U2Y9|Q3U2Y9_MOUSE;tr|E9Q449|E9Q449_MOUSE	3	2	2	2	0	0	2	0	0	0	1	0	0	0	2	0	2.5	211.46	1906	0	3.5184	7317100	82214	3	0	0	2817700	0	0	0	493750	0	0	0	4005700	0	0	0	31659	0	0	0	5547.7	0
A8C756	THADA_MOUSE	Thada	Thyroid adenoma-associated protein homolog	Mus musculus	sp|A8C756|THADA_MOUSE	1	6	6	6	0	0	2	0	0	0	3	0	0	0	5	0	4.4	217.29	1938	0.0020587	1.1395	12785000	130460	7	0	0	2003500	0	0	0	2834500	0	0	0	7947100	0	0	0	20444	0	0	0	28924	0
B1AQJ2	UBP36_MOUSE	Usp36	Ubiquitin carboxyl-terminal hydrolase 36	Mus musculus	sp|B1AQJ2|UBP36_MOUSE;tr|Q8BMX4|Q8BMX4_MOUSE;tr|Q8BV95|Q8BV95_MOUSE;tr|Q3TMY1|Q3TMY1_MOUSE	4	51	51	7	33	16	14	27	25	16	31	42	16	4	10	15	52.9	119.91	1098	0	194.63	1470700000	24110000	361	345890000	61732000	37312000	91463000	143130000	63177000	278660000	341160000	44837000	14248000	20851000	28227000	5670300	1012000	611680	1499400	2346500	1035700	4568100	5592800
B1AX39	ZCHC7_MOUSE	Zcchc7	Zinc finger CCHC domain-containing protein 7	Mus musculus	sp|B1AX39|ZCHC7_MOUSE;tr|F7CLJ4|F7CLJ4_MOUSE;tr|E9Q193|E9Q193_MOUSE;tr|E0CY20|E0CY20_MOUSE	4	2	2	2	1	1	0	0	0	0	0	1	0	0	0	0	4.8	63	541	0	33.192	4974300	236870	3	1538600	1469500	0	0	0	0	0	1966200	0	0	0	0	73268	69976	0	0	0	0	0	93628
B1AZI6	THOC2_MOUSE	Thoc2	THO complex subunit 2	Mus musculus	sp|B1AZI6|THOC2_MOUSE;tr|Q3US09|Q3US09_MOUSE;tr|Q3UYT9|Q3UYT9_MOUSE;tr|Q3UUT9|Q3UUT9_MOUSE;tr|F6QCT0|F6QCT0_MOUSE;tr|B1AZI7|B1AZI7_MOUSE;tr|F6RBN0|F6RBN0_MOUSE	7	17	17	10	4	1	6	2	3	0	7	13	3	1	6	4	17.8	182.77	1594	0	23.887	110740000	1457100	44	7763100	1397100	10967000	4411000	2441200	0	13613000	37076000	5540300	1687900	19841000	6004400	102150	18383	144300	58040	32121	0	179120	487840
B2RQC2	UBP42_MOUSE	Usp42	Ubiquitin carboxyl-terminal hydrolase 42	Mus musculus	sp|B2RQC2|UBP42_MOUSE;tr|Q0VJ56|Q0VJ56_MOUSE;tr|Q8BY93|Q8BY93_MOUSE;tr|Q8C0Z2|Q8C0Z2_MOUSE	4	42	42	42	31	23	23	27	27	20	30	19	28	22	24	31	44	146.22	1324	0	212.41	2451100000	46248000	402	319110000	237780000	164640000	202910000	190110000	99723000	312370000	110630000	233860000	184210000	172250000	223510000	6021000	4486500	3106400	3828600	3587000	1881600	5893800	2087400
B2RUR8	OTU7B_MOUSE	Otud7b	OTU domain-containing protein 7B	Mus musculus	sp|B2RUR8|OTU7B_MOUSE;tr|D3Z210|D3Z210_MOUSE;tr|D3YYZ8|D3YYZ8_MOUSE	3	5	5	5	0	0	3	0	0	0	2	0	1	0	3	0	12.7	91.982	840	0.0030488	0.91618	20593000	438150	6	0	0	8497700	0	0	0	4818700	0	0	0	7276500	0	0	0	180800	0	0	0	102530	0
B2RXC1	TPC11_MOUSE	Trappc11	Trafficking protein particle complex subunit 11	Mus musculus	sp|B2RXC1|TPC11_MOUSE	1	2	2	2	0	0	0	0	0	0	0	2	0	0	0	0	3.3	128.39	1133	0	2.6892	3323500	61546	3	0	0	0	0	0	0	0	3323500	0	0	0	0	0	0	0	0	0	0	0	61546
B2RY56	RBM25_MOUSE	Rbm25	RNA-binding protein 25	Mus musculus	sp|B2RY56|RBM25_MOUSE;tr|Q8BU35|Q8BU35_MOUSE;tr|S4R2B0|S4R2B0_MOUSE	3	4	4	4	1	2	2	0	1	0	0	2	1	1	2	2	8.6	99.551	838	0	5.2671	28161000	880020	16	1755600	2591500	3686500	0	1235300	0	0	8277400	1036800	1753900	4495800	3328100	54861	80983	115200	0	38602	0	0	258670
D0QMC3	MNDAL_MOUSE	Mndal	Myeloid cell nuclear differentiation antigen-like protein	Mus musculus	sp|D0QMC3|MNDAL_MOUSE;tr|A0A087WRA4|A0A087WRA4_MOUSE;tr|A0A087WQG9|A0A087WQG9_MOUSE;tr|A0A087WSH9|A0A087WSH9_MOUSE	4	35	35	8	23	30	23	24	15	15	22	20	22	24	17	23	57.6	60.526	538	0	323.31	4008700000	138230000	369	337220000	732970000	473760000	336110000	279250000	180530000	358380000	347170000	326320000	240400000	186490000	210070000	11628000	25275000	16337000	11590000	9629500	6225200	12358000	11971000
D3YXK2	SAFB1_MOUSE	Safb	Scaffold attachment factor B1	Mus musculus	sp|D3YXK2|SAFB1_MOUSE;tr|S4R1M2|S4R1M2_MOUSE	2	4	4	4	0	1	3	0	0	0	0	0	0	0	1	3	14	105.1	937	0	6.0839	33800000	938890	9	0	1801400	7014700	0	0	0	0	0	0	0	9390100	15594000	0	50040	194850	0	0	0	0	0
D3Z7P3	GLSK_MOUSE	Gls	Glutaminase kidney isoform, mitochondrial	Mus musculus	sp|D3Z7P3|GLSK_MOUSE;tr|D3Z7P4|D3Z7P4_MOUSE;tr|F6U529|F6U529_MOUSE	3	11	11	11	4	1	3	4	1	0	2	8	5	1	2	5	28.8	73.963	674	0	13.781	79770000	2279100	32	5289300	3214500	5859200	4267700	1284500	0	5591800	19876000	9800900	1381400	4606000	18598000	151120	91842	167400	121940	36699	0	159770	567890
E9PZJ8	ASCC3_MOUSE	Ascc3	Activating signal cointegrator 1 complex subunit 3	Mus musculus	sp|E9PZJ8|ASCC3_MOUSE;tr|A0PJC2|A0PJC2_MOUSE	2	8	8	8	0	0	2	0	0	0	2	0	0	1	7	0	6.2	250.55	2198	0	17.567	45261000	380340	10	0	0	9461700	0	0	0	2284400	0	0	618560	32896000	0	0	0	79510	0	0	0	19197	0
E9PZM4	CHD2_MOUSE	Chd2	Chromodomain-helicase-DNA-binding protein 2	Mus musculus	sp|E9PZM4|CHD2_MOUSE;tr|A0A0G2JEP1|A0A0G2JEP1_MOUSE;tr|A0A0G2JEZ3|A0A0G2JEZ3_MOUSE;tr|Q3V0V7|Q3V0V7_MOUSE;tr|F7CDZ7|F7CDZ7_MOUSE;tr|A0A0G2JES5|A0A0G2JES5_MOUSE;tr|A0A0G2JDK8|A0A0G2JDK8_MOUSE;tr|A0A0G2JFK1|A0A0G2JFK1_MOUSE;tr|Q3UZW3|Q3UZW3_MOUSE;tr|G3UXJ4|G3UXJ4_MOUSE;tr|Q3V177|Q3V177_MOUSE;tr|G3UZG2|G3UZG2_MOUSE	12	50	50	42	24	35	41	37	19	28	27	13	24	21	20	28	36.7	210.8	1827	0	247.12	1791900000	21852000	320	112330000	270350000	380400000	286330000	74267000	101170000	114700000	36713000	83875000	100120000	120020000	111610000	1369900	3297000	4639100	3491800	905690	1233800	1398800	447720
E9Q394	AKP13_MOUSE	Akap13	A-kinase anchor protein 13	Mus musculus	sp|E9Q394|AKP13_MOUSE;tr|A0A140LJJ5|A0A140LJJ5_MOUSE;tr|Q8BYV7|Q8BYV7_MOUSE;tr|A0A140LHG3|A0A140LHG3_MOUSE	4	2	2	2	1	0	1	0	0	0	1	0	1	0	0	0	1.2	303.97	2776	0	2.2501	8102600	63302	3	1110500	0	1170200	0	0	0	3008000	0	2813900	0	0	0	8676.1	0	9142.4	0	0	0	23500	0
E9Q4Z2	ACACB_MOUSE	Acacb	Acetyl-CoA carboxylase 2	Mus musculus	sp|E9Q4Z2|ACACB_MOUSE;tr|Q3UHC8|Q3UHC8_MOUSE;tr|Q8R5C9|Q8R5C9_MOUSE;tr|Q8C697|Q8C697_MOUSE;tr|D3Z0B3|D3Z0B3_MOUSE;tr|Q9ESZ3|Q9ESZ3_MOUSE	6	140	119	119	53	80	73	55	16	20	39	12	56	91	95	95	73.1	275.75	2448	0	323.31	12912000000	110360000	936	470520000	1360100000	826860000	483640000	195510000	156060000	426190000	172690000	789450000	2542200000	3246300000	2243000000	4021500	11625000	7067200	4133600	1671000	1333900	3642700	1476000
E9Q555	RN213_MOUSE	Rnf213	E3 ubiquitin-protein ligase RNF213	Mus musculus	sp|E9Q555|RN213_MOUSE;tr|Q69ZG7|Q69ZG7_MOUSE	2	16	16	16	0	9	2	0	0	0	4	0	0	1	7	0	5.2	584.78	5152	0	13.2	47718000	166260	19	0	17749000	8037100	0	0	0	3946300	0	0	1117600	16868000	0	0	61843	28004	0	0	0	13750	0
E9Q557	DESP_MOUSE	Dsp	Desmoplakin	Mus musculus	sp|E9Q557|DESP_MOUSE;tr|E9PZW0|E9PZW0_MOUSE	2	64	3	3	2	0	1	0	1	1	1	0	0	0	1	0	26.7	332.91	2883	0	3.476	63682000	385950	8	36733000	0	14783000	0	955100	1774600	1787200	0	0	0	7649400	0	222620	0	89595	0	5788.5	10755	10832	0
E9Q5G3	KIF23_MOUSE	Kif23	Kinesin-like protein KIF23	Mus musculus	sp|E9Q5G3|KIF23_MOUSE;tr|Q9CXV7|Q9CXV7_MOUSE;tr|Q05DU6|Q05DU6_MOUSE	3	2	2	2	0	0	0	0	0	0	1	0	0	0	0	1	3.6	108.77	953	0.0068293	0.34865	7448800	146060	2	0	0	0	0	0	0	6869700	0	0	0	0	579190	0	0	0	0	0	0	134700	0
E9Q634	MYO1E_MOUSE	Myo1e	Unconventional myosin-Ie	Mus musculus	sp|E9Q634|MYO1E_MOUSE;tr|Q8C123|Q8C123_MOUSE;tr|Q3TLJ4|Q3TLJ4_MOUSE;tr|G3V011|G3V011_MOUSE;tr|Q8CG29|Q8CG29_MOUSE;tr|Q811E7|Q811E7_MOUSE;sp|P70248|MYO1F_MOUSE	7	10	10	10	0	0	4	1	1	0	5	5	1	0	5	1	13.4	126.82	1107	0	5.5766	54755000	928040	20	0	0	6428800	797890	1187800	0	13902000	12289000	1332400	0	17998000	817690	0	0	108960	13523	20132	0	235630	208290
E9Q735	UBE4A_MOUSE	Ube4a	Ubiquitin conjugation factor E4 A	Mus musculus	sp|E9Q735|UBE4A_MOUSE;tr|G3X9Y5|G3X9Y5_MOUSE;tr|Q6A0C5|Q6A0C5_MOUSE;tr|Q8VDS1|Q8VDS1_MOUSE;tr|E9Q442|E9Q442_MOUSE;tr|I6L960|I6L960_MOUSE;tr|Q8BYZ2|Q8BYZ2_MOUSE;tr|D6RGN7|D6RGN7_MOUSE;tr|D3YXR7|D3YXR7_MOUSE	9	7	7	7	0	0	3	0	0	0	3	0	0	1	7	0	11.3	118.2	1028	0	14.759	42993000	955390	9	0	0	3353600	0	0	0	2800900	0	0	1112600	35726000	0	0	0	74523	0	0	0	62243	0
E9Q9A9	OAS2_MOUSE	Oas2	2-5-oligoadenylate synthase 2	Mus musculus	sp|E9Q9A9|OAS2_MOUSE;tr|Q80VT1|Q80VT1_MOUSE;tr|F7CFL3|F7CFL3_MOUSE	3	13	13	13	0	13	0	0	0	1	0	0	0	0	0	0	26.3	85.05	742	0	15.49	45451000	1262500	15	0	32125000	0	0	0	13326000	0	0	0	0	0	0	0	892350	0	0	0	370170	0	0
G3X9C2	FBX50_MOUSE	Nccrp1	F-box only protein 50	Mus musculus	sp|G3X9C2|FBX50_MOUSE;tr|A0A0A0MQ97|A0A0A0MQ97_MOUSE	2	2	2	2	2	0	1	0	0	0	0	0	1	0	1	0	9.4	30.407	266	0.00052826	1.3696	8198700	546580	4	5288000	0	613480	0	0	0	0	0	1549700	0	747540	0	352530	0	40899	0	0	0	0	0
G3X9J0	SI1L3_MOUSE	Sipa1l3	Signal-induced proliferation-associated 1-like protein 3	Mus musculus	sp|G3X9J0|SI1L3_MOUSE	1	3	3	3	0	0	0	0	0	0	1	0	0	0	2	0	2.9	195.06	1776	0	4.1509	7908900	87877	4	0	0	0	0	0	0	565060	0	0	0	7343800	0	0	0	0	0	0	0	6278.5	0
G5E861	SCLT1_MOUSE	Sclt1	Sodium channel and clathrin linker 1	Mus musculus	sp|G5E861|SCLT1_MOUSE;tr|Q8C1J1|Q8C1J1_MOUSE;tr|Q8BZ15|Q8BZ15_MOUSE;tr|Q8R0R3|Q8R0R3_MOUSE	4	2	2	2	0	0	0	0	0	1	1	0	0	0	0	0	3.1	80.491	688	0.00053533	1.5059	24883000	565530	2	0	0	0	0	0	3094300	21789000	0	0	0	0	0	0	0	0	0	0	70326	495200	0
G5E870	TRIPC_MOUSE	Trip12	E3 ubiquitin-protein ligase TRIP12	Mus musculus	sp|G5E870|TRIPC_MOUSE;tr|A0A087WNZ7|A0A087WNZ7_MOUSE;tr|A0A0B4J1N9|A0A0B4J1N9_MOUSE;tr|A0A087WP92|A0A087WP92_MOUSE;tr|A0A087WRV6|A0A087WRV6_MOUSE;tr|A0A087WQ02|A0A087WQ02_MOUSE;tr|A0A087WS65|A0A087WS65_MOUSE;tr|Q3TP48|Q3TP48_MOUSE;tr|A0A087WSG4|A0A087WSG4_MOUSE	9	17	17	17	0	4	14	3	0	0	5	0	0	0	11	1	15.5	224.13	2025	0	46.278	55336000	564660	32	0	2520100	32874000	3228300	0	0	3530800	0	0	0	13183000	0	0	25715	335450	32942	0	0	36028	0
O08528	HXK2_MOUSE	Hk2	Hexokinase-2	Mus musculus	sp|O08528|HXK2_MOUSE;tr|E9Q5B5|E9Q5B5_MOUSE;tr|E9Q9M6|E9Q9M6_MOUSE	3	6	6	6	0	0	3	0	1	0	1	1	0	0	4	1	10.6	102.53	917	0	6.2718	29964000	599280	9	0	0	9590000	0	920330	0	346800	1999100	0	0	17108000	0	0	0	191800	0	18407	0	6936.1	39981
O08529	CAN2_MOUSE	Capn2	Calpain-2 catalytic subunit	Mus musculus	sp|O08529|CAN2_MOUSE;tr|Q3U8S5|Q3U8S5_MOUSE;tr|Q3U3A8|Q3U3A8_MOUSE;tr|Q8R486|Q8R486_MOUSE;tr|Q8BPV9|Q8BPV9_MOUSE;tr|Q920R9|Q920R9_MOUSE	6	15	15	15	0	9	11	4	1	0	7	10	1	6	10	7	37.6	79.871	700	0	54.114	187220000	5506400	64	0	19655000	49622000	6562800	1053400	0	18493000	25766000	828660	11821000	40638000	12777000	0	578080	1459500	193020	30981	0	543900	757810
O08547	SC22B_MOUSE	Sec22b	Vesicle-trafficking protein SEC22b	Mus musculus	sp|O08547|SC22B_MOUSE;tr|E9Q6R3|E9Q6R3_MOUSE;tr|Q3UZ06|Q3UZ06_MOUSE;tr|A0A0G2JF08|A0A0G2JF08_MOUSE;tr|D6RES2|D6RES2_MOUSE	5	11	11	11	1	2	4	0	0	2	3	0	0	7	9	0	47.9	24.74	215	0	42.008	158750000	13229000	30	1704600	10224000	23468000	0	0	10684000	22462000	0	0	37935000	52272000	0	142050	851980	1955700	0	0	890340	1871800	0
O08553	DPYL2_MOUSE	Dpysl2	Dihydropyrimidinase-related protein 2	Mus musculus	sp|O08553|DPYL2_MOUSE;sp|P97427|DPYL1_MOUSE;tr|Q3TXY0|Q3TXY0_MOUSE;tr|Q6P1J1|Q6P1J1_MOUSE;tr|Q71H75|Q71H75_MOUSE;tr|D3YUS0|D3YUS0_MOUSE;tr|Q3TAS8|Q3TAS8_MOUSE;tr|Q3TY94|Q3TY94_MOUSE;tr|Q3TT92|Q3TT92_MOUSE;sp|Q62188|DPYL3_MOUSE;tr|E9PWE8|E9PWE8_MOUSE	11	13	13	13	3	7	11	0	0	5	7	0	0	9	11	0	36	62.277	572	0	22.133	150810000	4864700	42	2731800	15907000	31196000	0	0	5822200	19626000	0	0	23899000	51623000	0	88123	513120	1006300	0	0	187810	633100	0
O08576	RUN3A_MOUSE	Rundc3a	RUN domain-containing protein 3A	Mus musculus	sp|O08576|RUN3A_MOUSE	1	2	2	2	0	0	0	0	1	0	1	0	1	0	0	0	7	50.018	446	0.0049261	0.55615	9396900	408560	1	0	0	0	0	5575900	0	0	0	3821100	0	0	0	0	0	0	0	242430	0	0	0
O08582	GTPB1_MOUSE	Gtpbp1	GTP-binding protein 1	Mus musculus	sp|O08582|GTPB1_MOUSE	1	24	24	24	6	12	15	12	7	6	16	20	6	12	15	12	57.3	72.3	668	0	130.65	862110000	28737000	191	23193000	43031000	125130000	37803000	30709000	14927000	138010000	178880000	24934000	50288000	138290000	56911000	773100	1434400	4171000	1260100	1023600	497560	4600400	5962700
O08583	THOC4_MOUSE	Alyref	THO complex subunit 4	Mus musculus	sp|O08583|THOC4_MOUSE;tr|Q4KL64|Q4KL64_MOUSE;tr|G3X9I4|G3X9I4_MOUSE;tr|D9J342|D9J342_MOUSE;sp|Q9JJW6|ALRF2_MOUSE	5	5	5	5	4	2	2	1	0	0	0	0	2	2	2	0	35.3	26.94	255	0	8.7233	93519000	7193700	16	65046000	8158700	4936500	2988200	0	0	0	0	3011800	2554100	6823100	0	5003600	627590	379730	229860	0	0	0	0
O08599	STXB1_MOUSE	Stxbp1	Syntaxin-binding protein 1	Mus musculus	sp|O08599|STXB1_MOUSE;tr|A0A140LHJ4|A0A140LHJ4_MOUSE	2	4	4	4	0	0	3	0	0	0	0	1	0	0	3	0	13.1	67.568	594	0	1.8461	13424000	433030	5	0	0	4958500	0	0	0	0	1578200	0	0	6887200	0	0	0	159950	0	0	0	0	50909
O08749	DLDH_MOUSE	Dld	Dihydrolipoyl dehydrogenase, mitochondrial	Mus musculus	sp|O08749|DLDH_MOUSE;tr|Q3TIE8|Q3TIE8_MOUSE	2	4	4	4	3	2	0	0	0	0	0	0	0	0	0	0	12.4	54.272	509	0	1.8382	5384200	256390	4	3415400	1968800	0	0	0	0	0	0	0	0	0	0	162640	93752	0	0	0	0	0	0
O08759	UBE3A_MOUSE	Ube3a	Ubiquitin-protein ligase E3A	Mus musculus	sp|O08759|UBE3A_MOUSE;tr|Q5DTH1|Q5DTH1_MOUSE;tr|Q3TPQ9|Q3TPQ9_MOUSE;tr|A0A0J9YVG1|A0A0J9YVG1_MOUSE;tr|A0A0J9YUY4|A0A0J9YUY4_MOUSE;tr|A0A0J9YUK0|A0A0J9YUK0_MOUSE	6	6	6	6	0	2	4	0	0	0	4	0	0	1	4	0	10.9	99.818	870	0	4.8533	23870000	596740	10	0	3467500	5039400	0	0	0	2515400	0	0	1567100	11280000	0	0	86687	125980	0	0	0	62886	0
O08784	TCOF_MOUSE	Tcof1	Treacle protein	Mus musculus	sp|O08784|TCOF_MOUSE;tr|H3BL37|H3BL37_MOUSE;tr|Q05BH6|Q05BH6_MOUSE;tr|Q7TPZ2|Q7TPZ2_MOUSE;tr|H3BIX0|H3BIX0_MOUSE;tr|Q05CS0|Q05CS0_MOUSE;tr|Q6PFZ6|Q6PFZ6_MOUSE;tr|Q3TBZ3|Q3TBZ3_MOUSE;tr|Q3TAB2|Q3TAB2_MOUSE;tr|H3BK88|H3BK88_MOUSE	10	46	46	46	35	36	33	32	31	30	32	31	36	36	34	40	37.6	135	1320	0	323.31	18469000000	288580000	809	8080000000	1705600000	720870000	689190000	802280000	589340000	1088900000	822980000	747090000	1376700000	812050000	1034000000	126250000	26650000	11264000	10769000	12536000	9208400	17014000	12859000
O08807	PRDX4_MOUSE	Prdx4	Peroxiredoxin-4	Mus musculus	sp|O08807|PRDX4_MOUSE;tr|B1AZS9|B1AZS9_MOUSE;tr|Q9D634|Q9D634_MOUSE	3	13	13	13	8	6	5	6	6	4	5	7	10	9	8	10	53.3	31.052	274	0	28.648	725110000	42654000	92	84496000	115130000	68826000	92445000	24369000	28086000	28562000	32325000	38837000	70765000	63745000	77527000	4970400	6772300	4048600	5437900	1433500	1652100	1680100	1901500
O09131	GSTO1_MOUSE	Gsto1	Glutathione S-transferase omega-1	Mus musculus	sp|O09131|GSTO1_MOUSE;tr|D3Z1Q9|D3Z1Q9_MOUSE;tr|Q9D2J1|Q9D2J1_MOUSE;tr|Q9D2S1|Q9D2S1_MOUSE;tr|Q8BW12|Q8BW12_MOUSE;sp|Q8K2Q2|GSTO2_MOUSE	6	2	2	2	0	0	0	0	0	0	0	0	0	1	2	1	11.2	27.497	240	0.0015715	1.308	6203400	387710	4	0	0	0	0	0	0	0	0	0	1873300	3068400	1261800	0	0	0	0	0	0	0	0
O35075	DSCR3_MOUSE	Dscr3	Down syndrome critical region protein 3 homolog	Mus musculus	sp|O35075|DSCR3_MOUSE	1	2	2	2	0	0	1	0	2	0	0	2	0	0	2	0	12.1	32.97	297	0	2.8364	5760400	360020	9	0	0	0	0	1558200	0	0	2498600	0	0	1703600	0	0	0	0	0	97389	0	0	156160
O35134	RPA1_MOUSE	Polr1a	DNA-directed RNA polymerase I subunit RPA1	Mus musculus	sp|O35134|RPA1_MOUSE;tr|Q8BNM6|Q8BNM6_MOUSE;tr|Q3TUG2|Q3TUG2_MOUSE;tr|Q3UHI3|Q3UHI3_MOUSE;tr|Q3TU49|Q3TU49_MOUSE;tr|Q80Y46|Q80Y46_MOUSE;tr|Q8C2X2|Q8C2X2_MOUSE;tr|Q05DK4|Q05DK4_MOUSE;tr|Q8BR29|Q8BR29_MOUSE;tr|A0A0U1RPX8|A0A0U1RPX8_MOUSE	10	9	9	1	0	1	5	0	0	0	1	0	0	1	6	2	8.8	194.11	1717	0	7.3654	36568000	393210	17	0	1055800	9521900	0	0	0	991940	0	0	2132000	21143000	1723100	0	11352	102390	0	0	0	10666	0
O35226	PSMD4_MOUSE	Psmd4	26S proteasome non-ATPase regulatory subunit 4	Mus musculus	sp|O35226|PSMD4_MOUSE;tr|Q3ULG4|Q3ULG4_MOUSE;tr|Q9CY29|Q9CY29_MOUSE;tr|F7AI87|F7AI87_MOUSE	4	8	8	8	1	4	6	1	0	3	5	1	0	3	7	1	31.1	40.703	376	0	12.427	112060000	8004400	31	787080	5292700	16651000	560170	0	7559500	25616000	826260	0	7924600	44609000	2234600	56220	378050	1189400	40012	0	539960	1829700	59019
O35295	PURB_MOUSE	Purb	Transcriptional activator protein Pur-beta	Mus musculus	sp|O35295|PURB_MOUSE	1	2	2	2	0	1	1	1	0	1	0	0	0	1	2	1	16	33.901	324	0.00053996	1.5647	7498400	833160	6	0	1613700	1354900	443230	0	385830	0	0	0	0	2838700	862000	0	179300	150550	49248	0	42870	0	0
O35368	IFI3_MOUSE	Ifi203	Interferon-activable protein 203	Mus musculus	sp|O35368|IFI3_MOUSE	1	33	25	0	19	15	11	15	14	10	17	17	14	12	11	16	73.3	46.299	408	0	243.44	1675200000	79769000	231	309720000	153340000	95336000	105270000	115860000	80782000	219970000	220680000	111260000	84004000	64940000	113980000	14749000	7301800	4539800	5012900	5517000	3846700	10475000	10509000
O35465	FKBP8_MOUSE	Fkbp8	Peptidyl-prolyl cis-trans isomerase FKBP8	Mus musculus	sp|O35465|FKBP8_MOUSE;tr|C9K0Z7|C9K0Z7_MOUSE;tr|F6WP10|F6WP10_MOUSE;tr|D3Z597|D3Z597_MOUSE	4	12	12	12	0	7	11	0	0	7	11	0	0	8	12	0	41.3	43.528	402	0	323.31	811070000	42688000	60	0	42418000	123920000	0	0	39382000	234190000	0	0	103340000	267820000	0	0	2232500	6522100	0	0	2072700	12326000	0
O35490	BHMT1_MOUSE	Bhmt	Betaine--homocysteine S-methyltransferase 1	Mus musculus	sp|O35490|BHMT1_MOUSE;tr|Q3UEP0|Q3UEP0_MOUSE	2	3	3	3	1	2	3	3	0	0	0	0	0	0	0	0	13.3	45.02	407	0	12.425	248590000	10358000	24	36479000	60942000	62850000	88314000	0	0	0	0	0	0	0	0	1520000	2539300	2618700	3679800	0	0	0	0
O35492	CLK3_MOUSE	Clk3	Dual specificity protein kinase CLK3	Mus musculus	sp|O35492|CLK3_MOUSE;tr|Q9QXE3|Q9QXE3_MOUSE	2	3	3	3	1	0	3	0	0	0	1	1	0	0	1	1	11	73.797	638	0	4.1011	20272000	579190	9	1764200	0	5996300	0	0	0	3549500	3575000	0	0	3747500	1639200	50407	0	171320	0	0	0	101420	102140
O35646	CAN6_MOUSE	Capn6	Calpain-6	Mus musculus	sp|O35646|CAN6_MOUSE;tr|Q80VZ1|Q80VZ1_MOUSE	2	9	9	9	0	2	6	2	0	0	2	3	0	1	3	0	22.2	74.542	641	0	13.075	30977000	968030	19	0	2723500	11046000	1390400	0	0	4605900	2847200	0	616960	7747000	0	0	85108	345190	43449	0	0	143930	88976
O35685	NUDC_MOUSE	Nudc	Nuclear migration protein nudC	Mus musculus	sp|O35685|NUDC_MOUSE	1	41	41	41	0	20	31	0	0	20	28	0	0	26	35	0	72.9	38.358	332	0	323.31	2940200000	140010000	177	0	141230000	490870000	0	0	307480000	852310000	0	0	449500000	698770000	0	0	6725000	23375000	0	0	14642000	40586000	0
O54692	ZW10_MOUSE	Zw10	Centromere/kinetochore protein zw10 homolog	Mus musculus	sp|O54692|ZW10_MOUSE	1	5	5	5	0	0	1	0	0	0	0	0	0	0	5	0	9.5	88.062	779	0	11.651	14628000	348290	7	0	0	966740	0	0	0	0	0	0	0	13661000	0	0	0	23018	0	0	0	0	0
O54774	AP3D1_MOUSE	Ap3d1	AP-3 complex subunit delta-1	Mus musculus	sp|O54774|AP3D1_MOUSE;tr|Q3U237|Q3U237_MOUSE;tr|Q3UR54|Q3UR54_MOUSE;tr|Q8CGH7|Q8CGH7_MOUSE;tr|Q05CQ3|Q05CQ3_MOUSE;tr|Q3U1P6|Q3U1P6_MOUSE;tr|Q80UA6|Q80UA6_MOUSE;tr|Q80T04|Q80T04_MOUSE	8	73	73	73	48	51	47	47	53	41	57	57	52	60	55	58	65.1	135.08	1199	0	323.31	13259000000	236770000	1064	843840000	1155200000	955230000	607660000	822160000	503590000	1368900000	1703500000	990330000	1456600000	1700700000	1151400000	15069000	20628000	17058000	10851000	14681000	8992600	24445000	30420000
O54988	SLK_MOUSE	Slk	STE20-like serine/threonine-protein kinase	Mus musculus	sp|O54988|SLK_MOUSE	1	159	3	3	0	1	0	0	0	0	1	0	0	2	2	0	86.1	141.46	1233	0	2.2145	23842000	404100	5	0	3097700	0	0	0	0	745360	0	0	8964300	11034000	0	0	52504	0	0	0	0	12633	0
O55029	COPB2_MOUSE	Copb2	Coatomer subunit beta	Mus musculus	sp|O55029|COPB2_MOUSE	1	4	4	4	0	4	2	0	0	0	1	0	0	2	2	0	9.3	102.45	905	0	6.3618	28191000	587320	13	0	14042000	6109200	0	0	0	882290	0	0	1163000	5995000	0	0	292540	127280	0	0	0	18381	0
O55187	CBX4_MOUSE	Cbx4	E3 SUMO-protein ligase CBX4	Mus musculus	sp|O55187|CBX4_MOUSE;tr|Q05BI5|Q05BI5_MOUSE;tr|Q3U240|Q3U240_MOUSE	3	12	12	12	2	6	1	4	2	3	3	6	2	5	3	5	28.5	60.522	551	0	8.6281	139300000	4493600	35	3060600	39176000	3771900	7564400	5377300	7709800	8422900	21504000	4013900	19627000	7759600	11315000	98727	1263700	121680	244010	173460	248700	271710	693680
O55201	SPT5H_MOUSE	Supt5h	Transcription elongation factor SPT5	Mus musculus	sp|O55201|SPT5H_MOUSE	1	9	9	9	0	3	1	2	2	0	4	6	0	2	3	6	15.2	120.66	1082	0	16.907	76387000	1441300	28	0	4982600	4463000	2574500	2079500	0	6675600	8161000	0	17374000	10525000	19551000	0	94010	84208	48576	39236	0	125960	153980
O55222	ILK_MOUSE	Ilk	Integrin-linked protein kinase	Mus musculus	sp|O55222|ILK_MOUSE;tr|D3YZA5|D3YZA5_MOUSE;tr|F6Q5Z1|F6Q5Z1_MOUSE	3	4	4	4	0	1	3	0	0	0	0	0	0	0	2	1	14.4	51.373	452	0	3.7401	19157000	798200	8	0	1324100	7452100	0	0	0	0	0	0	0	8911200	1469400	0	55169	310500	0	0	0	0	0
O70194	EIF3D_MOUSE	Eif3d	Eukaryotic translation initiation factor 3 subunit D	Mus musculus	sp|O70194|EIF3D_MOUSE	1	31	31	31	18	22	24	20	15	20	23	22	15	25	27	24	67.9	63.988	548	0	323.31	3436500000	137460000	336	107520000	254440000	516690000	169480000	165450000	168190000	489050000	370670000	88473000	240560000	602910000	263080000	4300900	10178000	20668000	6779400	6617800	6727600	19562000	14827000
O88492	PLIN4_MOUSE	Plin4	Perilipin-4	Mus musculus	sp|O88492|PLIN4_MOUSE	1	36	36	36	0	15	23	0	0	13	8	0	0	21	32	0	64.4	139.41	1403	0	164.66	1147800000	11478000	158	0	52085000	203460000	0	0	64526000	26883000	0	0	230220000	570650000	0	0	520850	2034600	0	0	645260	268830	0
O88554	PARP2_MOUSE	Parp2	Poly [ADP-ribose] polymerase 2	Mus musculus	sp|O88554|PARP2_MOUSE	1	5	5	5	3	0	3	0	0	0	1	1	0	0	0	0	12.2	63.396	559	0	1.9761	10682000	395630	7	4138500	0	3305000	0	0	0	91888	3146500	0	0	0	0	153280	0	122410	0	0	0	3403.3	116540
O88569	ROA2_MOUSE	Hnrnpa2b1	Heterogeneous nuclear ribonucleoproteins A2/B1	Mus musculus	sp|O88569|ROA2_MOUSE;tr|B7ZP22|B7ZP22_MOUSE;tr|A0A0N4SUM2|A0A0N4SUM2_MOUSE	3	17	17	17	9	9	12	7	9	7	8	7	4	7	13	8	63.5	37.402	353	0	39.047	465900000	23295000	116	36661000	40194000	88020000	22336000	48687000	19993000	48968000	37003000	9123100	26060000	58589000	30268000	1833100	2009700	4401000	1116800	2434300	999630	2448400	1850200
O88587	COMT_MOUSE	Comt	Catechol O-methyltransferase	Mus musculus	sp|O88587|COMT_MOUSE	1	2	2	2	0	0	1	0	0	0	1	0	0	1	2	0	8.7	29.486	265	0	3.1602	10691000	668190	5	0	0	2303700	0	0	0	1589100	0	0	1191100	5607100	0	0	0	143980	0	0	0	99318	0
O88665	BRD7_MOUSE	Brd7	Bromodomain-containing protein 7	Mus musculus	sp|O88665|BRD7_MOUSE;tr|Q3TUN9|Q3TUN9_MOUSE;tr|Q8BQT4|Q8BQT4_MOUSE;tr|A1A554|A1A554_MOUSE	4	19	19	19	6	11	13	9	5	3	12	10	1	10	15	9	47.8	73.999	651	0	74.636	398750000	11728000	110	10581000	37484000	61632000	31651000	11213000	6267200	70897000	51109000	2819800	27616000	62418000	25064000	311200	1102500	1812700	930910	329800	184330	2085200	1503200
O88738	BIRC6_MOUSE	Birc6	Baculoviral IAP repeat-containing protein 6	Mus musculus	sp|O88738|BIRC6_MOUSE;tr|S4R1L5|S4R1L5_MOUSE;tr|S4R2P8|S4R2P8_MOUSE;tr|S4R268|S4R268_MOUSE;tr|Q3UYZ6|Q3UYZ6_MOUSE;tr|J3QP64|J3QP64_MOUSE;tr|S4R1R8|S4R1R8_MOUSE;tr|S4R2N7|S4R2N7_MOUSE;tr|Q8CBU9|Q8CBU9_MOUSE;tr|S4R1S3|S4R1S3_MOUSE;tr|S4R2J7|S4R2J7_MOUSE;REV__sp|Q5NCS9|MID49_MOUSE;REV__tr|S4R268|S4R268_MOUSE;REV__tr|S4R1L5|S4R1L5_MOUSE;REV__tr|S4R2P8|S4R2P8_MOUSE;REV__sp|O88738|BIRC6_MOUSE	16	100	100	100	0	46	64	2	1	44	69	2	0	56	79	2	35.4	532.16	4882	0	323.31	2263700000	11790000	433	0	144570000	302700000	1360600	661100	313610000	375400000	3932200	0	337070000	781850000	2607800	0	752950	1576600	7086.5	3443.2	1633400	1955200	20480
P03975	IGEB_MOUSE	Iap	IgE-binding protein	Mus musculus	sp|P03975|IGEB_MOUSE;tr|Q3UGR7|Q3UGR7_MOUSE	2	15	10	1	0	3	7	0	1	4	6	3	0	5	8	2	35.9	62.747	557	0	11.131	130770000	4843300	35	0	6445700	21132000	0	1287700	9366300	21925000	5289400	0	14523000	47194000	3604800	0	238730	782680	0	47692	346900	812030	195900
P05201	AATC_MOUSE	Got1	Aspartate aminotransferase, cytoplasmic	Mus musculus	sp|P05201|AATC_MOUSE;tr|F7ALS6|F7ALS6_MOUSE	2	2	2	2	1	2	0	0	0	0	0	0	0	0	0	0	8	46.247	413	0.0039722	0.63822	3649100	152040	3	763040	2886000	0	0	0	0	0	0	0	0	0	0	31793	120250	0	0	0	0	0	0
P05202	AATM_MOUSE	Got2	Aspartate aminotransferase, mitochondrial	Mus musculus	sp|P05202|AATM_MOUSE	1	3	3	3	2	3	0	1	0	1	0	0	0	1	0	0	9.5	47.411	430	0	2.7859	21771000	837330	8	6330400	11845000	0	1595000	0	897610	0	0	0	1102200	0	0	243480	455590	0	61348	0	34524	0	0
P05213	TBA1B_MOUSE	Tuba1b	Tubulin alpha-1B chain	Mus musculus	sp|P05213|TBA1B_MOUSE;tr|Q99KA2|Q99KA2_MOUSE;tr|O89052|O89052_MOUSE	3	36	36	0	19	22	28	23	16	17	24	23	15	23	32	27	83.1	50.151	451	0	323.31	16785000000	799290000	638	419590000	1115700000	2044100000	575240000	641600000	458670000	1691200000	1451300000	361930000	1851000000	4990700000	1184000000	19980000	53128000	97340000	27392000	30552000	21842000	80534000	69111000
P06745	G6PI_MOUSE	Gpi	Glucose-6-phosphate isomerase	Mus musculus	sp|P06745|G6PI_MOUSE;tr|B7ZWL9|B7ZWL9_MOUSE;tr|B2RXT5|B2RXT5_MOUSE;tr|A0A0U1RQ18|A0A0U1RQ18_MOUSE;tr|A0A0U1RP97|A0A0U1RP97_MOUSE	5	6	6	6	4	6	2	0	0	0	0	0	0	1	1	0	18.5	62.766	558	0	22.386	20594000	792080	17	5299200	9697000	2227500	0	0	0	0	0	0	2384300	985930	0	203820	372960	85675	0	0	0	0	0
P08003	PDIA4_MOUSE	Pdia4	Protein disulfide-isomerase A4	Mus musculus	sp|P08003|PDIA4_MOUSE;tr|A0A0R4J0Z1|A0A0R4J0Z1_MOUSE	2	22	22	22	4	12	12	6	0	2	3	4	5	16	9	8	44.5	71.982	638	0	22.601	256240000	7321200	70	9914700	41087000	40192000	15373000	0	2881500	5843200	6975700	9509900	51841000	38003000	34619000	283280	1173900	1148300	439230	0	82330	166950	199310
P08228	SODC_MOUSE	Sod1	Superoxide dismutase [Cu-Zn]	Mus musculus	sp|P08228|SODC_MOUSE;tr|Q8C355|Q8C355_MOUSE	2	3	3	3	1	1	2	1	0	0	1	0	0	0	2	0	35.1	15.942	154	0	3.7633	20167000	2240800	11	1535200	2115200	4487800	5183600	0	0	2779400	0	0	0	4065800	0	170580	235020	498650	575950	0	0	308820	0
P08249	MDHM_MOUSE	Mdh2	Malate dehydrogenase, mitochondrial	Mus musculus	sp|P08249|MDHM_MOUSE;tr|A0A0G2JF23|A0A0G2JF23_MOUSE;tr|A0A0G2JGY4|A0A0G2JGY4_MOUSE	3	7	7	7	4	3	4	6	1	1	0	1	1	1	1	4	30.2	35.611	338	0	18.424	73206000	3486000	31	14097000	27330000	10201000	8033100	1228800	799240	0	2473500	1379400	876250	877890	5908600	671300	1301400	485780	382530	58513	38059	0	117790
P08752	GNAI2_MOUSE	Gnai2	Guanine nucleotide-binding protein G(i) subunit alpha-2	Mus musculus	sp|P08752|GNAI2_MOUSE;tr|A0A0A6YWA9|A0A0A6YWA9_MOUSE;sp|B2RSH2|GNAI1_MOUSE;tr|Q8JZT4|Q8JZT4_MOUSE;tr|Q61018|Q61018_MOUSE;tr|Q9JJ21|Q9JJ21_MOUSE;tr|A2AE31|A2AE31_MOUSE;tr|Q8C040|Q8C040_MOUSE;tr|Q9WUC0|Q9WUC0_MOUSE;tr|Q8BHK8|Q8BHK8_MOUSE;tr|A2AE32|A2AE32_MOUSE;tr|Q9D7B3|Q9D7B3_MOUSE;sp|P20612|GNAT1_MOUSE;tr|B2RVZ3|B2RVZ3_MOUSE;tr|A2AE33|A2AE33_MOUSE;sp|Q3V3I2|GNAT3_MOUSE;sp|P50149|GNAT2_MOUSE;tr|Q3…	20	11	11	8	2	7	7	3	8	6	6	5	1	4	5	4	45.6	40.489	355	0	19.568	188140000	11067000	61	2684000	28764000	37060000	3861700	19259000	10382000	34091000	19553000	4094800	2623000	12726000	13044000	157880	1692000	2180000	227160	1132900	610680	2005400	1150200
P09411	PGK1_MOUSE	Pgk1	Phosphoglycerate kinase 1	Mus musculus	sp|P09411|PGK1_MOUSE;tr|S4R2M7|S4R2M7_MOUSE;sp|P09041|PGK2_MOUSE;tr|B0LAA9|B0LAA9_MOUSE	4	11	11	11	5	9	8	4	1	0	2	2	0	5	7	6	47	44.55	417	0	15.822	161100000	6196000	53	15093000	29506000	36612000	11733000	1286800	0	8242800	9040300	0	7654500	21160000	20768000	580510	1134900	1408100	451270	49491	0	317030	347710
P10639	THIO_MOUSE	Txn	Thioredoxin	Mus musculus	sp|P10639|THIO_MOUSE	1	2	2	2	2	2	2	2	0	0	0	0	0	0	0	1	10.5	11.675	105	0	10.002	78398000	11200000	10	32074000	14188000	23217000	8690700	0	0	0	0	0	0	0	227120	4582000	2026900	3316800	1241500	0	0	0	0
P10649	GSTM1_MOUSE	Gstm1	Glutathione S-transferase Mu 1	Mus musculus	sp|P10649|GSTM1_MOUSE;tr|A2AE89|A2AE89_MOUSE;tr|F6WHQ7|F6WHQ7_MOUSE;tr|D3YVP6|D3YVP6_MOUSE;tr|E9QAC8|E9QAC8_MOUSE;tr|D3YVP5|D3YVP5_MOUSE;sp|Q80W21|GSTM7_MOUSE;tr|F6Y363|F6Y363_MOUSE;tr|D3YZ29|D3YZ29_MOUSE;tr|A2AE91|A2AE91_MOUSE;tr|Q8R5I6|Q8R5I6_MOUSE;tr|Q7M0F3|Q7M0F3_MOUSE;tr|D3YVP8|D3YVP8_MOUSE;tr|D3YVP9|D3YVP9_MOUSE;tr|E9PV63|E9PV63_MOUSE;sp|O35660|GSTM6_MOUSE;tr|Q9D5J8|Q9D5J8_MOUSE;tr|G5E8M7|G…	18	10	10	6	3	3	6	2	1	1	4	2	2	3	7	3	45.9	25.97	218	0	8.0175	147940000	9246400	35	7506400	8667300	15274000	37794000	3891400	2651700	8365100	7480300	2644700	7843400	38856000	6968500	469150	541710	954630	2362100	243210	165730	522820	467520
P11983	TCPA_MOUSE	Tcp1	T-complex protein 1 subunit alpha	Mus musculus	sp|P11983|TCPA_MOUSE;tr|W0TYI4|W0TYI4_MOUSE;tr|Q6LBL9|Q6LBL9_MOUSE;tr|Q62291|Q62291_MOUSE;tr|Q9QZ34|Q9QZ34_MOUSE;tr|Q62289|Q62289_MOUSE;tr|Q9QZ36|Q9QZ36_MOUSE;tr|Q9QZ35|Q9QZ35_MOUSE;tr|Q62290|Q62290_MOUSE;tr|Q9QZ33|Q9QZ33_MOUSE;tr|F2Z483|F2Z483_MOUSE	11	35	35	35	15	25	24	19	18	26	29	23	13	27	29	24	72.3	60.448	556	0	323.31	4146800000	133770000	357	73884000	313570000	526960000	109270000	117710000	209750000	548810000	295900000	53076000	583620000	1045800000	268370000	2383400	10115000	16999000	3524700	3797100	6766200	17703000	9545300
P12382	PFKAL_MOUSE	Pfkl	ATP-dependent 6-phosphofructokinase, liver type	Mus musculus	sp|P12382|PFKAL_MOUSE;tr|Q8CD98|Q8CD98_MOUSE;tr|Q1LZL7|Q1LZL7_MOUSE;tr|Q99K08|Q99K08_MOUSE;sp|P47857|PFKAM_MOUSE	5	24	24	22	3	15	19	10	8	6	12	15	3	16	22	12	45.1	85.359	780	0	103.43	825670000	25802000	154	6623500	59927000	136900000	24370000	23177000	10324000	62729000	95866000	6269600	93024000	249040000	57425000	206980	1872700	4278100	761560	724270	322620	1960300	2995800
P12787	COX5A_MOUSE	Cox5a	Cytochrome c oxidase subunit 5A, mitochondrial	Mus musculus	sp|P12787|COX5A_MOUSE	1	2	2	2	1	1	0	2	0	0	0	0	0	0	0	0	30.8	16.101	146	0	2.5505	30395000	2763200	5	11615000	5364200	0	13416000	0	0	0	0	0	0	0	0	1055900	487650	0	1219700	0	0	0	0
P13864	DNMT1_MOUSE	Dnmt1	DNA (cytosine-5)-methyltransferase 1	Mus musculus	sp|P13864|DNMT1_MOUSE;tr|Q3UHZ3|Q3UHZ3_MOUSE;tr|Q7TSJ0|Q7TSJ0_MOUSE;tr|J3QNW0|J3QNW0_MOUSE;tr|Q3UPE8|Q3UPE8_MOUSE;tr|Q3UWN4|Q3UWN4_MOUSE;tr|Q0VDW2|Q0VDW2_MOUSE	7	67	67	67	31	33	49	38	20	14	35	24	21	26	33	24	52.7	183.19	1620	0	323.31	1635800000	19245000	405	117060000	172870000	418430000	141870000	60740000	36610000	149990000	87101000	64340000	113100000	193430000	80307000	1377100	2033800	4922700	1669100	714590	430710	1764500	1024700
P14115	RL27A_MOUSE	Rpl27a	60S ribosomal protein L27a	Mus musculus	sp|P14115|RL27A_MOUSE	1	14	14	14	6	10	11	7	7	8	9	8	6	9	9	8	49.3	16.605	148	0	93.405	49431000000	7061600000	245	553590000	3775500000	6366100000	7672800000	3610000000	4646700000	2524300000	4923700000	3271400000	3202500000	5603700000	3280700000	79084000	539360000	909450000	1096100000	515710000	663810000	360610000	703390000
P14576	SRP54_MOUSE	Srp54	Signal recognition particle 54 kDa protein	Mus musculus	sp|P14576|SRP54_MOUSE;tr|E9PXC0|E9PXC0_MOUSE;tr|Q99JZ9|Q99JZ9_MOUSE;tr|Q8C1Y6|Q8C1Y6_MOUSE	4	16	16	16	0	1	10	0	0	5	7	0	0	5	13	0	44.2	55.72	504	0	19.588	133300000	4443300	41	0	589880	23344000	0	0	5548400	19093000	0	0	18815000	65911000	0	0	19663	778150	0	0	184950	636420	0
P15626	GSTM2_MOUSE	Gstm2	Glutathione S-transferase Mu 2	Mus musculus	sp|P15626|GSTM2_MOUSE;tr|D3YX76|D3YX76_MOUSE;tr|Q7M0F4|Q7M0F4_MOUSE	3	8	4	4	1	0	0	0	0	0	0	1	0	0	2	2	42.7	25.716	218	0	1.8781	8999700	562480	6	724850	0	0	0	0	0	0	1067200	0	0	4382300	2825300	45303	0	0	0	0	0	0	66702
P16045	LEG1_MOUSE	Lgals1	Galectin-1	Mus musculus	sp|P16045|LEG1_MOUSE	1	3	3	3	2	2	2	1	2	1	2	1	1	1	1	0	33.3	14.866	135	0	35.895	152260000	16917000	23	4971800	44245000	37009000	17516000	10009000	3784900	20610000	3016800	3326500	3777900	3990100	0	552420	4916100	4112100	1946300	1112100	420540	2290000	335200
P16254	SRP14_MOUSE	Srp14	Signal recognition particle 14 kDa protein	Mus musculus	sp|P16254|SRP14_MOUSE;tr|A2AUM6|A2AUM6_MOUSE	2	5	5	5	1	3	3	2	2	2	3	3	1	3	3	3	49.1	12.51	110	0	48.724	425030000	70839000	38	14757000	60841000	97516000	46680000	10686000	17566000	43342000	50124000	408550	49706000	17160000	16245000	2459400	10140000	16253000	7780100	1781000	2927600	7223700	8354000
P17426	AP2A1_MOUSE	Ap2a1	AP-2 complex subunit alpha-1	Mus musculus	sp|P17426|AP2A1_MOUSE;tr|A0A140LIG7|A0A140LIG7_MOUSE	2	20	14	14	0	4	9	1	2	1	5	5	0	2	12	4	31.4	107.66	977	0	19.133	172180000	3248700	44	0	7803200	26989000	1289900	3499200	716890	15136000	18361000	0	7758600	79736000	10891000	0	147230	509230	24338	66023	13526	285580	346430
P17751	TPIS_MOUSE	Tpi1	Triosephosphate isomerase	Mus musculus	sp|P17751|TPIS_MOUSE;tr|H7BXC3|H7BXC3_MOUSE	2	7	7	7	6	4	5	3	0	0	0	0	1	1	2	1	31.4	32.191	299	0	14.064	72749000	3828900	33	31314000	16780000	12785000	6742100	0	0	0	0	1408300	765090	1382200	1572700	1648100	883130	672910	354840	0	0	0	0
P19096	FAS_MOUSE	Fasn	Fatty acid synthase	Mus musculus	sp|P19096|FAS_MOUSE;tr|Q3UHT6|Q3UHT6_MOUSE;tr|A0A0U1RNJ1|A0A0U1RNJ1_MOUSE;tr|Q3TB22|Q3TB22_MOUSE;tr|O89060|O89060_MOUSE;tr|A0A0U1RPP5|A0A0U1RPP5_MOUSE	6	126	126	126	67	89	106	85	65	48	89	70	74	83	109	85	66.4	272.43	2504	0	323.31	12718000000	107780000	1283	309850000	1311300000	2346700000	707600000	415910000	185160000	931940000	554100000	568240000	1107500000	3383900000	896150000	2625900	11113000	19887000	5996600	3524700	1569200	7897800	4695800
P19157	GSTP1_MOUSE	Gstp1	Glutathione S-transferase P 1	Mus musculus	sp|P19157|GSTP1_MOUSE;tr|K9JA74|K9JA74_MOUSE;sp|P46425|GSTP2_MOUSE	3	2	2	2	0	0	0	0	0	0	0	0	1	0	0	1	12.9	23.609	210	0.001574	1.3152	1326400	110530	2	0	0	0	0	0	0	0	0	663350	0	0	663050	0	0	0	0	0	0	0	0
P19182	IFRD1_MOUSE	Ifrd1	Interferon-related developmental regulator 1	Mus musculus	sp|P19182|IFRD1_MOUSE;tr|F6TBT6|F6TBT6_MOUSE;tr|E9PZB9|E9PZB9_MOUSE;tr|E9Q949|E9Q949_MOUSE	4	4	4	4	0	1	2	2	0	1	1	1	0	1	3	2	16.3	49.935	449	0	2.6571	14125000	706270	12	0	617480	2867200	936140	0	391530	831230	753430	0	540680	5498700	1689000	0	30874	143360	46807	0	19576	41561	37672
P21550	ENOB_MOUSE	Eno3	Beta-enolase	Mus musculus	sp|P21550|ENOB_MOUSE;tr|Q4FK59|Q4FK59_MOUSE;tr|Q5SX59|Q5SX59_MOUSE;tr|J3QPZ9|J3QPZ9_MOUSE;tr|Q5SX61|Q5SX61_MOUSE;tr|Q5SX60|Q5SX60_MOUSE	6	7	3	3	1	3	2	0	0	0	0	0	0	1	2	1	31.8	47.024	434	0	12.532	14285000	714250	9	829760	4902200	3634300	0	0	0	0	0	0	2126000	2792800	0	41488	245110	181710	0	0	0	0	0
P22892	AP1G1_MOUSE	Ap1g1	AP-1 complex subunit gamma-1	Mus musculus	sp|P22892|AP1G1_MOUSE;tr|Q8CBB7|Q8CBB7_MOUSE;tr|Q3UKX8|Q3UKX8_MOUSE;tr|Q8CC03|Q8CC03_MOUSE;tr|Q8BSZ7|Q8BSZ7_MOUSE	5	4	4	4	0	2	2	1	0	0	1	0	0	0	3	0	10.7	91.349	822	0	10.751	16393000	468370	9	0	2276900	2264100	1368000	0	0	704950	0	0	0	9778900	0	0	65055	64689	39087	0	0	20141	0
P24527	LKHA4_MOUSE	Lta4h	Leukotriene A-4 hydrolase	Mus musculus	sp|P24527|LKHA4_MOUSE	1	8	8	8	1	3	7	0	0	0	1	2	0	4	5	2	21.6	69.05	611	0	7.9867	36725000	992580	22	150130	2213300	8914500	0	0	0	663760	3123200	0	6681200	10947000	4032200	4057.6	59820	240930	0	0	0	17939	84410
P26039	TLN1_MOUSE	Tln1	Talin-1	Mus musculus	sp|P26039|TLN1_MOUSE;tr|Q80TM2|Q80TM2_MOUSE;tr|Q3TBC3|Q3TBC3_MOUSE	3	112	112	0	0	56	86	1	0	38	60	0	0	84	97	1	65.4	269.82	2541	0	323.31	6026400000	44973000	570	0	336760000	932030000	744100	0	96433000	341590000	0	0	1217000000	3101800000	0	0	2513100	6955500	5553	0	719650	2549200	0
P26443	DHE3_MOUSE	Glud1	Glutamate dehydrogenase 1, mitochondrial	Mus musculus	sp|P26443|DHE3_MOUSE;tr|Q3TSQ7|Q3TSQ7_MOUSE;tr|F7CFA5|F7CFA5_MOUSE	3	24	24	24	10	12	18	13	7	10	16	17	5	10	18	12	53.2	61.336	558	0	57.95	1058500000	32077000	161	39450000	77403000	162360000	48828000	35360000	34202000	152270000	172190000	15862000	50768000	193120000	76726000	1195500	2345600	4919900	1479600	1071500	1036400	4614400	5218000
P27612	PLAP_MOUSE	Plaa	Phospholipase A-2-activating protein	Mus musculus	sp|P27612|PLAP_MOUSE;tr|F7D1R5|F7D1R5_MOUSE	2	6	6	6	0	2	4	0	0	0	0	1	0	1	3	0	13.5	87.22	794	0	4.3247	17336000	376870	10	0	2109000	4996200	0	0	0	0	1464500	0	2202900	6563500	0	0	45848	108610	0	0	0	0	31838
P27773	PDIA3_MOUSE	Pdia3	Protein disulfide-isomerase A3	Mus musculus	sp|P27773|PDIA3_MOUSE;tr|F6Q404|F6Q404_MOUSE	2	19	19	19	14	12	10	10	3	4	6	6	6	10	9	11	48.9	56.678	505	0	25.145	347680000	11216000	86	52323000	61753000	43167000	19631000	6744600	6419800	13362000	10598000	14026000	37867000	36503000	45286000	1687800	1992000	1392500	633240	217570	207090	431030	341870
P28660	NCKP1_MOUSE	Nckap1	Nck-associated protein 1	Mus musculus	sp|P28660|NCKP1_MOUSE;tr|A1L0U6|A1L0U6_MOUSE;tr|A2AS98|A2AS98_MOUSE	3	18	18	18	3	4	5	0	6	1	5	13	4	2	9	2	26.2	128.78	1128	0	35.628	147780000	2422600	54	3495200	2618900	17851000	0	7362500	1095500	15308000	42618000	5582000	3160800	45387000	3297300	57298	42933	292640	0	120700	17960	250950	698660
P28740	KIF2A_MOUSE	Kif2a	Kinesin-like protein KIF2A	Mus musculus	sp|P28740|KIF2A_MOUSE;tr|E0CZ72|E0CZ72_MOUSE;tr|F8VQ42|F8VQ42_MOUSE;tr|F6SUU5|F6SUU5_MOUSE;tr|A2RSC8|A2RSC8_MOUSE;sp|Q8C0N1|KIF2B_MOUSE	6	3	3	3	0	0	3	0	0	0	0	0	0	0	3	0	5.2	79.755	705	0.0025497	0.97031	11999000	363610	3	0	0	4323300	0	0	0	0	0	0	0	7675900	0	0	0	131010	0	0	0	0	0
P31230	AIMP1_MOUSE	Aimp1	Aminoacyl tRNA synthase complex-interacting multifunctional protein 1	Mus musculus	sp|P31230|AIMP1_MOUSE;tr|Q8C2U7|Q8C2U7_MOUSE;tr|Q3UZG4|Q3UZG4_MOUSE;tr|A0A0G2JEU9|A0A0G2JEU9_MOUSE;tr|A0A0G2JDV0|A0A0G2JDV0_MOUSE;tr|A0A0G2JDW6|A0A0G2JDW6_MOUSE	6	3	3	3	0	1	1	0	1	0	0	0	0	0	1	0	19.7	33.997	310	0	2.0913	3260300	191780	6	0	1204500	0	0	596800	0	0	0	0	0	1459000	0	0	70852	0	0	35106	0	0	0
P31324	KAP3_MOUSE	Prkar2b	cAMP-dependent protein kinase type II-beta regulatory subunit	Mus musculus	sp|P31324|KAP3_MOUSE	1	6	6	2	0	1	4	1	0	0	2	0	0	2	6	1	23.8	46.167	416	0	7.375	59366000	2581100	16	0	2076600	12302000	833860	0	0	3836400	0	0	5473100	33370000	1474200	0	90285	534860	36255	0	0	166800	0
P33174	KIF4_MOUSE	Kif4	Chromosome-associated kinesin KIF4	Mus musculus	sp|P33174|KIF4_MOUSE;tr|Q3UXW0|Q3UXW0_MOUSE;tr|Q3UWH4|Q3UWH4_MOUSE	3	17	17	17	0	2	12	1	0	0	4	5	0	1	12	3	20.6	139.52	1231	0	18.034	103540000	1755000	32	0	4179200	28381000	1028000	0	0	4328000	7336000	0	2133300	51202000	4957400	0	70835	481030	17424	0	0	73355	124340
P33215	NEDD1_MOUSE	Nedd1	Protein NEDD1	Mus musculus	sp|P33215|NEDD1_MOUSE	1	2	2	2	0	0	0	0	1	0	0	0	0	0	1	0	7.1	71.292	660	0.0068326	0.37332	10688000	356270	1	0	0	0	0	10688000	0	0	0	0	0	0	0	0	0	0	0	356270	0	0	0
P33609	DPOLA_MOUSE	Pola1	DNA polymerase alpha catalytic subunit	Mus musculus	sp|P33609|DPOLA_MOUSE;tr|B9EHJ9|B9EHJ9_MOUSE;tr|Q8CAT7|Q8CAT7_MOUSE	3	7	7	7	0	3	3	1	0	0	2	1	0	0	2	1	8.7	167.34	1465	0	9.3886	23213000	322400	14	0	4838400	4485000	2227800	0	0	1769400	2539200	0	0	6514800	838340	0	67200	62292	30942	0	0	24575	35266
P35235	PTN11_MOUSE	Ptpn11	Tyrosine-protein phosphatase non-receptor type 11	Mus musculus	sp|P35235|PTN11_MOUSE;tr|Q9CT18|Q9CT18_MOUSE;tr|Q05C78|Q05C78_MOUSE;tr|Q63848|Q63848_MOUSE	4	19	19	19	1	10	14	1	1	3	11	6	0	11	12	3	46.2	68.46	597	0	24.084	265660000	6990900	79	688550	20231000	55173000	609160	1684900	6195000	39059000	14022000	0	41442000	80361000	6190300	18120	532380	1451900	16030	44340	163030	1027900	369000
P35505	FAAA_MOUSE	Fah	Fumarylacetoacetase	Mus musculus	sp|P35505|FAAA_MOUSE;tr|D3Z2R9|D3Z2R9_MOUSE	2	3	3	3	1	2	0	1	0	0	0	0	0	0	0	1	13.1	46.175	419	0.0082645	0.30007	4748000	206440	4	804420	2505000	0	576250	0	0	0	0	0	0	0	862390	34975	108910	0	25054	0	0	0	0
P35700	PRDX1_MOUSE	Prdx1	Peroxiredoxin-1	Mus musculus	sp|P35700|PRDX1_MOUSE;tr|B1AXW5|B1AXW5_MOUSE;tr|B1AXW6|B1AXW6_MOUSE;tr|Q3U9J9|Q3U9J9_MOUSE;tr|B1AXW4|B1AXW4_MOUSE	5	10	10	10	7	7	8	5	2	2	4	5	4	7	8	3	50.8	22.176	199	0	14.987	574600000	38307000	60	95056000	74323000	100690000	77552000	5686100	8230900	29449000	70534000	11994000	25807000	67924000	7354100	6337100	4954800	6712800	5170100	379070	548730	1963200	4702300
P35831	PTN12_MOUSE	Ptpn12	Tyrosine-protein phosphatase non-receptor type 12	Mus musculus	sp|P35831|PTN12_MOUSE;tr|F6Z0X5|F6Z0X5_MOUSE;tr|D6RGT2|D6RGT2_MOUSE;tr|Q3TVC3|Q3TVC3_MOUSE	4	10	10	10	0	1	3	0	0	0	5	0	0	2	7	0	20.4	86.525	775	0	30.214	75425000	1639700	19	0	1222600	7256000	0	0	0	7340000	0	0	9456900	50150000	0	0	26579	157740	0	0	0	159570	0
P37040	NCPR_MOUSE	Por	NADPH--cytochrome P450 reductase	Mus musculus	sp|P37040|NCPR_MOUSE;tr|Q05DV1|Q05DV1_MOUSE;tr|E9Q997|E9Q997_MOUSE;tr|E9PVT9|E9PVT9_MOUSE;tr|F6R7H8|F6R7H8_MOUSE	5	28	28	28	0	19	21	1	0	12	22	0	0	24	25	1	56	77.043	678	0	323.31	1248000000	35656000	156	0	88952000	213060000	629520	0	45651000	280650000	0	0	205290000	412640000	1071200	0	2541500	6087500	17986	0	1304300	8018700	0
P37804	TAGL_MOUSE	Tagln	Transgelin	Mus musculus	sp|P37804|TAGL_MOUSE	1	5	5	5	3	4	3	4	0	0	0	0	0	0	0	0	26.4	22.576	201	0	108.83	361190000	22575000	23	73730000	79580000	91004000	116880000	0	0	0	0	0	0	0	0	4608100	4973800	5687800	7304900	0	0	0	0
P37913	DNLI1_MOUSE	Lig1	DNA ligase 1	Mus musculus	sp|P37913|DNLI1_MOUSE;tr|Q8R055|Q8R055_MOUSE;tr|Q3U4X8|Q3U4X8_MOUSE;tr|Q3TSU8|Q3TSU8_MOUSE;tr|V9GWZ4|V9GWZ4_MOUSE;tr|E9PV36|E9PV36_MOUSE;tr|Q8BPJ2|Q8BPJ2_MOUSE;tr|D3YUW4|D3YUW4_MOUSE	8	19	19	19	0	5	12	4	1	0	5	9	1	5	12	3	32.4	102.29	916	0	93.939	178900000	3727100	51	0	8651500	32706000	4018200	1277800	0	11968000	13783000	1233300	13250000	82418000	9596700	0	180240	681370	83714	26620	0	249330	287140
P38647	GRP75_MOUSE	Hspa9	Stress-70 protein, mitochondrial	Mus musculus	sp|P38647|GRP75_MOUSE	1	38	38	38	21	20	21	20	23	11	27	32	27	15	16	26	61.3	73.46	679	0	323.31	2332200000	61374000	289	96652000	142760000	118730000	92694000	219650000	42663000	262550000	552980000	322000000	74446000	93067000	314020000	2543500	3756700	3124400	2439300	5780400	1122700	6909200	14552000
P40142	TKT_MOUSE	Tkt	Transketolase	Mus musculus	sp|P40142|TKT_MOUSE	1	5	5	5	1	5	3	2	0	0	0	0	0	1	0	1	17.2	67.63	623	0	41.671	20648000	794150	11	1419300	10358000	5338900	1785900	0	0	0	0	0	775000	0	971130	54589	398370	205340	68688	0	0	0	0
P40201	CHD1_MOUSE	Chd1	Chromodomain-helicase-DNA-binding protein 1	Mus musculus	sp|P40201|CHD1_MOUSE;tr|Q8C7Q2|Q8C7Q2_MOUSE;tr|G3V014|G3V014_MOUSE;tr|Q9D5K6|Q9D5K6_MOUSE;tr|Q3USG6|Q3USG6_MOUSE;tr|G3UWS6|G3UWS6_MOUSE;tr|Q8C9F3|Q8C9F3_MOUSE	7	32	24	24	3	11	22	13	2	3	7	2	2	2	6	8	24	196.38	1711	0	59.453	279730000	3252600	94	6604300	30882000	130260000	49883000	3100600	4967200	12824000	2068300	1376400	2464600	15873000	19428000	76795	359090	1514600	580040	36053	57758	149110	24050
P40336	VP26A_MOUSE	Vps26a	Vacuolar protein sorting-associated protein 26A	Mus musculus	sp|P40336|VP26A_MOUSE;tr|Q6PE78|Q6PE78_MOUSE	2	5	5	5	0	1	3	4	1	0	3	1	0	0	4	5	26	38.113	327	0	3.7265	42603000	2242300	19	0	1311000	6636500	3339700	1416600	0	7692400	1618500	0	0	7714600	12874000	0	69000	349290	175770	74556	0	404860	85187
P42208	SEPT2_MOUSE	2002-09-01	Septin-2	Mus musculus	sp|P42208|SEPT2_MOUSE;tr|E9Q3V6|E9Q3V6_MOUSE;tr|F6WYM0|F6WYM0_MOUSE;tr|D3YYB1|D3YYB1_MOUSE;tr|D3Z3C0|D3Z3C0_MOUSE;tr|D3YZU7|D3YZU7_MOUSE;tr|D3Z1S1|D3Z1S1_MOUSE;tr|F6UKN5|F6UKN5_MOUSE;tr|D3YV76|D3YV76_MOUSE	9	7	7	7	1	3	0	1	2	0	1	0	0	0	4	1	35.5	41.525	361	0	9.4603	31395000	1495000	13	764180	5480100	0	904710	1849600	0	2202900	0	0	0	19282000	911820	36390	260960	0	43082	88078	0	104900	0
P42669	PURA_MOUSE	Pura	Transcriptional activator protein Pur-alpha	Mus musculus	sp|P42669|PURA_MOUSE;tr|Q8C6E9|Q8C6E9_MOUSE	2	4	4	4	1	3	3	1	1	1	0	0	0	3	3	2	25.9	34.883	321	0	14.76	41225000	5153200	19	816640	4972400	9428300	1381000	1533200	885160	0	0	0	4220400	13825000	4163400	102080	621550	1178500	172630	191650	110650	0	0
P43274	H14_MOUSE	Hist1h1e	Histone H1.4	Mus musculus	sp|P43274|H14_MOUSE	1	38	38	12	21	25	27	25	23	21	21	24	24	27	31	30	64.4	21.977	219	0	323.31	612000000000	68028000000	1555	38088000000	39998000000	47210000000	45322000000	46929000000	53442000000	52738000000	75652000000	55554000000	46530000000	50439000000	60346000000	4232000000	4444200000	5245600000	5035800000	5214300000	5937900000	5859700000	8405800000
P43275	H11_MOUSE	Hist1h1a	Histone H1.1	Mus musculus	sp|P43275|H11_MOUSE	1	22	18	18	12	12	13	16	11	11	13	12	15	14	11	16	50.2	21.785	213	0	323.31	56528000000	8075400000	462	5294800000	5098100000	6520000000	5669400000	3599000000	3730100000	7068900000	6747400000	4419000000	2445300000	2675600000	3260300000	756390000	728290000	931430000	809910000	514150000	532870000	1009800000	963920000
P45952	ACADM_MOUSE	Acadm	Medium-chain specific acyl-CoA dehydrogenase, mitochondrial	Mus musculus	sp|P45952|ACADM_MOUSE;tr|Q91WS8|Q91WS8_MOUSE;tr|Q8BJT5|Q8BJT5_MOUSE;tr|Q3V2I9|Q3V2I9_MOUSE	4	8	8	8	2	2	0	2	3	1	1	3	4	1	0	6	29.7	46.481	421	0	8.8483	78761000	3938000	24	3796800	3559300	0	2259000	9580900	821720	2480900	13434000	17990000	910270	0	23928000	189840	177970	0	112950	479050	41086	124040	671700
P46471	PRS7_MOUSE	Psmc2	26S protease regulatory subunit 7	Mus musculus	sp|P46471|PRS7_MOUSE;tr|Q8BVQ9|Q8BVQ9_MOUSE;tr|Q3UIH5|Q3UIH5_MOUSE;tr|Q3U5V3|Q3U5V3_MOUSE	4	18	18	18	2	7	14	3	2	5	12	1	0	8	14	3	54	48.647	433	0	41.405	233130000	8326000	66	1360400	27972000	48216000	1941900	1585700	7447600	54526000	1006900	0	23733000	63572000	1765600	48586	998990	1722000	69353	56632	265980	1947400	35959
P46938	YAP1_MOUSE	Yap1	Transcriptional coactivator YAP1	Mus musculus	sp|P46938|YAP1_MOUSE;tr|G3UYW7|G3UYW7_MOUSE;tr|G3UYA6|G3UYA6_MOUSE;tr|G3UY62|G3UY62_MOUSE;tr|G3UYV4|G3UYV4_MOUSE;tr|Q3U046|Q3U046_MOUSE;tr|Q3TUW1|Q3TUW1_MOUSE	7	14	14	14	0	1	9	0	0	1	4	0	0	7	10	0	52.7	52.383	488	0	70.701	133340000	8889500	40	0	2426200	21481000	0	0	4425300	19248000	0	0	19854000	65908000	0	0	161750	1432100	0	0	295020	1283200	0
P47740	AL3A2_MOUSE	Aldh3a2	Fatty aldehyde dehydrogenase	Mus musculus	sp|P47740|AL3A2_MOUSE;tr|B1AV77|B1AV77_MOUSE;tr|B1ATI0|B1ATI0_MOUSE;tr|Q99PH3|Q99PH3_MOUSE;tr|Q8BQ93|Q8BQ93_MOUSE;tr|Q99PH4|Q99PH4_MOUSE;tr|Q8C3C9|Q8C3C9_MOUSE;tr|Q3U7B5|Q3U7B5_MOUSE;tr|Q8C5J1|Q8C5J1_MOUSE;tr|A0A140LJF9|A0A140LJF9_MOUSE;tr|Q3UNF5|Q3UNF5_MOUSE;sp|P47739|AL3A1_MOUSE;tr|B7ZN13|B7ZN13_MOUSE	13	29	29	29	0	17	25	0	0	19	22	0	0	16	28	0	61.4	53.97	484	0	225.18	5338700000	266930000	183	0	381540000	1192300000	0	0	567240000	1165500000	0	0	447270000	1584900000	0	0	19077000	59614000	0	0	28362000	58274000	0
P47758	SRPRB_MOUSE	Srprb	Signal recognition particle receptor subunit beta	Mus musculus	sp|P47758|SRPRB_MOUSE;tr|E9Q035|E9Q035_MOUSE;tr|Q542X6|Q542X6_MOUSE	3	7	7	7	1	0	2	0	1	1	2	0	0	2	7	2	33.8	29.579	269	0	15.546	54789000	3424300	17	815630	0	5322600	0	1534100	928950	12615000	0	0	1898900	26580000	5093900	50977	0	332660	0	95882	58059	788450	0
P47856	GFPT1_MOUSE	Gfpt1	Glutamine--fructose-6-phosphate aminotransferase [isomerizing] 1	Mus musculus	sp|P47856|GFPT1_MOUSE;tr|Q3V0X4|Q3V0X4_MOUSE;sp|Q9Z2Z9|GFPT2_MOUSE;tr|D3YYE0|D3YYE0_MOUSE;tr|D3YYD9|D3YYD9_MOUSE	5	8	8	8	0	1	3	2	0	1	3	7	0	1	4	1	17.8	78.538	697	0	8.852	45012000	1046800	24	0	2039300	8664900	2353900	0	276010	8438700	14515000	0	1375100	6434200	914640	0	47426	201510	54742	0	6418.9	196250	337550
P47963	RL13_MOUSE	Rpl13	60S ribosomal protein L13	Mus musculus	sp|P47963|RL13_MOUSE;tr|Q5RKP3|Q5RKP3_MOUSE;tr|A0A140T8K8|A0A140T8K8_MOUSE	3	18	18	18	8	12	16	10	6	9	6	6	9	10	15	10	48.8	24.305	211	0	323.31	10754000000	1194900000	207	58391000	1490200000	5232900000	956910000	273500000	847510000	207700000	173430000	200290000	389740000	658450000	265320000	6487900	165580000	581440000	106320000	30389000	94168000	23078000	19270000
P48036	ANXA5_MOUSE	Anxa5	Annexin A5	Mus musculus	sp|P48036|ANXA5_MOUSE;tr|A0A0G2JGQ0|A0A0G2JGQ0_MOUSE	2	6	6	6	2	4	1	2	0	0	0	0	0	2	2	1	34.8	35.752	319	0	10.319	37309000	1622100	13	2526500	11163000	5375000	1781900	0	0	0	0	0	3246700	11546000	1669700	109850	485350	233700	77474	0	0	0	0
P48678	LMNA_MOUSE	Lmna	Prelamin-A/C	Mus musculus	sp|P48678|LMNA_MOUSE;tr|D3YUF7|D3YUF7_MOUSE;tr|Q8BNX5|Q8BNX5_MOUSE;tr|Q9CTL2|Q9CTL2_MOUSE	4	29	29	29	10	19	23	13	4	2	11	9	5	16	25	14	49.9	74.237	665	0	82.864	594370000	13823000	158	20915000	85618000	112730000	29775000	6184100	1636100	28525000	28532000	4657300	53558000	170430000	51806000	486400	1991100	2621700	692440	143820	38050	663380	663530
P48725	PCNT_MOUSE	Pcnt	Pericentrin	Mus musculus	sp|P48725|PCNT_MOUSE;tr|F8VPV0|F8VPV0_MOUSE;tr|Q3ULT7|Q3ULT7_MOUSE;tr|Q497U2|Q497U2_MOUSE;tr|Q6Y5M8|Q6Y5M8_MOUSE;tr|Q8CDL2|Q8CDL2_MOUSE;tr|Q80U10|Q80U10_MOUSE	7	3	3	3	0	0	0	1	0	0	0	0	0	1	2	1	2	329.46	2898	0	1.8387	10117000	64437	4	0	0	0	1929800	0	0	0	0	0	1452400	1106100	5628300	0	0	0	12292	0	0	0	0
P48760	FOLC_MOUSE	Fpgs	Folylpolyglutamate synthase, mitochondrial	Mus musculus	sp|P48760|FOLC_MOUSE	1	7	7	4	1	2	5	1	1	0	3	2	2	1	4	1	26.1	64.955	587	0	28.179	45274000	1561200	21	1471900	2848600	7962400	482800	1320700	0	6024700	6559400	5859200	1596800	8524700	2622800	50756	98229	274560	16648	45540	0	207750	226190
P48962	ADT1_MOUSE	Slc25a4	ADP/ATP translocase 1	Mus musculus	sp|P48962|ADT1_MOUSE;tr|Q8BVI9|Q8BVI9_MOUSE	2	20	10	10	2	2	4	3	6	2	3	7	2	2	6	2	55.4	32.904	298	0	47.927	478310000	22776000	40	26032000	17996000	37024000	28831000	63841000	42774000	35362000	156820000	1746700	2217100	49473000	16194000	1239600	856930	1763100	1372900	3040000	2036900	1683900	7467400
P49452	CENPC_MOUSE	Cenpc	Centromere protein C	Mus musculus	sp|P49452|CENPC_MOUSE;tr|Q9CRZ7|Q9CRZ7_MOUSE;tr|Q3UPF6|Q3UPF6_MOUSE;tr|Q3UUX2|Q3UUX2_MOUSE	4	5	5	5	2	1	1	3	0	0	1	2	0	0	0	1	8.3	102.15	906	0.00054083	1.5756	17149000	372800	10	3528600	1249900	2486400	4298200	0	0	1186400	2876500	0	0	0	1522900	76708	27172	54052	93439	0	0	25791	62533
P49718	MCM5_MOUSE	Mcm5	DNA replication licensing factor MCM5	Mus musculus	sp|P49718|MCM5_MOUSE;tr|Q52KC3|Q52KC3_MOUSE;tr|Q8BQ03|Q8BQ03_MOUSE;tr|Q8C2I9|Q8C2I9_MOUSE	4	22	22	22	4	11	14	6	7	3	10	11	3	4	11	4	45.6	82.342	733	0	92.533	386170000	9418900	84	9639400	47610000	70214000	14273000	21150000	4083700	57091000	82925000	9176100	3114500	54519000	12381000	235110	1161200	1712500	348110	515850	99602	1392500	2022600
P49722	PSA2_MOUSE	Psma2	Proteasome subunit alpha type-2	Mus musculus	sp|P49722|PSA2_MOUSE;tr|Q3UWT6|Q3UWT6_MOUSE;tr|Q9CZ58|Q9CZ58_MOUSE;tr|Q8BKE0|Q8BKE0_MOUSE	4	6	6	6	4	5	1	4	0	0	0	0	2	0	0	0	36.3	25.926	234	0	7.014	52089000	4006800	22	15121000	19822000	1877800	13515000	0	0	0	0	1752200	0	0	0	1163200	1524800	144450	1039600	0	0	0	0
P50396	GDIA_MOUSE	Gdi1	Rab GDP dissociation inhibitor alpha	Mus musculus	sp|P50396|GDIA_MOUSE;tr|B7FAU8|B7FAU8_MOUSE;tr|D6RI86|D6RI86_MOUSE	3	7	4	4	0	1	3	0	0	0	1	2	0	0	1	0	28.2	50.521	447	0	8.5669	17209000	688350	9	0	1299100	5184400	0	0	0	2757100	5310900	0	0	2657400	0	0	51965	207380	0	0	0	110280	212440
P50516	VATA_MOUSE	Atp6v1a	V-type proton ATPase catalytic subunit A	Mus musculus	sp|P50516|VATA_MOUSE;tr|D3Z1B9|D3Z1B9_MOUSE;tr|D3YWH3|D3YWH3_MOUSE;tr|D3YZ23|D3YZ23_MOUSE	4	13	13	13	0	5	7	1	0	0	2	1	0	6	8	5	36.1	68.325	617	0	22.72	96785000	2846600	27	0	7896300	17182000	1620900	0	0	5688300	4498200	0	14705000	32603000	12591000	0	232240	505360	47672	0	0	167300	132300
P50543	S10AB_MOUSE	S100a11	Protein S100-A11	Mus musculus	sp|P50543|S10AB_MOUSE	1	5	5	5	2	3	5	1	0	1	1	0	1	3	3	1	51	11.083	98	0	55.764	492130000	98427000	32	53120000	51154000	133360000	7253300	0	35977000	100890000	0	978880	36661000	71654000	1081600	10624000	10231000	26672000	1450700	0	7195400	20179000	0
P50544	ACADV_MOUSE	Acadvl	Very long-chain specific acyl-CoA dehydrogenase, mitochondrial	Mus musculus	sp|P50544|ACADV_MOUSE;tr|B1AR28|B1AR28_MOUSE;tr|Q3UJR6|Q3UJR6_MOUSE	3	16	16	16	7	0	0	3	1	0	0	6	7	0	0	6	44.2	70.875	656	0	17.282	55888000	1363100	30	9106300	0	0	1085900	1116400	0	0	12116000	20036000	0	0	12428000	222100	0	0	26485	27228	0	0	295510
P51125	ICAL_MOUSE	Cast	Calpastatin	Mus musculus	sp|P51125|ICAL_MOUSE;tr|Q8CE80|Q8CE80_MOUSE;tr|Q8C281|Q8C281_MOUSE;tr|Q921U7|Q921U7_MOUSE;tr|Q8CE04|Q8CE04_MOUSE;tr|Q8CB83|Q8CB83_MOUSE;tr|Q3TTN2|Q3TTN2_MOUSE;tr|Q8BS37|Q8BS37_MOUSE	8	21	21	21	0	5	9	1	0	3	8	0	0	11	18	0	38.2	84.921	788	0	149.11	302730000	8181800	63	0	11391000	31779000	2261600	0	5794800	28608000	0	0	54517000	168380000	0	0	307860	858880	61125	0	156620	773200	0
P51141	DVL1_MOUSE	Dvl1	Segment polarity protein dishevelled homolog DVL-1	Mus musculus	sp|P51141|DVL1_MOUSE;tr|Q3TRW4|Q3TRW4_MOUSE;tr|Q571M1|Q571M1_MOUSE	3	10	9	9	0	2	4	0	0	0	5	0	0	2	4	0	23.6	75.358	695	0	8.1806	49162000	1585900	14	0	3250500	13407000	0	0	0	11076000	0	0	6268800	15160000	0	0	104860	432490	0	0	0	357280	0
P52479	UBP10_MOUSE	Usp10	Ubiquitin carboxyl-terminal hydrolase 10	Mus musculus	sp|P52479|UBP10_MOUSE;tr|G3X9U6|G3X9U6_MOUSE	2	8	8	8	0	1	2	0	0	1	4	2	0	1	7	0	18.9	87.021	792	0	22.095	54157000	1425200	14	0	0	4474400	0	0	1283700	6589800	1241900	0	2187300	38380000	0	0	0	117750	0	0	33781	173420	32682
P52480	KPYM_MOUSE	Pkm	Pyruvate kinase PKM	Mus musculus	sp|P52480|KPYM_MOUSE;tr|Q3UEH4|Q3UEH4_MOUSE;tr|E9Q509|E9Q509_MOUSE;tr|Q3UEI4|Q3UEI4_MOUSE;tr|A7MCU9|A7MCU9_MOUSE;tr|G3X925|G3X925_MOUSE;sp|P53657|KPYR_MOUSE	7	46	46	46	27	35	38	36	28	27	35	30	25	37	38	40	78.3	57.844	531	0	323.31	9913300000	300400000	563	316660000	870000000	1689100000	501460000	401190000	424220000	1262500000	935560000	176060000	860950000	1847600000	628020000	9595600	26364000	51184000	15196000	12157000	12855000	38257000	28350000
P54071	IDHP_MOUSE	Idh2	Isocitrate dehydrogenase [NADP], mitochondrial	Mus musculus	sp|P54071|IDHP_MOUSE;tr|D6RIL6|D6RIL6_MOUSE;tr|A0A0U1RP68|A0A0U1RP68_MOUSE;tr|A0A0U1RPR1|A0A0U1RPR1_MOUSE	4	17	17	16	6	7	10	9	5	6	7	10	9	4	6	12	38.5	50.906	452	0	152.73	327310000	13638000	90	19650000	24338000	38959000	18817000	23767000	9673700	34444000	60428000	34430000	6853000	14055000	41898000	818730	1014100	1623300	784060	990300	403070	1435200	2517800
P54823	DDX6_MOUSE	Ddx6	Probable ATP-dependent RNA helicase DDX6	Mus musculus	sp|P54823|DDX6_MOUSE	1	15	15	15	2	8	11	4	0	2	6	2	0	6	9	4	55.5	54.191	483	0	91.64	254230000	9079700	65	1195700	15728000	53728000	5516200	0	5303800	31740000	3926500	0	50117000	81750000	5227400	42702	561720	1918900	197010	0	189420	1133600	140230
P55200	KMT2A_MOUSE	Kmt2a	Histone-lysine N-methyltransferase 2A	Mus musculus	sp|P55200|KMT2A_MOUSE;tr|D3Z5H5|D3Z5H5_MOUSE;tr|S4R2S5|S4R2S5_MOUSE;tr|Q5DTR3|Q5DTR3_MOUSE	4	38	38	38	32	2	12	15	15	1	16	12	9	1	5	8	17.6	429.64	3966	0	59.697	362790000	2239400	133	136320000	3652200	28296000	33201000	36124000	1698000	39623000	36055000	15388000	2578900	15057000	14795000	841490	22545	174670	204940	222980	10481	244590	222560
P56380	AP4A_MOUSE	Nudt2	Bis(5-nucleosyl)-tetraphosphatase [asymmetrical]	Mus musculus	sp|P56380|AP4A_MOUSE;tr|Q3V1C8|Q3V1C8_MOUSE	2	2	2	2	0	0	0	0	0	0	0	0	0	0	2	0	27.9	16.989	147	0.00053362	1.4666	2977600	297760	2	0	0	0	0	0	0	0	0	0	0	2977600	0	0	0	0	0	0	0	0	0
P56480	ATPB_MOUSE	Atp5b	ATP synthase subunit beta, mitochondrial	Mus musculus	sp|P56480|ATPB_MOUSE	1	15	15	15	9	13	7	7	1	2	1	1	1	1	0	4	49.7	56.3	529	0	42.571	200110000	6900400	57	29679000	85150000	32245000	18316000	6043500	5645000	3157800	5754800	1450700	2475600	0	10195000	1023400	2936200	1111900	631600	208400	194660	108890	198440
P59326	YTHD1_MOUSE	Ythdf1	YTH domain-containing family protein 1	Mus musculus	sp|P59326|YTHD1_MOUSE;tr|A2AWN8|A2AWN8_MOUSE;tr|Q3TH60|Q3TH60_MOUSE;tr|Q3U8D6|Q3U8D6_MOUSE;tr|Q8BUI8|Q8BUI8_MOUSE	5	5	2	2	0	1	1	0	0	0	2	1	0	0	2	0	14.8	60.878	559	0	20.71	22233000	1170200	8	0	1562800	3362500	0	0	0	4961500	1422700	0	0	10924000	0	0	82252	176970	0	0	0	261130	74881
P60335	PCBP1_MOUSE	Pcbp1	Poly(rC)-binding protein 1	Mus musculus	sp|P60335|PCBP1_MOUSE	1	14	14	11	4	10	11	5	7	8	12	8	2	9	12	10	78.7	37.497	356	0	137.75	587110000	34536000	130	12704000	44261000	91517000	9170400	20826000	23266000	135120000	36974000	2680700	61666000	98426000	50505000	747310	2603600	5383300	539440	1225100	1368600	7948000	2174900
P61082	UBC12_MOUSE	Ube2m	NEDD8-conjugating enzyme Ubc12	Mus musculus	sp|P61082|UBC12_MOUSE;tr|F6YXS3|F6YXS3_MOUSE;tr|F7CDT0|F7CDT0_MOUSE;tr|F6WMC0|F6WMC0_MOUSE	4	2	2	2	0	1	0	0	0	0	0	0	0	0	1	0	12.6	20.9	183	0.0044643	0.62706	1884100	171280	2	0	1884100	0	0	0	0	0	0	0	0	0	0	0	171280	0	0	0	0	0	0
P61164	ACTZ_MOUSE	Actr1a	Alpha-centractin	Mus musculus	sp|P61164|ACTZ_MOUSE;tr|Q8R1B2|Q8R1B2_MOUSE;sp|Q8R5C5|ACTY_MOUSE	3	2	2	2	1	0	1	0	1	0	0	0	0	0	0	0	10.1	42.613	376	0.00053191	1.4351	3764300	188220	4	690180	0	2195400	0	878770	0	0	0	0	0	0	0	34509	0	109770	0	43938	0	0	0
P61406	EST1A_MOUSE	Smg6	Telomerase-binding protein EST1A	Mus musculus	sp|P61406|EST1A_MOUSE;tr|B1ARG9|B1ARG9_MOUSE	2	2	2	2	0	0	0	0	0	0	0	0	0	0	2	0	2.3	160.49	1418	0	2.8054	4428300	59841	3	0	0	0	0	0	0	0	0	0	0	4428300	0	0	0	0	0	0	0	0	0
P62141	PP1B_MOUSE	Ppp1cb	Serine/threonine-protein phosphatase PP1-beta catalytic subunit	Mus musculus	sp|P62141|PP1B_MOUSE;tr|A0A0G2JGC1|A0A0G2JGC1_MOUSE;tr|Q6ZWM8|Q6ZWM8_MOUSE;tr|Q3U7K1|Q3U7K1_MOUSE;sp|P63087|PP1G_MOUSE;tr|A0A0G2JFF1|A0A0G2JFF1_MOUSE;tr|A0A0J9YUG2|A0A0J9YUG2_MOUSE	7	5	5	2	1	1	2	1	1	2	2	2	0	1	3	0	22	37.186	327	0	8.3358	28679000	1687000	19	2953600	2961800	8624700	316670	530990	3266400	2918400	3618600	0	325300	3163100	0	173740	174220	507340	18628	31235	192140	171670	212860
P62204	CALM_MOUSE	Calm1	Calmodulin	Mus musculus	sp|P62204|CALM_MOUSE;tr|Q3UKW2|Q3UKW2_MOUSE;sp|Q9D6P8|CALL3_MOUSE;tr|G3UX57|G3UX57_MOUSE	4	7	7	7	5	6	6	5	0	0	0	0	0	2	0	0	51	16.837	149	0	270.28	1587700000	176410000	63	403760000	416320000	296520000	470490000	0	0	0	0	0	637570	0	0	44863000	46258000	32947000	52276000	0	0	0	0
P62274	RS29_MOUSE	Rps29	40S ribosomal protein S29	Mus musculus	sp|P62274|RS29_MOUSE	1	2	2	2	1	1	2	1	1	0	1	1	1	1	1	1	33.9	6.6767	56	0	151.25	677960000	338980000	21	0	86651000	482200000	13485000	16802000	0	11913000	7568800	12674000	22802000	22423000	1444100	0	43325000	241100000	6742700	8401200	0	5956400	3784400
P62305	RUXE_MOUSE	Snrpe	Small nuclear ribonucleoprotein E	Mus musculus	sp|P62305|RUXE_MOUSE;tr|E9Q4F4|E9Q4F4_MOUSE;tr|E9Q0W8|E9Q0W8_MOUSE	3	4	4	4	2	2	3	0	0	1	4	0	0	0	2	0	56.5	10.803	92	0	55.233	70643000	17661000	18	3747900	8285300	18899000	0	0	2760400	28835000	0	0	0	8115700	0	936990	2071300	4724700	0	0	690110	7208600	0
P62814	VATB2_MOUSE	Atp6v1b2	V-type proton ATPase subunit B, brain isoform	Mus musculus	sp|P62814|VATB2_MOUSE;tr|Q99KA3|Q99KA3_MOUSE;tr|Q6P6I3|Q6P6I3_MOUSE;tr|Q91YH6|Q91YH6_MOUSE;tr|Q8C3L6|Q8C3L6_MOUSE;tr|B0LAC8|B0LAC8_MOUSE;tr|A0A0U1RNU9|A0A0U1RNU9_MOUSE	7	14	14	14	1	2	10	2	0	1	5	2	0	2	10	4	42.7	56.55	511	0	9.4869	94558000	3782300	30	1299500	5727000	31603000	2559300	0	807250	13168000	7491900	0	2213600	23039000	6649000	51980	229080	1264100	102370	0	32290	526720	299670
P62830	RL23_MOUSE	Rpl23	60S ribosomal protein L23	Mus musculus	sp|P62830|RL23_MOUSE;tr|A2A6F8|A2A6F8_MOUSE	2	11	11	11	7	7	9	7	4	5	6	6	6	6	8	7	66.4	14.865	140	0	78.899	3404200000	378250000	89	204900000	477470000	939810000	342230000	74442000	95930000	183370000	249660000	112800000	247590000	312120000	163930000	22767000	53052000	104420000	38025000	8271300	10659000	20374000	27740000
P62843	RS15_MOUSE	Rps15	40S ribosomal protein S15	Mus musculus	sp|P62843|RS15_MOUSE;tr|D3YTQ9|D3YTQ9_MOUSE;tr|Q3UXS6|Q3UXS6_MOUSE	3	5	5	1	3	4	4	3	0	0	0	1	1	2	2	1	66.9	17.04	145	0	204.86	547110000	78158000	44	28501000	174040000	212010000	104210000	0	0	0	1499400	924100	16548000	6726600	2652400	4071500	24862000	30287000	14887000	0	0	0	214200
P62862	RS30_MOUSE	Fau	40S ribosomal protein S30	Mus musculus	sp|P62862|RS30_MOUSE;tr|Q642K5|Q642K5_MOUSE;tr|Q3THB2|Q3THB2_MOUSE;tr|Q920W8|Q920W8_MOUSE;tr|Q91V99|Q91V99_MOUSE	5	5	5	5	4	3	5	4	3	3	3	3	4	3	5	4	22	6.6478	59	0	75.827	300000000000	150000000000	444	20472000000	32580000000	22516000000	28333000000	20857000000	17180000000	26035000000	28087000000	30204000000	23676000000	24149000000	26266000000	10236000000	16290000000	11258000000	14167000000	10428000000	8590100000	13018000000	14044000000
P62911	RL32_MOUSE	Rpl32	60S ribosomal protein L32	Mus musculus	sp|P62911|RL32_MOUSE;tr|Q5PR09|Q5PR09_MOUSE;sp|P17932|RL32P_MOUSE	3	17	17	17	6	12	12	10	9	11	7	9	9	9	12	10	58.5	15.86	135	0	323.31	37300000000	5328600000	340	220040000	4015800000	6089900000	5713300000	3601700000	1853700000	1105700000	1969300000	2181100000	4507200000	3434300000	2608200000	31434000	573680000	869980000	816190000	514530000	264820000	157950000	281330000
P63038	CH60_MOUSE	Hspd1	60 kDa heat shock protein, mitochondrial	Mus musculus	sp|P63038|CH60_MOUSE;tr|D3Z2F2|D3Z2F2_MOUSE;tr|D3Z7J9|D3Z7J9_MOUSE	3	21	21	21	14	13	11	8	4	1	9	5	5	6	3	9	56.7	60.955	573	0	46.546	299710000	9082100	119	64953000	70518000	36231000	14431000	6551300	1443400	20269000	27526000	13731000	7939700	6112200	30004000	1968300	2136900	1097900	437300	198520	43738	614220	834120
P63094	GNAS2_MOUSE	Gnas	Guanine nucleotide-binding protein G(s) subunit alpha isoforms short	Mus musculus	sp|P63094|GNAS2_MOUSE;sp|Q6R0H7|GNAS1_MOUSE;tr|Z4YKV1|Z4YKV1_MOUSE;tr|A2A610|A2A610_MOUSE	4	5	4	4	2	1	2	0	1	0	0	0	0	1	0	1	20.6	45.663	394	0.0030242	0.80393	8583900	429200	7	2134200	1592400	1495300	0	1136600	0	0	0	0	1385600	0	839920	106710	79618	74763	0	56831	0	0	0
P63101	1433Z_MOUSE	Ywhaz	14-3-3 protein zeta/delta	Mus musculus	sp|P63101|1433Z_MOUSE;tr|Q3UA58|Q3UA58_MOUSE;tr|D3YXF4|D3YXF4_MOUSE;tr|D3YXN6|D3YXN6_MOUSE;tr|Q8BWN0|Q8BWN0_MOUSE;tr|D3YW45|D3YW45_MOUSE	6	8	8	7	3	4	3	3	1	0	2	3	1	3	2	4	35.5	27.771	245	0	103.83	86462000	6175900	31	11832000	17158000	12982000	4760400	4340900	0	2623900	6816900	1074400	6488200	4850100	13536000	845130	1225600	927290	340030	310070	0	187420	486920
P63242	IF5A1_MOUSE	Eif5a	Eukaryotic translation initiation factor 5A-1	Mus musculus	sp|P63242|IF5A1_MOUSE;tr|A0A0A0MQM0|A0A0A0MQM0_MOUSE;tr|J3QPS8|J3QPS8_MOUSE;tr|Q66JR8|Q66JR8_MOUSE;sp|Q8BGY2|IF5A2_MOUSE	5	10	10	10	6	6	7	6	2	0	5	6	1	1	6	3	78.6	16.832	154	0	35.304	558390000	69798000	78	127540000	111600000	137290000	91602000	6825200	0	13625000	29181000	2346500	4095800	27913000	6367000	15943000	13950000	17161000	11450000	853140	0	1703200	3647600
P68040	RACK1_MOUSE	Rack1	Receptor of activated protein C kinase 1	Mus musculus	sp|P68040|RACK1_MOUSE	1	25	25	25	6	10	12	11	12	9	8	15	6	10	14	13	82.6	35.076	317	0	235.89	1869800000	93488000	172	76462000	156200000	244340000	117260000	195090000	101230000	255140000	382780000	41216000	106470000	114700000	78868000	3823100	7810100	12217000	5863000	9754400	5061500	12757000	19139000
P68368	TBA4A_MOUSE	Tuba4a	Tubulin alpha-4A chain	Mus musculus	sp|P68368|TBA4A_MOUSE;tr|A0A0A0MQA5|A0A0A0MQA5_MOUSE;tr|A0A087WRB4|A0A087WRB4_MOUSE;tr|A0A087WQS4|A0A087WQS4_MOUSE;tr|A0A087WSB0|A0A087WSB0_MOUSE;tr|A0A087WSL5|A0A087WSL5_MOUSE;tr|A0A087WS35|A0A087WS35_MOUSE	7	24	3	3	2	3	2	2	1	2	2	2	1	3	3	2	56.7	49.924	448	0	27.486	275430000	13116000	33	7808300	21283000	31526000	7691200	8141700	10203000	28104000	26743000	3781700	29744000	83031000	17376000	371820	1013500	1501200	366250	387700	485880	1338300	1273500
P68369	TBA1A_MOUSE	Tuba1a	Tubulin alpha-1A chain	Mus musculus	sp|P68369|TBA1A_MOUSE	1	34	2	0	1	2	2	1	1	2	2	2	2	2	2	1	82.9	50.135	451	0	3.6312	326200000	15533000	25	2582100	32036000	51260000	3089400	3537800	14029000	30707000	21888000	8865100	42290000	106640000	9274800	122960	1525500	2441000	147110	168460	668040	1462300	1042300
P68372	TBB4B_MOUSE	Tubb4b	Tubulin beta-4B chain	Mus musculus	sp|P68372|TBB4B_MOUSE;tr|Q9DCR1|Q9DCR1_MOUSE;tr|Q9CVR0|Q9CVR0_MOUSE	3	35	35	2	23	26	29	28	25	21	25	27	22	27	30	31	84	49.83	445	0	323.31	18433000000	921630000	662	545450000	1320400000	1990300000	475750000	870840000	451820000	1375400000	1690900000	316240000	1664800000	5847400000	1883300000	27272000	66018000	99517000	23788000	43542000	22591000	68769000	84546000
P70227	ITPR3_MOUSE	Itpr3	Inositol 1,4,5-trisphosphate receptor type 3	Mus musculus	sp|P70227|ITPR3_MOUSE	1	2	2	2	0	1	2	0	0	0	0	0	1	0	2	0	1.3	304.27	2670	0.0044466	0.58705	13408000	96457	6	0	1257300	3635300	0	0	0	0	0	559040	0	7955900	0	0	9045.3	26153	0	0	0	0	0
P70336	ROCK2_MOUSE	Rock2	Rho-associated protein kinase 2	Mus musculus	sp|P70336|ROCK2_MOUSE;tr|F8VPK5|F8VPK5_MOUSE;tr|Q6A035|Q6A035_MOUSE;tr|Q3UMT5|Q3UMT5_MOUSE;tr|Q3UEZ9|Q3UEZ9_MOUSE;tr|Q8CC95|Q8CC95_MOUSE;tr|Q3TR46|Q3TR46_MOUSE	7	14	14	13	0	1	4	0	0	0	0	0	0	4	12	0	14	160.58	1388	0	9.7788	70217000	877710	21	0	813320	4433300	0	0	0	0	0	0	6919900	58050000	0	0	10166	55417	0	0	0	0	0
P70349	HINT1_MOUSE	Hint1	Histidine triad nucleotide-binding protein 1	Mus musculus	sp|P70349|HINT1_MOUSE;tr|B0R1E3|B0R1E3_MOUSE	2	3	3	3	1	0	3	0	0	0	3	1	0	1	2	0	50.8	13.777	126	0	9.6721	38663000	4832900	10	3083300	0	4885200	0	0	0	10569000	13440000	0	1057000	5628500	0	385410	0	610650	0	0	0	1321200	1680000
P70365	NCOA1_MOUSE	Ncoa1	Nuclear receptor coactivator 1	Mus musculus	sp|P70365|NCOA1_MOUSE	1	2	2	2	0	1	1	0	0	0	0	0	0	0	1	0	1.9	157.01	1447	0.0034913	0.70024	14957000	245200	2	0	13505000	545080	0	0	0	0	0	0	0	907570	0	0	221390	8935.7	0	0	0	0	0
P70670	NACAM_MOUSE	Naca	Nascent polypeptide-associated complex subunit alpha, muscle-specific form	Mus musculus	sp|P70670|NACAM_MOUSE;sp|Q60817|NACA_MOUSE;tr|Q3UK68|Q3UK68_MOUSE	3	6	6	6	2	2	3	1	2	2	2	1	0	4	3	1	3.6	220.5	2187	0	6.5496	61878000	606640	20	1335300	7230400	12358000	2028400	1047800	3597000	10265000	976170	0	12911000	9302700	826630	13091	70886	121150	19886	10273	35265	100630	9570.3
P70677	CASP3_MOUSE	Casp3	Caspase-3	Mus musculus	sp|P70677|CASP3_MOUSE;tr|Q8BNT4|Q8BNT4_MOUSE	2	7	7	7	0	0	2	0	0	2	2	0	0	2	3	0	39.4	31.474	277	0	7.1632	18817000	1254500	11	0	0	3422000	0	0	1915100	5998300	0	0	3902100	3579900	0	0	0	228140	0	0	127670	399890	0
P70698	PYRG1_MOUSE	Ctps1	CTP synthase 1	Mus musculus	sp|P70698|PYRG1_MOUSE;tr|Q3TPP2|Q3TPP2_MOUSE	2	26	26	24	5	17	22	10	8	11	14	15	5	15	23	14	58.4	66.682	591	0	85.691	858020000	26813000	166	9516500	60518000	173510000	33633000	33354000	19534000	86777000	117110000	5673600	63780000	203080000	51541000	297390	1891200	5422300	1051000	1042300	610420	2711800	3659600
P80316	TCPE_MOUSE	Cct5	T-complex protein 1 subunit epsilon	Mus musculus	sp|P80316|TCPE_MOUSE;tr|E0CZA1|E0CZA1_MOUSE	2	32	32	32	6	23	28	15	6	13	17	18	3	25	32	21	70.1	59.623	541	0	210.95	1607400000	53580000	247	17040000	119220000	277610000	28332000	20398000	41467000	124870000	121470000	5531400	186860000	523780000	140840000	568010	3973900	9253600	944410	679940	1382200	4162200	4049000
P97310	MCM2_MOUSE	Mcm2	DNA replication licensing factor MCM2	Mus musculus	sp|P97310|MCM2_MOUSE;tr|Q3UJN1|Q3UJN1_MOUSE;tr|Q3UK39|Q3UK39_MOUSE;tr|A0A0N4SVY2|A0A0N4SVY2_MOUSE	4	18	18	18	0	4	8	1	1	0	2	3	0	3	8	3	29.3	102.08	904	0	17.95	84037000	1909900	33	0	5762500	16346000	1189900	1541200	0	1758700	3298600	0	6859500	39371000	7909600	0	130970	371490	27044	35026	0	39969	74969
P97465	DOK1_MOUSE	Dok1	Docking protein 1	Mus musculus	sp|P97465|DOK1_MOUSE;tr|Q3UWF9|Q3UWF9_MOUSE;tr|A0A0N4SW01|A0A0N4SW01_MOUSE	3	16	16	16	0	8	10	0	0	5	7	0	0	7	12	1	64.1	52.451	482	0	73.014	181380000	7886200	52	0	16203000	41646000	0	0	8460800	24247000	0	0	22526000	67282000	1018300	0	704490	1810700	0	0	367860	1054200	0
P97479	MYO7A_MOUSE	Myo7a	Unconventional myosin-VIIa	Mus musculus	sp|P97479|MYO7A_MOUSE;tr|A0A0U1RPX7|A0A0U1RPX7_MOUSE;tr|A0A0R4J113|A0A0R4J113_MOUSE;tr|Q5MJ56|Q5MJ56_MOUSE;tr|D3YUT5|D3YUT5_MOUSE	5	3	3	3	0	0	2	0	0	0	2	0	0	0	2	0	2.4	254.94	2215	0	1.7264	4830600	42749	3	0	0	1656500	0	0	0	1685600	0	0	0	1488400	0	0	0	14660	0	0	0	14917	0
P97770	THUM3_MOUSE	Thumpd3	THUMP domain-containing protein 3	Mus musculus	sp|P97770|THUM3_MOUSE;tr|D3YYB2|D3YYB2_MOUSE;tr|A0A0N4SW81|A0A0N4SW81_MOUSE;tr|A0A0N4SUS5|A0A0N4SUS5_MOUSE	4	11	11	11	1	4	8	1	1	2	5	1	1	5	7	1	32.5	56.431	505	0	12.265	111140000	4116400	21	823070	8519900	31591000	2366600	1445700	2666700	9810800	1324300	668470	17433000	30201000	4290800	30484	315550	1170000	87650	53546	98767	363360	49049
P97807	FUMH_MOUSE	Fh	Fumarate hydratase, mitochondrial	Mus musculus	sp|P97807|FUMH_MOUSE;tr|H3BKG7|H3BKG7_MOUSE	2	6	6	6	1	4	4	2	0	0	0	2	0	0	2	2	26.2	54.356	507	0	6.8157	19556000	724280	16	1195000	7174000	5437300	1340100	0	0	0	1158500	0	0	945430	2305400	44257	265700	201380	49634	0	0	0	42908
P97825	HN1_MOUSE	Hn1	Hematological and neurological expressed 1 protein	Mus musculus	sp|P97825|HN1_MOUSE	1	3	3	3	0	1	1	0	0	0	2	0	0	2	2	0	27.9	16.08	154	0	8.6558	25396000	3174500	9	0	1933100	2215700	0	0	0	11898000	0	0	4740200	4609000	0	0	241640	276960	0	0	0	1487200	0
P97855	G3BP1_MOUSE	G3bp1	Ras GTPase-activating protein-binding protein 1	Mus musculus	sp|P97855|G3BP1_MOUSE;tr|Q571F9|Q571F9_MOUSE;tr|Q3UR88|Q3UR88_MOUSE	3	7	7	7	1	3	5	0	0	1	2	0	0	5	4	0	23.7	51.828	465	0	7.5446	52764000	2398400	17	906140	5805000	12213000	0	0	1148400	7137500	0	0	9106700	16447000	0	41188	263870	555150	0	0	52201	324430	0
P97868	RBBP6_MOUSE	Rbbp6	E3 ubiquitin-protein ligase RBBP6	Mus musculus	sp|P97868|RBBP6_MOUSE;tr|A0PJG9|A0PJG9_MOUSE;tr|D3YZU8|D3YZU8_MOUSE;tr|A0A0R4J165|A0A0R4J165_MOUSE	4	58	58	58	45	24	29	29	26	22	29	26	39	24	28	30	34	199.59	1790	0	323.31	2899600000	38153000	459	582160000	156430000	199640000	235980000	181730000	161060000	260470000	224150000	258790000	208280000	231520000	199370000	7660000	2058300	2626900	3105000	2391100	2119200	3427200	2949400
P98083	SHC1_MOUSE	Shc1	SHC-transforming protein 1	Mus musculus	sp|P98083|SHC1_MOUSE;tr|D3Z5U6|D3Z5U6_MOUSE;tr|D3Z2I8|D3Z2I8_MOUSE;tr|D3YXZ9|D3YXZ9_MOUSE;tr|D3YZV5|D3YZV5_MOUSE;tr|E9QLZ0|E9QLZ0_MOUSE;sp|Q8BMC3|SHC2_MOUSE	7	17	17	17	0	6	15	0	0	6	9	0	0	9	15	2	50.4	62.607	579	0	34.616	204470000	7302600	59	0	9827800	41159000	0	0	11231000	32258000	0	0	30404000	77834000	1758200	0	350990	1470000	0	0	401100	1152100	0
P99024	TBB5_MOUSE	Tubb5	Tubulin beta-5 chain	Mus musculus	sp|P99024|TBB5_MOUSE;tr|Q80ZV2|Q80ZV2_MOUSE;tr|D5MR34|D5MR34_MOUSE;sp|A2AQ07|TBB1_MOUSE;tr|G3UZR1|G3UZR1_MOUSE	5	33	7	6	6	7	7	6	6	4	6	7	6	7	7	7	80	49.67	444	0	209.36	4906300000	245310000	182	174900000	349200000	540880000	104410000	182320000	68954000	295320000	415300000	87142000	487960000	1657800000	542070000	8745100	17460000	27044000	5220400	9115800	3447700	14766000	20765000
P99026	PSB4_MOUSE	Psmb4	Proteasome subunit beta type-4	Mus musculus	sp|P99026|PSB4_MOUSE	1	3	3	3	1	0	0	1	0	0	0	0	1	0	0	0	19.7	29.116	264	0.0058881	0.47715	779310000	70847000	1	990910	0	0	777130000	0	0	0	0	1194300	0	0	0	90082	0	0	70648000	0	0	0	0
P99027	RLA2_MOUSE	Rplp2	60S acidic ribosomal protein P2	Mus musculus	sp|P99027|RLA2_MOUSE	1	4	4	4	4	3	4	4	0	0	0	0	0	0	0	0	60	11.651	115	0	66.213	146650000	29331000	46	52910000	24854000	30067000	38824000	0	0	0	0	0	0	0	0	10582000	4970800	6013500	7764700	0	0	0	0
Q00PI9	HNRL2_MOUSE	Hnrnpul2	Heterogeneous nuclear ribonucleoprotein U-like protein 2	Mus musculus	sp|Q00PI9|HNRL2_MOUSE	1	5	5	5	0	1	5	2	0	0	3	0	1	0	1	1	11.9	84.939	745	0	5.244	32690000	961470	11	0	3211300	15221000	4427900	0	0	3886000	0	384370	0	3317100	2242500	0	94449	447670	130230	0	0	114290	0
Q01320	TOP2A_MOUSE	Top2a	DNA topoisomerase 2-alpha	Mus musculus	sp|Q01320|TOP2A_MOUSE;tr|Q8CCE5|Q8CCE5_MOUSE;tr|Q6PET9|Q6PET9_MOUSE;tr|Q3TTG4|Q3TTG4_MOUSE;tr|Q3UUS6|Q3UUS6_MOUSE;tr|Q52KI5|Q52KI5_MOUSE	6	69	69	57	19	38	57	31	23	21	45	37	25	33	52	34	48.4	172.79	1528	0	323.31	3542200000	44837000	471	67625000	362550000	960650000	174960000	121420000	56804000	283030000	304270000	121530000	245890000	621210000	222220000	856020	4589200	12160000	2214700	1537000	719040	3582700	3851500
Q01853	TERA_MOUSE	Vcp	Transitional endoplasmic reticulum ATPase	Mus musculus	sp|Q01853|TERA_MOUSE;tr|Q8BNF8|Q8BNF8_MOUSE	2	25	25	25	6	13	21	8	2	2	13	5	5	2	18	2	45.5	89.321	806	0	86.312	364140000	8091900	108	13298000	58162000	102590000	22945000	3248900	2518100	47085000	15163000	7058200	3069100	86880000	2118300	295520	1292500	2279800	509880	72197	55958	1046300	336940
Q02257	PLAK_MOUSE	Jup	Junction plakoglobin	Mus musculus	sp|Q02257|PLAK_MOUSE;tr|Q80VE7|Q80VE7_MOUSE;tr|Q3UZT7|Q3UZT7_MOUSE;sp|Q02248|CTNB1_MOUSE;tr|F7CRC6|F7CRC6_MOUSE;tr|F7BAC9|F7BAC9_MOUSE;tr|E9Q6A9|E9Q6A9_MOUSE	7	28	28	28	25	11	11	11	21	21	18	16	23	14	13	15	53	81.8	745	0	323.31	1770900000	38499000	330	449910000	42881000	49082000	28918000	166310000	222070000	314230000	106980000	147690000	58623000	78036000	106200000	9780600	932190	1067000	628650	3615500	4827700	6831100	2325600
Q02526	ZFP41_MOUSE	Zfp41	Zinc finger protein 41	Mus musculus	sp|Q02526|ZFP41_MOUSE;tr|E0CX66|E0CX66_MOUSE	2	3	3	3	1	0	1	1	0	0	1	2	0	2	0	0	20.2	22.724	198	0	8.0441	37272000	4659000	8	3152300	0	2476400	2348900	0	0	9517200	15197000	0	4580400	0	0	394040	0	309550	293610	0	0	1189600	1899600
Q03141	MARK3_MOUSE	Mark3	MAP/microtubule affinity-regulating kinase 3	Mus musculus	sp|Q03141|MARK3_MOUSE;tr|Q9JKE5|Q9JKE5_MOUSE;tr|Q5DTG3|Q5DTG3_MOUSE;tr|Q9CW99|Q9CW99_MOUSE;tr|Q91Y96|Q91Y96_MOUSE	5	39	29	27	0	14	16	0	0	8	17	0	0	19	20	0	53.3	84.389	753	0	204.46	480620000	11723000	108	0	49650000	85460000	0	0	22763000	114340000	0	0	106520000	101890000	0	0	1211000	2084400	0	0	555190	2788800	0
Q03265	ATPA_MOUSE	Atp5a1	ATP synthase subunit alpha, mitochondrial	Mus musculus	sp|Q03265|ATPA_MOUSE;tr|D3Z6F5|D3Z6F5_MOUSE;tr|Q3U452|Q3U452_MOUSE;tr|D6RJ16|D6RJ16_MOUSE	4	28	28	28	15	19	22	18	15	13	17	21	14	19	23	20	54.2	59.752	553	0	323.31	2242600000	72341000	281	91310000	255490000	257660000	104790000	132280000	71129000	221330000	280440000	73432000	168680000	363450000	222570000	2945500	8241600	8311700	3380200	4267100	2294500	7139700	9046600
Q04750	TOP1_MOUSE	Top1	DNA topoisomerase 1	Mus musculus	sp|Q04750|TOP1_MOUSE;tr|Q3TSR2|Q3TSR2_MOUSE;tr|Q6LBJ1|Q6LBJ1_MOUSE;tr|Q3ULF5|Q3ULF5_MOUSE;tr|Q3TPX7|Q3TPX7_MOUSE;tr|Q9D6H0|Q9D6H0_MOUSE;tr|B7ZNM9|B7ZNM9_MOUSE;sp|Q8R4U6|TOP1M_MOUSE;tr|Q3TUS4|Q3TUS4_MOUSE;tr|Q569Q5|Q569Q5_MOUSE	10	65	65	65	34	41	39	42	35	34	40	37	42	44	46	47	62.8	90.875	767	0	323.31	19558000000	514700000	968	762000000	1971600000	1415700000	1078800000	951230000	831380000	2219600000	1796000000	2026600000	1876800000	2323200000	2305600000	20053000	51885000	37256000	28389000	25032000	21878000	58409000	47263000
Q04857	CO6A1_MOUSE	Col6a1	Collagen alpha-1(VI) chain	Mus musculus	sp|Q04857|CO6A1_MOUSE;tr|Q8C6Y0|Q8C6Y0_MOUSE;tr|Q99LW4|Q99LW4_MOUSE	3	3	3	3	0	3	0	0	0	0	0	0	0	1	0	0	4.5	108.49	1025	0	1.9284	11508000	225650	4	0	8938400	0	0	0	0	0	0	0	2569800	0	0	0	175260	0	0	0	0	0	0
Q05D44	IF2P_MOUSE	Eif5b	Eukaryotic translation initiation factor 5B	Mus musculus	sp|Q05D44|IF2P_MOUSE;tr|Q8BYY7|Q8BYY7_MOUSE;tr|Q6A002|Q6A002_MOUSE;tr|Q7TPC0|Q7TPC0_MOUSE;tr|Q8BYX3|Q8BYX3_MOUSE;REV__tr|D3YVK9|D3YVK9_MOUSE;REV__tr|Q7TPP1|Q7TPP1_MOUSE;REV__tr|Q6PI66|Q6PI66_MOUSE	8	88	88	87	55	39	48	39	38	36	62	63	50	48	58	54	63.5	137.61	1216	0	323.31	11039000000	225280000	945	937360000	639890000	936860000	347720000	481310000	324450000	1136100000	1820100000	743700000	1022800000	1785300000	863180000	19130000	13059000	19120000	7096300	9822600	6621400	23185000	37145000
Q06180	PTN2_MOUSE	Ptpn2	Tyrosine-protein phosphatase non-receptor type 2	Mus musculus	sp|Q06180|PTN2_MOUSE;tr|D3Z6W2|D3Z6W2_MOUSE	2	20	20	20	2	12	15	2	4	10	15	4	0	12	17	4	56.9	47.36	406	0	80.232	761690000	29296000	97	2671700	84655000	137660000	2526700	9089200	60409000	171260000	10172000	0	121340000	152650000	9245500	102760	3255900	5294600	97181	349580	2323400	6587000	391230
Q07417	ACADS_MOUSE	Acads	Short-chain specific acyl-CoA dehydrogenase, mitochondrial	Mus musculus	sp|Q07417|ACADS_MOUSE	1	8	8	8	2	2	0	4	6	2	0	2	6	1	0	8	32.5	44.889	412	0	14.066	71388000	3569400	32	2849300	3447800	0	2491000	15102000	1448000	0	5152200	18133000	959670	0	21805000	142460	172390	0	124550	755110	72399	0	257610
Q08288	LYAR_MOUSE	Lyar	Cell growth-regulating nucleolar protein	Mus musculus	sp|Q08288|LYAR_MOUSE;tr|D3Z7N3|D3Z7N3_MOUSE;tr|D3Z345|D3Z345_MOUSE;tr|D3Z5X8|D3Z5X8_MOUSE;tr|D3YU83|D3YU83_MOUSE;tr|D3Z009|D3Z009_MOUSE;tr|D6RDT2|D6RDT2_MOUSE;tr|A0A0J9YVD4|A0A0J9YVD4_MOUSE	8	54	54	54	38	41	41	45	36	33	39	39	33	37	44	44	75.5	43.735	388	0	323.31	126000000000	7398000000	1679	13552000000	18291000000	20714000000	15351000000	9586800000	3711500000	15773000000	8921500000	1229900000	6499300000	6190800000	5944300000	797190000	1076000000	1218500000	902990000	563930000	218330000	927830000	524800000
Q08509	EPS8_MOUSE	Eps8	Epidermal growth factor receptor kinase substrate 8	Mus musculus	sp|Q08509|EPS8_MOUSE;tr|Q3U2Z5|Q3U2Z5_MOUSE;tr|D3Z7F4|D3Z7F4_MOUSE;tr|D3Z5I5|D3Z5I5_MOUSE;tr|Q3UFL4|Q3UFL4_MOUSE;tr|Q3TMV3|Q3TMV3_MOUSE;tr|Q3UGL1|Q3UGL1_MOUSE	7	2	2	2	0	0	1	0	0	0	0	0	0	0	1	0	5.1	91.736	821	0.002065	1.168	19227000	505980	3	0	0	14900000	0	0	0	0	0	0	0	4326700	0	0	0	392110	0	0	0	0	0
Q0KL02	TRIO_MOUSE	Trio	Triple functional domain protein	Mus musculus	sp|Q0KL02|TRIO_MOUSE;tr|D3Z560|D3Z560_MOUSE;tr|D3Z559|D3Z559_MOUSE;tr|B1B1A7|B1B1A7_MOUSE;tr|A0A0A0MQF1|A0A0A0MQF1_MOUSE;tr|F6QYT9|F6QYT9_MOUSE;sp|A2CG49|KALRN_MOUSE	7	4	4	4	0	2	2	0	0	0	0	0	0	2	3	0	2.3	347.86	3102	0	10.255	21442000	147880	7	0	2116700	2919300	0	0	0	0	0	0	5536100	10870000	0	0	14598	20133	0	0	0	0	0
Q14AX6	CDK12_MOUSE	Cdk12	Cyclin-dependent kinase 12	Mus musculus	sp|Q14AX6|CDK12_MOUSE;sp|Q69ZA1|CDK13_MOUSE	2	2	2	1	0	0	2	0	0	0	1	0	0	0	2	0	1.7	163.68	1484	0.002551	0.97594	16312000	267410	2	0	0	6686000	0	0	0	783370	0	0	0	8842400	0	0	0	109610	0	0	0	12842	0
Q14B71	CDCA2_MOUSE	Cdca2	Cell division cycle-associated protein 2	Mus musculus	sp|Q14B71|CDCA2_MOUSE;tr|D3YZE8|D3YZE8_MOUSE;tr|D3Z5P7|D3Z5P7_MOUSE	3	25	25	24	4	2	18	9	7	1	10	15	3	3	5	5	46.1	106.36	982	0	49.265	267280000	5810300	96	7849400	6120500	85646000	20394000	16477000	438380	36229000	39821000	3987200	8783600	25005000	16525000	170640	133060	1861900	443350	358190	9530	787590	865670
Q14CH7	SYAM_MOUSE	Aars2	Alanine--tRNA ligase, mitochondrial	Mus musculus	sp|Q14CH7|SYAM_MOUSE	1	8	8	8	1	0	0	0	1	0	0	1	8	0	0	1	15.8	106.78	980	0	10.864	17131000	380680	13	864800	0	0	0	1058500	0	0	673510	14534000	0	0	0	19218	0	0	0	23523	0	0	14967
Q1HFZ0	NSUN2_MOUSE	Nsun2	tRNA (cytosine(34)-C(5))-methyltransferase	Mus musculus	sp|Q1HFZ0|NSUN2_MOUSE;tr|H3BKN0|H3BKN0_MOUSE;tr|H3BJF3|H3BJF3_MOUSE	3	12	12	12	0	2	9	2	0	0	3	0	0	1	10	3	28.4	85.451	757	0	11.797	97633000	2324600	22	0	2093500	28234000	1653000	0	0	5479700	0	0	3981900	51613000	4577400	0	49845	672250	39358	0	0	130470	0
Q3TB82	PKHF1_MOUSE	Plekhf1	Pleckstrin homology domain-containing family F member 1	Mus musculus	sp|Q3TB82|PKHF1_MOUSE	1	3	3	3	0	2	3	1	2	1	1	0	0	1	2	1	19.7	31.157	279	0	5.3418	24981000	1921600	12	0	2466400	6318500	1058500	2280900	1094800	2733600	0	0	1209200	5281800	2537000	0	189720	486040	81421	175450	84218	210280	0
Q3TC93	H1BP3_MOUSE	Hs1bp3	HCLS1-binding protein 3	Mus musculus	sp|Q3TC93|H1BP3_MOUSE;tr|Q8C910|Q8C910_MOUSE	2	3	3	3	0	0	1	0	0	0	1	0	0	1	2	0	12.2	43.691	395	0.0030457	0.90119	8184800	430780	3	0	0	756640	0	0	0	1117700	0	0	1470200	4840300	0	0	0	39823	0	0	0	58826	0
Q3TDN2	FAF2_MOUSE	Faf2	FAS-associated factor 2	Mus musculus	sp|Q3TDN2|FAF2_MOUSE;tr|D3YUP4|D3YUP4_MOUSE;tr|D3Z2H4|D3Z2H4_MOUSE;tr|D6RE51|D6RE51_MOUSE;tr|D3Z4G9|D3Z4G9_MOUSE	5	10	10	10	0	4	8	0	0	3	4	1	0	4	7	1	35.1	52.471	445	0	17.47	97773000	4444200	32	0	7832600	23953000	0	0	2893500	12882000	1268800	0	11742000	35831000	1370200	0	356030	1088800	0	0	131520	585550	57673
Q3TFK5	GPTC4_MOUSE	Gpatch4	G patch domain-containing protein 4	Mus musculus	sp|Q3TFK5|GPTC4_MOUSE;tr|A0A0A6YWB3|A0A0A6YWB3_MOUSE	2	36	36	36	21	22	23	23	24	23	25	25	18	20	22	23	62.9	46.553	415	0	323.31	5043200000	219270000	396	277520000	318270000	431860000	337220000	377640000	235660000	772670000	795260000	186130000	385970000	517450000	407510000	12066000	13838000	18777000	14662000	16419000	10246000	33594000	34576000
Q3TIR3	RIC8A_MOUSE	Ric8a	Synembryn-A	Mus musculus	sp|Q3TIR3|RIC8A_MOUSE	1	4	4	4	0	0	0	0	0	1	3	0	0	1	3	0	10.6	59.846	530	0	3.9051	14911000	514160	6	0	0	0	0	0	399510	3650200	0	0	846490	10014000	0	0	0	0	0	0	13776	125870	0
Q3TIU4	PDE12_MOUSE	Pde12	2,5-phosphodiesterase 12	Mus musculus	sp|Q3TIU4|PDE12_MOUSE	1	8	8	8	0	2	5	1	0	0	3	3	0	2	1	3	21.7	67.513	608	0	3.9177	54246000	2169800	13	0	4335900	13512000	1840400	0	0	10401000	6207700	0	5871500	6736300	5340500	0	173440	540500	73615	0	0	416060	248310
Q3TIV5	ZC3HF_MOUSE	Zc3h15	Zinc finger CCCH domain-containing protein 15	Mus musculus	sp|Q3TIV5|ZC3HF_MOUSE	1	7	7	7	1	2	6	0	0	1	3	0	0	2	4	1	27	48.327	426	0	18.497	62282000	2595100	18	698220	3595600	20968000	0	0	1254500	7131600	0	0	10436000	16779000	1419700	29092	149820	873660	0	0	52271	297150	0
Q3TIX9	SNUT2_MOUSE	Usp39	U4/U6.U5 tri-snRNP-associated protein 2	Mus musculus	sp|Q3TIX9|SNUT2_MOUSE	1	7	7	7	0	1	4	2	0	0	4	4	0	0	0	0	21.1	65.146	564	0	4.293	33318000	1110600	12	0	1159900	7033300	2877400	0	0	11457000	10790000	0	0	0	0	0	38664	234440	95912	0	0	381900	359680
Q3TJD7	PDLI7_MOUSE	Pdlim7	PDZ and LIM domain protein 7	Mus musculus	sp|Q3TJD7|PDLI7_MOUSE;tr|Q8BVJ7|Q8BVJ7_MOUSE;tr|B8JJB2|B8JJB2_MOUSE;tr|B8JJB3|B8JJB3_MOUSE;tr|B8JJB1|B8JJB1_MOUSE	5	10	10	10	4	3	6	2	4	5	8	5	3	2	8	3	42.2	50.118	457	0	78.429	151880000	5625200	55	5696500	4403500	18546000	990070	3340900	7193800	39751000	17777000	3291500	2411200	42632000	5847700	210980	163090	686890	36669	123740	266440	1472200	658400
Q3TKT4	SMCA4_MOUSE	Smarca4	Transcription activator BRG1	Mus musculus	sp|Q3TKT4|SMCA4_MOUSE;tr|A0A0R4J170|A0A0R4J170_MOUSE;tr|Q3URH5|Q3URH5_MOUSE;tr|G3UX35|G3UX35_MOUSE;tr|Q3UI73|Q3UI73_MOUSE;tr|Q8R0K1|Q8R0K1_MOUSE;sp|Q6DIC0|SMCA2_MOUSE;tr|F2Z4A9|F2Z4A9_MOUSE;tr|H3BLH0|H3BLH0_MOUSE;tr|Q8R569|Q8R569_MOUSE;tr|Q8CGJ5|Q8CGJ5_MOUSE;tr|Q8BQ54|Q8BQ54_MOUSE;tr|Q7TQL1|Q7TQL1_MOUSE;tr|Q6P8K2|Q6P8K2_MOUSE;tr|Q7TND4|Q7TND4_MOUSE;tr|Q3UHL2|Q3UHL2_MOUSE;tr|E9QAB8|E9QAB8_MOUSE;tr…	39	47	47	41	18	29	34	30	18	13	20	13	19	24	26	25	36.9	181.43	1613	0	323.31	1302400000	21350000	310	47243000	165160000	246800000	127650000	55917000	25028000	89443000	37683000	75496000	111240000	212840000	107880000	774480	2707500	4045800	2092700	916670	410290	1466300	617750
Q3TNL8	IPRI_MOUSE	Itprip	Inositol 1,4,5-trisphosphate receptor-interacting protein	Mus musculus	sp|Q3TNL8|IPRI_MOUSE	1	4	4	4	0	0	4	0	0	1	4	0	0	0	4	0	9	63.237	555	0	3.4167	31335000	1119100	9	0	0	6096800	0	0	660570	6141700	0	0	0	18436000	0	0	0	217740	0	0	23592	219350	0
Q3TPE9	ANKY2_MOUSE	Ankmy2	Ankyrin repeat and MYND domain-containing protein 2	Mus musculus	sp|Q3TPE9|ANKY2_MOUSE	1	3	3	3	0	0	1	0	0	0	1	0	0	0	3	0	9.3	48.774	440	0	1.9234	21648000	1139400	5	0	0	2501700	0	0	0	3319600	0	0	0	15827000	0	0	0	131670	0	0	0	174720	0
Q3TXS7	PSMD1_MOUSE	Psmd1	26S proteasome non-ATPase regulatory subunit 1	Mus musculus	sp|Q3TXS7|PSMD1_MOUSE;tr|Q8CGI9|Q8CGI9_MOUSE;tr|Q5HZG6|Q5HZG6_MOUSE;tr|Q8BU34|Q8BU34_MOUSE;tr|Q8CGG2|Q8CGG2_MOUSE;tr|Q05CG9|Q05CG9_MOUSE;tr|A0JLU3|A0JLU3_MOUSE;tr|J3QN38|J3QN38_MOUSE	8	6	6	6	0	1	5	1	0	0	4	0	0	0	4	0	13.3	105.73	953	0	7.5045	33480000	712340	15	0	2157700	12267000	805900	0	0	10726000	0	0	0	7523800	0	0	45909	260990	17147	0	0	228210	0
Q3TYA6	MPP8_MOUSE	Mphosph8	M-phase phosphoprotein 8	Mus musculus	sp|Q3TYA6|MPP8_MOUSE;tr|Q9JJB4|Q9JJB4_MOUSE;tr|Q3UFC8|Q3UFC8_MOUSE;tr|Q9CUH4|Q9CUH4_MOUSE;tr|Q3ULG7|Q3ULG7_MOUSE;tr|Q9CU16|Q9CU16_MOUSE;tr|Q3UX18|Q3UX18_MOUSE	7	12	12	12	0	3	12	1	1	1	2	2	0	1	5	1	21.1	97.466	858	0	11.961	82505000	2291800	29	0	5598300	46591000	1316500	970670	1200100	1469600	4816400	0	1330600	17568000	1643800	0	155510	1294200	36569	26963	33335	40821	133790
Q3TZX8	NOL9_MOUSE	Nol9	Polynucleotide 5-hydroxyl-kinase NOL9	Mus musculus	sp|Q3TZX8|NOL9_MOUSE;tr|A0A0U1RPV7|A0A0U1RPV7_MOUSE	2	9	9	9	0	6	8	6	0	2	6	3	0	2	5	0	22.3	80.839	714	0	23.603	125820000	5991300	43	0	21094000	51632000	15003000	0	3168100	13615000	5656200	0	2567500	13083000	0	0	1004500	2458600	714450	0	150860	648320	269340
Q3TZZ7	ESYT2_MOUSE	Esyt2	Extended synaptotagmin-2	Mus musculus	sp|Q3TZZ7|ESYT2_MOUSE	1	30	30	30	1	11	22	3	3	5	16	10	0	10	26	2	46.5	94.138	845	0	167.81	576840000	14069000	111	919020	28762000	111740000	3586200	3533700	8025600	78983000	31939000	0	47507000	260970000	869310	22415	701520	2725400	87469	86189	195750	1926400	778990
Q3U186	SYRM_MOUSE	Rars2	Probable arginine--tRNA ligase, mitochondrial	Mus musculus	sp|Q3U186|SYRM_MOUSE	1	3	3	3	0	0	0	0	0	0	0	0	0	1	1	2	5.4	65.335	578	0.003	0.73296	5391400	149760	4	0	0	0	0	0	0	0	0	0	863610	1330500	3197300	0	0	0	0	0	0	0	0
Q3U1V6	UEVLD_MOUSE	Uevld	Ubiquitin-conjugating enzyme E2 variant 3	Mus musculus	sp|Q3U1V6|UEVLD_MOUSE	1	3	3	3	0	1	1	0	0	0	1	0	0	1	3	0	14.4	51.681	471	0	4.9636	15818000	585860	7	0	770690	1914200	0	0	0	2423700	0	0	1396300	9313500	0	0	28544	70895	0	0	0	89767	0
Q3U7R1	ESYT1_MOUSE	Esyt1	Extended synaptotagmin-1	Mus musculus	sp|Q3U7R1|ESYT1_MOUSE	1	38	38	38	0	19	24	3	4	11	29	11	4	23	34	6	51.3	121.55	1092	0	111.91	1343400000	27987000	202	0	64719000	144660000	3014900	5511000	29292000	204440000	35067000	3851900	170480000	668690000	13628000	0	1348300	3013700	62810	114810	610250	4259200	730550
Q3U9G9	LBR_MOUSE	Lbr	Lamin-B receptor	Mus musculus	sp|Q3U9G9|LBR_MOUSE;tr|A0A0A6YXW3|A0A0A6YXW3_MOUSE;tr|A0A0A6YXT6|A0A0A6YXT6_MOUSE;tr|A0A0A6YW01|A0A0A6YW01_MOUSE;tr|A0A0A6YY12|A0A0A6YY12_MOUSE;tr|A0A0A6YWS3|A0A0A6YWS3_MOUSE	6	16	16	16	8	8	10	3	1	6	8	5	0	4	13	0	25.7	71.439	626	0	162.91	548550000	23850000	87	25398000	46479000	85539000	6493400	1740400	39784000	93666000	37888000	0	5975000	205590000	0	1104300	2020800	3719100	282320	75669	1729800	4072400	1647300
Q3UA06	PCH2_MOUSE	Trip13	Pachytene checkpoint protein 2 homolog	Mus musculus	sp|Q3UA06|PCH2_MOUSE	1	2	2	2	0	0	1	0	0	0	1	0	0	0	2	0	5.6	48.376	432	0.0044577	0.61153	4564200	198450	3	0	0	1138000	0	0	0	980350	0	0	0	2445900	0	0	0	49477	0	0	0	42624	0
Q3UDE2	TTL12_MOUSE	Ttll12	Tubulin--tyrosine ligase-like protein 12	Mus musculus	sp|Q3UDE2|TTL12_MOUSE;tr|F2Z423|F2Z423_MOUSE	2	25	25	25	1	12	20	9	2	0	15	17	1	11	16	10	59.3	74.042	639	0	53.249	422090000	11108000	119	945140	32705000	100680000	12673000	2307900	0	67126000	65979000	576470	33560000	72891000	32643000	24872	860660	2649600	333490	60734	0	1766500	1736300
Q3UEB3	PUF60_MOUSE	Puf60	Poly(U)-binding-splicing factor PUF60	Mus musculus	sp|Q3UEB3|PUF60_MOUSE;tr|Q0VDY2|Q0VDY2_MOUSE	2	6	6	6	0	1	5	0	0	1	1	0	0	3	5	0	23.2	60.248	564	0	8.769	39136000	1565500	16	0	1814500	9332500	0	0	930780	4056900	0	0	4725000	18277000	0	0	72579	373300	0	0	37231	162280	0
Q3UFM5	NOM1_MOUSE	Nom1	Nucleolar MIF4G domain-containing protein 1	Mus musculus	sp|Q3UFM5|NOM1_MOUSE	1	21	21	21	5	8	19	17	5	3	14	6	3	5	10	8	34.8	95.959	854	0	130.12	429390000	9542000	113	4697100	38795000	148890000	82923000	19122000	3281500	48742000	15542000	1873000	19981000	28855000	16685000	104380	862110	3308700	1842700	424940	72922	1083200	345380
Q3UFY8	MRRP1_MOUSE	Trmt10c	Mitochondrial ribonuclease P protein 1	Mus musculus	sp|Q3UFY8|MRRP1_MOUSE	1	17	17	17	6	10	13	12	10	8	9	8	4	9	5	11	46.6	48.385	414	0	223.37	455080000	18203000	105	12684000	51174000	71350000	40198000	43285000	24691000	54200000	36930000	15481000	41538000	19750000	43796000	507340	2047000	2854000	1607900	1731400	987640	2168000	1477200
Q3UH60	DIP2B_MOUSE	Dip2b	Disco-interacting protein 2 homolog B	Mus musculus	sp|Q3UH60|DIP2B_MOUSE;tr|B2RQC7|B2RQC7_MOUSE;tr|D3Z5G8|D3Z5G8_MOUSE	3	7	7	6	0	2	2	0	0	0	2	4	0	0	2	0	7.3	171.12	1574	0	5.6358	17691000	221140	10	0	1019100	3447800	0	0	0	1725500	5303500	0	0	6195000	0	0	12738	43097	0	0	0	21569	66294
Q3UHD6	SNX27_MOUSE	Snx27	Sorting nexin-27	Mus musculus	sp|Q3UHD6|SNX27_MOUSE;tr|A0A0G2JF85|A0A0G2JF85_MOUSE;tr|A0A0G2JGD5|A0A0G2JGD5_MOUSE	3	9	9	9	3	4	6	2	0	3	6	6	0	2	3	3	33	60.988	539	0	25.739	77411000	2764700	33	3276300	5439400	13868000	1285800	0	3464800	13843000	19736000	0	7291400	6767700	2439300	117010	194260	495280	45920	0	123740	494380	704860
Q3UHJ0	AAK1_MOUSE	Aak1	AP2-associated protein kinase 1	Mus musculus	sp|Q3UHJ0|AAK1_MOUSE;tr|A0A0N4SVA1|A0A0N4SVA1_MOUSE	2	18	18	17	0	1	10	0	0	2	14	0	0	3	16	0	33.7	103.35	959	0	60.918	238230000	6269300	53	0	2984800	26802000	0	0	3418100	41906000	0	0	23110000	140010000	0	0	78547	705310	0	0	89949	1102800	0
Q3UHX9	CI114_MOUSE	D2Wsu81e	Putative methyltransferase C9orf114 homolog	Mus musculus	sp|Q3UHX9|CI114_MOUSE;tr|Q66L45|Q66L45_MOUSE	2	21	21	21	3	14	16	15	14	10	10	11	7	14	16	14	54.8	42.957	385	0	142.64	1480000000	74002000	128	6836200	122120000	263040000	92193000	206420000	125920000	93297000	87852000	27358000	150870000	142490000	161640000	341810	6106100	13152000	4609600	10321000	6296200	4664900	4392600
Q3UL36	ARGL1_MOUSE	Arglu1	Arginine and glutamate-rich protein 1	Mus musculus	sp|Q3UL36|ARGL1_MOUSE;tr|Q3TDV7|Q3TDV7_MOUSE	2	29	29	10	11	18	16	12	11	8	13	10	15	17	20	21	49.4	32.887	271	0	323.31	55482000000	5043800000	242	3009700000	3542000000	4332600000	2590000000	7260200000	5475300000	5017300000	5405000000	3980000000	6443700000	4225700000	4200800000	273610000	322000000	393870000	235460000	660010000	497760000	456120000	491360000
Q3UM18	LSG1_MOUSE	Lsg1	Large subunit GTPase 1 homolog	Mus musculus	sp|Q3UM18|LSG1_MOUSE;tr|F7AMG0|F7AMG0_MOUSE	2	32	32	32	0	12	27	5	4	12	21	14	0	15	27	4	59.6	73.156	644	0	86.679	880070000	25145000	137	0	58944000	175040000	5913800	9336700	23513000	241070000	69352000	0	61953000	228330000	6613000	0	1684100	5001200	168970	266760	671790	6887800	1981500
Q3UMB9	WASH7_MOUSE	Kiaa1033	WASH complex subunit 7	Mus musculus	sp|Q3UMB9|WASH7_MOUSE	1	9	9	9	1	1	3	0	0	0	1	5	0	0	4	0	10	136.37	1173	0	4.349	26457000	407030	16	674650	1364500	6278100	0	0	0	1060800	6588900	0	0	10490000	0	10379	20992	96586	0	0	0	16319	101370
Q3UPL0	SC31A_MOUSE	Sec31a	Protein transport protein Sec31A	Mus musculus	sp|Q3UPL0|SC31A_MOUSE;tr|S4R2A9|S4R2A9_MOUSE;tr|S4R192|S4R192_MOUSE;tr|S4R256|S4R256_MOUSE;tr|S4R1Y8|S4R1Y8_MOUSE;tr|Q05DS7|Q05DS7_MOUSE	6	11	11	11	0	5	7	1	0	2	2	2	0	3	11	2	14.6	133.57	1230	0	95.428	111900000	2238000	36	0	17927000	15764000	1807200	0	2559500	3349200	2872800	0	8642700	55339000	3638500	0	358540	315280	36144	0	51190	66983	57455
Q3UQU0	BRD9_MOUSE	Brd9	Bromodomain-containing protein 9	Mus musculus	sp|Q3UQU0|BRD9_MOUSE;tr|A0A0R4J175|A0A0R4J175_MOUSE;tr|Q3U3P9|Q3U3P9_MOUSE	3	14	14	14	2	6	10	6	2	0	7	3	0	4	5	1	45.5	66.839	596	0	15.767	118800000	4569400	47	1031100	12367000	39004000	9891400	3773900	0	21101000	6218700	0	8301200	15612000	1503900	39659	475660	1500200	380440	145150	0	811590	239180
Q3USH5	SFSWA_MOUSE	Sfswap	Splicing factor, suppressor of white-apricot homolog	Mus musculus	sp|Q3USH5|SFSWA_MOUSE;tr|Q6PDI4|Q6PDI4_MOUSE;tr|A0A0G2JDQ9|A0A0G2JDQ9_MOUSE;tr|A0A0G2JGP0|A0A0G2JGP0_MOUSE;tr|Q0P650|Q0P650_MOUSE	5	24	24	24	14	12	9	17	10	5	12	11	5	7	4	6	39.5	104.19	945	0	51.532	393190000	10922000	109	81107000	40561000	34169000	68572000	23235000	9314000	39770000	37514000	9881000	22331000	13773000	12966000	2253000	1126700	949130	1904800	645430	258720	1104700	1042100
Q3UW53	NIBAN_MOUSE	Fam129a	Protein Niban	Mus musculus	sp|Q3UW53|NIBAN_MOUSE;tr|E9PYV4|E9PYV4_MOUSE;tr|Q3TDH5|Q3TDH5_MOUSE;tr|D3Z233|D3Z233_MOUSE;tr|D3YYZ9|D3YYZ9_MOUSE	5	17	17	17	0	5	9	0	0	3	7	0	0	8	16	0	25.6	102.65	926	0	37.632	162050000	3952500	48	0	10219000	20885000	0	0	2134500	17469000	0	0	28530000	82815000	0	0	249250	509400	0	0	52061	426070	0
Q3UYV9	NCBP1_MOUSE	Ncbp1	Nuclear cap-binding protein subunit 1	Mus musculus	sp|Q3UYV9|NCBP1_MOUSE;tr|Q3TLK3|Q3TLK3_MOUSE	2	7	7	7	0	2	4	0	0	0	2	3	0	3	6	1	14.1	91.926	790	0	5.6531	38905000	1144300	19	0	3309700	6945700	0	0	0	3458700	3687300	0	4119300	14051000	3333500	0	97345	204290	0	0	0	101730	108450
Q3UZ39	LRRF1_MOUSE	Lrrfip1	Leucine-rich repeat flightless-interacting protein 1	Mus musculus	sp|Q3UZ39|LRRF1_MOUSE;tr|Q8BLM1|Q8BLM1_MOUSE;tr|A0A087WSF5|A0A087WSF5_MOUSE;tr|Q8BLV4|Q8BLV4_MOUSE;tr|G5E8E1|G5E8E1_MOUSE;tr|A0A087WNU6|A0A087WNU6_MOUSE;tr|E9Q9T1|E9Q9T1_MOUSE;tr|A6H5U5|A6H5U5_MOUSE;tr|A0A087WPK3|A0A087WPK3_MOUSE	9	8	8	8	1	1	3	0	0	1	4	0	0	4	6	0	25.8	79.248	729	0	21.289	67221000	1977100	24	1878900	2598500	8708500	0	0	1106900	6704300	0	0	14611000	31612000	0	55262	76427	256130	0	0	32555	197190	0
Q3V1L4	5NTC_MOUSE	Nt5c2	Cytosolic purine 5-nucleotidase	Mus musculus	sp|Q3V1L4|5NTC_MOUSE;tr|G3X9J6|G3X9J6_MOUSE;tr|E9Q9M1|E9Q9M1_MOUSE	3	6	6	6	1	1	4	0	0	0	1	0	0	1	2	1	19.5	64.808	560	0	2.2022	18897000	651640	11	706140	1262500	7569400	0	0	0	1222800	0	0	1866200	5386100	884390	24350	43533	261010	0	0	0	42166	0
Q3V300	KIF22_MOUSE	Kif22	Kinesin-like protein KIF22	Mus musculus	sp|Q3V300|KIF22_MOUSE;tr|A0A0U1RPH8|A0A0U1RPH8_MOUSE	2	14	14	14	0	4	14	1	0	0	3	5	1	6	12	3	31.8	73.189	660	0	76.783	98140000	2726100	53	0	2836000	35036000	654030	0	0	3353100	7067800	526560	9053500	35056000	4557500	0	78777	973210	18167	0	0	93140	196330
Q3V3R1	C1TM_MOUSE	Mthfd1l	Monofunctional C1-tetrahydrofolate synthase, mitochondrial	Mus musculus	sp|Q3V3R1|C1TM_MOUSE	1	46	46	46	17	13	13	18	20	6	17	25	37	11	19	28	62.6	105.73	977	0	154.04	1340300000	24820000	244	45514000	64000000	51557000	36903000	84030000	11175000	68264000	159290000	456450000	38661000	113280000	211150000	842850	1185200	954750	683380	1556100	206940	1264100	2949800
Q4FZF3	DDX49_MOUSE	Ddx49	Probable ATP-dependent RNA helicase DDX49	Mus musculus	sp|Q4FZF3|DDX49_MOUSE;tr|Q3UTV0|Q3UTV0_MOUSE	2	3	3	3	0	1	1	0	1	0	0	0	0	0	1	0	8.5	54.093	480	0.0034791	0.64664	2747200	105660	3	0	583730	934040	0	668620	0	0	0	0	0	560770	0	0	22451	35925	0	25716	0	0	0
Q4G0F8	UBN1_MOUSE	Ubn1	Ubinuclein-1	Mus musculus	sp|Q4G0F8|UBN1_MOUSE	1	2	2	2	0	2	0	0	0	0	0	0	0	0	0	0	4.7	122.33	1135	0.00053677	1.5194	1887400	37008	3	0	1887400	0	0	0	0	0	0	0	0	0	0	0	37008	0	0	0	0	0	0
Q4LDD4	ARAP1_MOUSE	Arap1	Arf-GAP with Rho-GAP domain, ANK repeat and PH domain-containing protein 1	Mus musculus	sp|Q4LDD4|ARAP1_MOUSE;tr|E9PUB0|E9PUB0_MOUSE;tr|F6XBJ8|F6XBJ8_MOUSE;tr|D3YZJ7|D3YZJ7_MOUSE;tr|D3Z2S2|D3Z2S2_MOUSE;tr|D3YWW7|D3YWW7_MOUSE	6	12	12	12	0	2	7	0	0	3	7	0	0	7	11	0	16.5	162.27	1452	0	17.156	163000000	2469800	39	0	3532000	16454000	0	0	2562100	13057000	0	0	25747000	101650000	0	0	53516	249300	0	0	38820	197830	0
Q4V9W2	SR1IP_MOUSE	Srek1ip1	Protein SREK1IP1	Mus musculus	sp|Q4V9W2|SR1IP_MOUSE	1	4	4	4	2	3	3	3	2	2	2	3	0	3	4	1	20.3	18.151	153	0	4.6778	1329300000	189900000	37	51224000	140180000	178770000	145930000	76330000	78378000	181710000	253870000	0	121050000	95094000	6769400	7317700	20025000	25539000	20847000	10904000	11197000	25958000	36267000
Q4VA53	PDS5B_MOUSE	Pds5b	Sister chromatid cohesion protein PDS5 homolog B	Mus musculus	sp|Q4VA53|PDS5B_MOUSE;tr|F8WHU5|F8WHU5_MOUSE	2	6	6	5	2	3	3	1	2	0	3	3	0	1	2	1	7.3	164.42	1446	0	4.0985	40129000	542290	21	2297600	4290300	3701800	1473500	3389900	0	3539100	7385400	0	1646300	10635000	1770800	31049	57977	50024	19912	45810	0	47826	99802
Q4VBD9	GZF1_MOUSE	Gzf1	GDNF-inducible zinc finger protein 1	Mus musculus	sp|Q4VBD9|GZF1_MOUSE;tr|Q9CX96|Q9CX96_MOUSE;tr|Q8BV39|Q8BV39_MOUSE;tr|A2ASL5|A2ASL5_MOUSE	4	14	14	14	0	2	12	3	3	1	8	5	1	1	5	1	34.6	79.532	706	0	18.326	117670000	3677100	42	0	4349300	42945000	8180100	5407800	1299700	20112000	15877000	1394900	870210	12809000	4422100	0	135920	1342000	255630	168990	40614	628500	496170
Q501J6	DDX17_MOUSE	Ddx17	Probable ATP-dependent RNA helicase DDX17	Mus musculus	sp|Q501J6|DDX17_MOUSE;tr|Q3U741|Q3U741_MOUSE;tr|Q3TU25|Q3TU25_MOUSE;tr|Q8K392|Q8K392_MOUSE;tr|Q3U6Y5|Q3U6Y5_MOUSE;tr|Q78W10|Q78W10_MOUSE	6	21	12	12	1	4	7	1	3	1	5	6	2	4	7	3	38.8	72.399	650	0	84.518	141470000	4420800	41	1855900	11767000	32586000	2236000	9024400	702040	17845000	21679000	2676800	8856200	24474000	7764800	57998	367710	1018300	69874	282010	21939	557660	677460
Q501J7	PHAR4_MOUSE	Phactr4	Phosphatase and actin regulator 4	Mus musculus	sp|Q501J7|PHAR4_MOUSE;tr|A0A0A0MQJ4|A0A0A0MQJ4_MOUSE	2	3	3	3	0	0	1	0	0	0	1	1	0	0	1	0	6.8	76.631	694	0.0087125	0.25323	78534000	2379800	2	0	0	16215000	0	0	0	1093900	0	0	0	61225000	0	0	0	491360	0	0	0	33149	0
Q569Z5	DDX46_MOUSE	Ddx46	Probable ATP-dependent RNA helicase DDX46	Mus musculus	sp|Q569Z5|DDX46_MOUSE;tr|F8WHR6|F8WHR6_MOUSE;tr|Q3UZ56|Q3UZ56_MOUSE	3	27	27	27	12	11	15	13	6	3	9	12	11	10	15	15	31.4	117.45	1032	0	40.631	396950000	7489600	131	35333000	27711000	47118000	27630000	11204000	3397700	19543000	45692000	24284000	36621000	76662000	41754000	666660	522840	889020	521320	211390	64108	368740	862120
Q571H0	NPA1P_MOUSE	Urb1	Nucleolar pre-ribosomal-associated protein 1	Mus musculus	sp|Q571H0|NPA1P_MOUSE;tr|E9PU96|E9PU96_MOUSE	2	6	6	6	0	0	3	1	0	0	4	0	0	0	3	0	5.8	254.61	2274	0	5.2875	19721000	161650	6	0	0	4138100	1247700	0	0	4652000	0	0	0	9682900	0	0	0	33919	10227	0	0	38131	0
Q5DTT3	F208B_MOUSE	Fam208b	Protein FAM208B	Mus musculus	sp|Q5DTT3|F208B_MOUSE	1	2	2	2	0	0	0	0	1	0	0	1	0	0	0	0	1.3	264.28	2382	0.0096479	0.22477	618400	5240.7	2	0	0	0	0	618400	0	0	0	0	0	0	0	0	0	0	0	5240.7	0	0	0
Q5F226	FAT2_MOUSE	Fat2	Protocadherin Fat 2	Mus musculus	sp|Q5F226|FAT2_MOUSE	1	2	2	2	0	0	1	1	0	0	0	0	0	0	0	0	0.7	480.1	4351	1	-2	1156100	6283.2	1	0	0	1156100	0	0	0	0	0	0	0	0	0	0	0	6283.2	0	0	0	0	0
Q5F2E7	NUFP2_MOUSE	Nufip2	Nuclear fragile X mental retardation-interacting protein 2	Mus musculus	sp|Q5F2E7|NUFP2_MOUSE	1	17	17	17	0	8	4	0	0	1	9	0	0	11	13	0	37.7	75.656	692	0	31.664	181600000	6984700	50	0	21019000	18332000	0	0	3134800	26863000	0	0	48136000	64117000	0	0	808420	705090	0	0	120570	1033200	0
Q5FWK3	RHG01_MOUSE	Arhgap1	Rho GTPase-activating protein 1	Mus musculus	sp|Q5FWK3|RHG01_MOUSE;tr|Q8BQW4|Q8BQW4_MOUSE;tr|A2AH25|A2AH25_MOUSE;tr|Q8C5A0|Q8C5A0_MOUSE;tr|Q91Z04|Q91Z04_MOUSE	5	16	16	16	0	5	10	0	0	7	8	0	0	10	14	1	58.5	50.41	439	0	56.438	383750000	15350000	58	0	18737000	46791000	0	0	18461000	71052000	0	0	52206000	175220000	1286400	0	749490	1871600	0	0	738460	2842100	0
Q5NC05	TTF2_MOUSE	Ttf2	Transcription termination factor 2	Mus musculus	sp|Q5NC05|TTF2_MOUSE	1	15	15	15	0	5	7	0	0	2	7	6	0	8	13	1	20.1	125.53	1138	0	50.329	156950000	2706000	49	0	6291300	14574000	0	0	2291600	22058000	12311000	0	15160000	83580000	683210	0	108470	251270	0	0	39511	380320	212260
Q5PRF0	HTR5A_MOUSE	Heatr5a	HEAT repeat-containing protein 5A	Mus musculus	sp|Q5PRF0|HTR5A_MOUSE	1	3	3	3	0	0	1	0	0	0	3	0	0	0	2	0	2.2	219.89	2038	0.00053419	1.4709	9709700	96136	5	0	0	1397400	0	0	0	3622800	0	0	0	4689500	0	0	0	13836	0	0	0	35869	0
Q5PSV9	MDC1_MOUSE	Mdc1	Mediator of DNA damage checkpoint protein 1	Mus musculus	sp|Q5PSV9|MDC1_MOUSE;tr|E9QK89|E9QK89_MOUSE	2	4	4	4	0	0	3	0	0	0	0	0	0	0	1	0	5.4	184.67	1707	0	6.058	7663800	107940	3	0	0	7663800	0	0	0	0	0	0	0	0	0	0	0	107940	0	0	0	0	0
Q5SNZ0	GRDN_MOUSE	Ccdc88a	Girdin	Mus musculus	sp|Q5SNZ0|GRDN_MOUSE;tr|F6R1B7|F6R1B7_MOUSE;tr|Q6ZPV9|Q6ZPV9_MOUSE;tr|Z4YLP6|Z4YLP6_MOUSE;tr|Z4YLN8|Z4YLN8_MOUSE	5	11	11	11	0	1	2	0	0	0	2	0	0	2	9	0	8.2	215.92	1873	0	72.611	29323000	311950	17	0	840040	922010	0	0	0	3067500	0	0	844740	23649000	0	0	8936.6	9808.6	0	0	0	32633	0
Q5SQX6	CYFP2_MOUSE	Cyfip2	Cytoplasmic FMR1-interacting protein 2	Mus musculus	sp|Q5SQX6|CYFP2_MOUSE;tr|Q6PGK0|Q6PGK0_MOUSE;tr|F6QD74|F6QD74_MOUSE;tr|Q810V4|Q810V4_MOUSE;tr|Q8K118|Q8K118_MOUSE	5	14	2	2	0	0	0	0	0	0	0	2	0	0	1	0	13.7	145.66	1253	1	-2	3317400	50263	2	0	0	0	0	0	0	0	1201100	0	0	2116300	0	0	0	0	0	0	0	0	18198
Q5SSZ5	TENS3_MOUSE	Tns3	Tensin-3	Mus musculus	sp|Q5SSZ5|TENS3_MOUSE	1	8	8	7	0	5	5	0	1	8	5	5	1	4	4	3	11.4	155.59	1440	0	35.003	215620000	4068300	45	0	15147000	38531000	0	1365400	26123000	43967000	14595000	1169000	24775000	44309000	5635100	0	285800	727010	0	25762	492900	829560	275370
Q5SU73	COIL_MOUSE	Coil	Coilin	Mus musculus	sp|Q5SU73|COIL_MOUSE;tr|Q3UJN9|Q3UJN9_MOUSE;tr|E9Q284|E9Q284_MOUSE	3	2	2	2	1	1	1	0	0	0	1	0	0	1	1	0	5.4	61.916	570	0.0096386	0.22079	6194200	247770	4	0	964150	901620	0	0	0	2489200	0	0	684720	1154500	0	0	38566	36065	0	0	0	99569	0
Q5SUF2	LC7L3_MOUSE	Luc7l3	Luc7-like protein 3	Mus musculus	sp|Q5SUF2|LC7L3_MOUSE;tr|F8WGA8|F8WGA8_MOUSE	2	16	16	16	12	11	12	10	10	7	11	14	6	10	11	11	40.5	51.45	432	0	320.13	935180000	49220000	173	86447000	59830000	104130000	44239000	66154000	31190000	111890000	153670000	27005000	49653000	141810000	59160000	4549800	3149000	5480700	2328400	3481800	1641600	5888800	8088000
Q5SUQ9	CTC1_MOUSE	Ctc1	CST complex subunit CTC1	Mus musculus	sp|Q5SUQ9|CTC1_MOUSE	1	9	9	2	1	1	4	1	0	0	2	8	0	0	2	0	13.8	134.03	1212	0	9.5257	42477000	719940	21	1019200	1754200	7777100	1345000	0	0	2666800	19881000	0	0	8033800	0	17274	29733	131820	22796	0	0	45199	336960
Q5SUR0	PUR4_MOUSE	Pfas	Phosphoribosylformylglycinamidine synthase	Mus musculus	sp|Q5SUR0|PUR4_MOUSE;tr|Q3UTT7|Q3UTT7_MOUSE;tr|Q8BVW7|Q8BVW7_MOUSE;tr|F6RUL9|F6RUL9_MOUSE;tr|G3UY86|G3UY86_MOUSE;tr|Q14BH5|Q14BH5_MOUSE	6	23	23	23	1	3	13	2	7	4	16	17	2	0	7	3	34.9	144.63	1337	0	40.446	226820000	4050300	70	913760	6225700	41384000	5500500	18586000	8903800	44371000	53098000	6174500	0	32376000	9287200	16317	111170	739000	98223	331880	159000	792330	948170
Q5SV80	MYO19_MOUSE	Myo19	Unconventional myosin-XIX	Mus musculus	sp|Q5SV80|MYO19_MOUSE	1	2	2	2	0	1	0	0	0	0	0	0	0	0	1	0	3.3	108.07	963	0.0087252	0.26228	2526700	52640	2	0	825490	0	0	0	0	0	0	0	0	1701200	0	0	17198	0	0	0	0	0	0
Q5SW19	CLU_MOUSE	Cluh	Clustered mitochondria protein homolog	Mus musculus	sp|Q5SW19|CLU_MOUSE;tr|A0A0R4J140|A0A0R4J140_MOUSE;tr|Z4YLI8|Z4YLI8_MOUSE;tr|Q6P7U7|Q6P7U7_MOUSE	4	11	11	11	0	1	6	0	2	0	3	7	0	1	5	1	11.6	148.07	1315	0	6.52	46983000	671190	27	0	1350200	12119000	0	2045800	0	3156100	11988000	0	2078200	13945000	301480	0	19289	173130	0	29226	0	45087	171260
Q5SWD9	TSR1_MOUSE	Tsr1	Pre-rRNA-processing protein TSR1 homolog	Mus musculus	sp|Q5SWD9|TSR1_MOUSE	1	30	30	30	10	16	21	16	14	13	18	23	12	14	22	18	50.6	92.104	803	0	202.2	1643600000	54788000	300	46936000	143580000	226590000	96429000	84716000	52996000	182250000	251480000	75378000	116080000	232830000	134370000	1564500	4786100	7553100	3214300	2823900	1766500	6074800	8382700
Q5SWU9	ACACA_MOUSE	Acaca	Acetyl-CoA carboxylase 1	Mus musculus	sp|Q5SWU9|ACACA_MOUSE;tr|V9GWS0|V9GWS0_MOUSE;tr|V9GXY1|V9GXY1_MOUSE;tr|V9GWS1|V9GWS1_MOUSE;tr|V9GWR9|V9GWR9_MOUSE;tr|Q9ESZ5|Q9ESZ5_MOUSE	6	263	263	232	193	197	206	186	171	166	187	158	207	233	224	232	86.7	265.25	2345	0	323.31	617000000000	5097800000	8078	35120000000	72794000000	50176000000	35798000000	17638000000	14432000000	40184000000	17698000000	47131000000	95105000000	102000000000	88962000000	290250000	601610000	414680000	295850000	145760000	119270000	332100000	146260000
Q5U3K5	RABL6_MOUSE	Rabl6	Rab-like protein 6	Mus musculus	sp|Q5U3K5|RABL6_MOUSE	1	9	9	9	2	6	5	4	3	1	6	5	4	5	4	7	21.4	79.83	725	0	16.764	222850000	8253900	51	5637000	22134000	20046000	8919200	9314800	1615600	20888000	36513000	15522000	21977000	22999000	37289000	208780	819770	742440	330340	344990	59838	773620	1352300
Q5U4C3	SFR19_MOUSE	Scaf1	Splicing factor, arginine/serine-rich 19	Mus musculus	sp|Q5U4C3|SFR19_MOUSE;tr|Q3UVM8|Q3UVM8_MOUSE;tr|Q8C9I2|Q8C9I2_MOUSE;tr|Q7TPB8|Q7TPB8_MOUSE;tr|F6WXS6|F6WXS6_MOUSE;tr|Q3TPL9|Q3TPL9_MOUSE;tr|Q3TPE7|Q3TPE7_MOUSE;tr|F7ANA1|F7ANA1_MOUSE;sp|A6H619|PHRF1_MOUSE	9	9	9	9	3	2	3	6	4	4	5	7	5	0	1	6	10	133.84	1256	0	12.793	217030000	5047200	52	20095000	8091000	14450000	26634000	24784000	13406000	46325000	31251000	16428000	0	5460300	10105000	467330	188160	336050	619400	576370	311760	1077300	726780
Q5U4F6	WDR34_MOUSE	Wdr34	WD repeat-containing protein 34	Mus musculus	sp|Q5U4F6|WDR34_MOUSE;tr|A2BE91|A2BE91_MOUSE	2	6	6	6	4	1	5	1	1	1	3	2	0	0	1	0	22.2	57.971	535	0	11.482	34168000	1898200	23	5479100	1599700	10554000	933820	651110	900470	5007500	6799900	0	0	2242300	0	304390	88875	586310	51879	36173	50026	278200	377770
Q5XG71	UTP20_MOUSE	Utp20	Small subunit processome component 20 homolog	Mus musculus	sp|Q5XG71|UTP20_MOUSE;tr|E9QK83|E9QK83_MOUSE;tr|Q3ULE2|Q3ULE2_MOUSE	3	14	14	14	0	4	3	1	0	0	0	0	0	1	7	1	8.4	317.74	2788	0	14.15	34143000	249220	15	0	6154100	5636500	1509600	0	0	0	0	0	1640100	18581000	621500	0	44921	41142	11019	0	0	0	0
Q5XG73	ACBD5_MOUSE	Acbd5	Acyl-CoA-binding domain-containing protein 5	Mus musculus	sp|Q5XG73|ACBD5_MOUSE;tr|E9QNH7|E9QNH7_MOUSE;tr|Q5CZX6|Q5CZX6_MOUSE	3	14	14	8	0	2	11	0	0	7	12	0	0	6	13	0	40.6	56.613	508	0	244.3	401500000	15442000	53	0	4357800	58761000	0	0	25763000	85673000	0	0	58636000	168310000	0	0	167610	2260000	0	0	990900	3295100	0
Q5XJY5	COPD_MOUSE	Arcn1	Coatomer subunit delta	Mus musculus	sp|Q5XJY5|COPD_MOUSE;tr|Q3U4S9|Q3U4S9_MOUSE;tr|Q8R1S6|Q8R1S6_MOUSE;tr|Q8C0G7|Q8C0G7_MOUSE;tr|Q3TDU1|Q3TDU1_MOUSE	5	16	16	16	0	8	13	1	1	3	12	6	2	8	13	4	36.8	57.229	511	0	31.643	234470000	8684300	59	0	20375000	43794000	2246200	1030300	5419000	39416000	12531000	3053000	32403000	63644000	10564000	0	754610	1622000	83191	38159	200700	1459900	464100
Q60575	KIF1B_MOUSE	Kif1b	Kinesin-like protein KIF1B	Mus musculus	sp|Q60575|KIF1B_MOUSE;tr|Q3UY61|Q3UY61_MOUSE;tr|A2AH75|A2AH75_MOUSE;tr|Q8C6Z0|Q8C6Z0_MOUSE;tr|Q6PB45|Q6PB45_MOUSE;tr|F6XNB6|F6XNB6_MOUSE	6	5	2	2	0	0	1	0	0	0	0	0	0	0	1	0	5.2	204.08	1816	0.0029985	0.71308	3571700	37205	2	0	0	1895400	0	0	0	0	0	0	0	1676300	0	0	0	19743	0	0	0	0	0
Q60597	ODO1_MOUSE	Ogdh	2-oxoglutarate dehydrogenase, mitochondrial	Mus musculus	sp|Q60597|ODO1_MOUSE;tr|Z4YJV4|Z4YJV4_MOUSE;tr|Q6P8I7|Q6P8I7_MOUSE;tr|Q5SVY0|Q5SVY0_MOUSE	4	19	19	18	3	7	5	6	3	2	5	8	15	0	1	7	35.3	116.45	1023	0	33.246	159300000	3539900	65	2492000	13952000	12485000	6602600	4308500	1784100	9878700	18300000	70537000	0	1359900	17597000	55379	310040	277450	146720	95745	39648	219530	406670
Q60598	SRC8_MOUSE	Cttn	Src substrate cortactin	Mus musculus	sp|Q60598|SRC8_MOUSE;tr|Q921L6|Q921L6_MOUSE;tr|Q8BNA5|Q8BNA5_MOUSE	3	37	37	37	0	16	24	0	0	15	20	0	0	23	35	0	49.6	61.249	546	0	323.31	2277500000	87597000	149	0	96986000	376550000	0	0	102310000	402410000	0	0	386190000	913070000	0	0	3730200	14483000	0	0	3934900	15477000	0
Q60668	HNRPD_MOUSE	Hnrnpd	Heterogeneous nuclear ribonucleoprotein D0	Mus musculus	sp|Q60668|HNRPD_MOUSE;tr|E9Q5B6|E9Q5B6_MOUSE;tr|Q3UXC8|Q3UXC8_MOUSE;tr|F6ZV59|F6ZV59_MOUSE;tr|G5E8G0|G5E8G0_MOUSE;tr|G3X9W0|G3X9W0_MOUSE;tr|F6SHF3|F6SHF3_MOUSE	7	3	3	3	1	1	2	0	0	0	0	0	0	1	3	0	12.4	38.354	355	0	1.7789	11495000	884250	6	0	2078400	4729800	0	0	0	0	0	0	734280	3952800	0	0	159880	363830	0	0	0	0	0
Q60692	PSB6_MOUSE	Psmb6	Proteasome subunit beta type-6	Mus musculus	sp|Q60692|PSB6_MOUSE	1	2	2	2	1	1	0	2	0	0	0	0	0	0	0	0	20.6	25.378	238	0	3.5343	20671000	1879200	5	9236200	4997300	0	6437800	0	0	0	0	0	0	0	0	839650	454300	0	585250	0	0	0	0
Q60715	P4HA1_MOUSE	P4ha1	Prolyl 4-hydroxylase subunit alpha-1	Mus musculus	sp|Q60715|P4HA1_MOUSE;tr|Q3UF16|Q3UF16_MOUSE;tr|Q3TN84|Q3TN84_MOUSE	3	25	25	8	3	12	19	8	7	6	10	7	1	13	25	11	61.2	60.909	534	0	85.272	592600000	23704000	123	3178100	44343000	122520000	16364000	13890000	11734000	28559000	22674000	3765100	55807000	224570000	45191000	127120	1773700	4900800	654570	555610	469360	1142400	906940
Q60749	KHDR1_MOUSE	Khdrbs1	KH domain-containing, RNA-binding, signal transduction-associated protein 1	Mus musculus	sp|Q60749|KHDR1_MOUSE	1	3	3	3	1	2	3	0	0	1	2	0	0	3	3	1	9.7	48.37	443	0	4.9675	49911000	4537400	12	734500	5967800	14614000	0	0	1228000	7104200	0	0	5062200	14160000	1040200	66772	542530	1328600	0	0	111640	645840	0
Q60770	STXB3_MOUSE	Stxbp3	Syntaxin-binding protein 3	Mus musculus	sp|Q60770|STXB3_MOUSE;tr|Q45Z54|Q45Z54_MOUSE;tr|A2AEC9|A2AEC9_MOUSE;tr|A0A0G2JEQ3|A0A0G2JEQ3_MOUSE;tr|A0A0G2JEI5|A0A0G2JEI5_MOUSE	5	7	7	7	0	0	5	0	0	0	2	2	0	1	6	1	16	67.942	592	0	5.7518	24324000	784640	13	0	0	8068500	0	0	0	3067600	668820	0	449420	12070000	0	0	0	260280	0	0	0	98956	21575
Q60838	DVL2_MOUSE	Dvl2	Segment polarity protein dishevelled homolog DVL-2	Mus musculus	sp|Q60838|DVL2_MOUSE;tr|I6L9H1|I6L9H1_MOUSE;tr|Q3V330|Q3V330_MOUSE	3	20	20	18	0	12	18	0	0	7	12	0	0	13	18	0	50.8	78.86	736	0	128.93	1004700000	33491000	90	0	50718000	215180000	0	0	27322000	236190000	0	0	143470000	331850000	0	0	1690600	7172500	0	0	910740	7872900	0
Q60848	HELLS_MOUSE	Hells	Lymphocyte-specific helicase	Mus musculus	sp|Q60848|HELLS_MOUSE;tr|D3Z414|D3Z414_MOUSE	2	12	12	12	0	0	7	0	1	1	5	3	0	1	7	3	21.1	95.125	821	0	14.523	55099000	1311900	27	0	0	12115000	0	1602600	705330	10856000	6349400	0	1855100	18779000	2836000	0	0	288460	0	38158	16793	258470	151180
Q60855	RIPK1_MOUSE	Ripk1	Receptor-interacting serine/threonine-protein kinase 1	Mus musculus	sp|Q60855|RIPK1_MOUSE;tr|F7D1J2|F7D1J2_MOUSE	2	3	3	3	0	0	1	0	0	0	1	0	0	0	2	0	12	74.854	656	0	10.06	11515000	338670	3	0	0	1491900	0	0	0	3672600	0	0	0	6350300	0	0	0	43880	0	0	0	108020	0
Q61024	ASNS_MOUSE	Asns	Asparagine synthetase [glutamine-hydrolyzing]	Mus musculus	sp|Q61024|ASNS_MOUSE;tr|Q3TV20|Q3TV20_MOUSE;tr|Q3TIA9|Q3TIA9_MOUSE;tr|D3Z0C2|D3Z0C2_MOUSE;tr|D3Z028|D3Z028_MOUSE;tr|D3YYR0|D3YYR0_MOUSE	6	24	24	24	10	13	19	10	10	8	14	18	6	11	18	9	53.8	64.282	561	0	171.97	932130000	33290000	165	34887000	73579000	172430000	33144000	38099000	36130000	150800000	150860000	15383000	40486000	145470000	40875000	1246000	2627800	6158100	1183700	1360700	1290400	5385600	5387800
Q61033	LAP2A_MOUSE	Tmpo	Lamina-associated polypeptide 2, isoforms alpha/zeta	Mus musculus	sp|Q61033|LAP2A_MOUSE	1	20	3	3	0	0	2	0	0	0	1	0	0	0	3	0	27.7	75.167	693	0	3.8362	11523000	288080	4	0	0	2274900	0	0	0	1102800	0	0	0	8145600	0	0	0	56872	0	0	0	27570	0
Q61081	CDC37_MOUSE	Cdc37	Hsp90 co-chaperone Cdc37	Mus musculus	sp|Q61081|CDC37_MOUSE	1	3	3	3	0	1	2	0	0	0	1	0	0	1	3	0	15.3	44.593	379	0	3.3934	14699000	918700	8	0	1229800	3936500	0	0	0	1474400	0	0	1681300	6377200	0	0	76864	246030	0	0	0	92149	0
Q61136	PRP4B_MOUSE	Prpf4b	Serine/threonine-protein kinase PRP4 homolog	Mus musculus	sp|Q61136|PRP4B_MOUSE;tr|C7G3P2|C7G3P2_MOUSE;tr|Q8BPG8|Q8BPG8_MOUSE;tr|Q8C5G1|Q8C5G1_MOUSE	4	19	19	19	13	3	6	7	7	9	7	8	7	3	3	4	24.2	116.97	1007	0	21.183	221520000	5403000	84	52904000	8825100	24156000	17915000	18777000	12410000	15809000	24767000	16813000	9253300	8720600	11174000	1290400	215250	589180	436940	457970	302680	385590	604080
Q61164	CTCF_MOUSE	Ctcf	Transcriptional repressor CTCF	Mus musculus	sp|Q61164|CTCF_MOUSE;tr|Q3USR8|Q3USR8_MOUSE;tr|Q3UYZ8|Q3UYZ8_MOUSE;tr|Q05CK6|Q05CK6_MOUSE;tr|Q3UZH8|Q3UZH8_MOUSE	5	25	25	25	12	11	20	18	12	6	17	17	10	10	12	12	48.9	83.745	736	0	235.9	1147500000	47811000	213	94453000	68681000	227060000	164170000	63808000	18183000	137020000	130730000	34356000	52945000	101150000	54915000	3935500	2861700	9460700	6840200	2658700	757620	5709000	5447100
Q61176	ARGI1_MOUSE	Arg1	Arginase-1	Mus musculus	sp|Q61176|ARGI1_MOUSE	1	2	2	2	0	1	0	0	2	1	0	1	1	1	0	1	6.8	34.807	323	0	1.9636	38099000	2539900	11	0	429950	0	0	14673000	4142400	0	1554500	4865000	7760100	0	4673900	0	28664	0	0	978210	276160	0	103630
Q61210	ARHG1_MOUSE	Arhgef1	Rho guanine nucleotide exchange factor 1	Mus musculus	sp|Q61210|ARHG1_MOUSE;tr|Q6KAM6|Q6KAM6_MOUSE;tr|E9PUF7|E9PUF7_MOUSE;tr|A0A0U1RPP2|A0A0U1RPP2_MOUSE;tr|A0A0U1RPN7|A0A0U1RPN7_MOUSE	5	3	3	3	0	0	2	0	0	0	1	0	0	0	2	0	6.3	102.8	920	0	7.9424	9572100	212710	3	0	0	3143100	0	0	0	1029800	0	0	0	5399200	0	0	0	69847	0	0	0	22885	0
Q61211	EIF2D_MOUSE	Eif2d	Eukaryotic translation initiation factor 2D	Mus musculus	sp|Q61211|EIF2D_MOUSE;tr|E9PUG7|E9PUG7_MOUSE;tr|A0A0R4J298|A0A0R4J298_MOUSE;tr|M0QWK9|M0QWK9_MOUSE;tr|Q8C8I3|Q8C8I3_MOUSE	5	3	3	3	0	0	2	0	1	0	0	0	0	0	1	0	10	62.829	570	0.0020471	1.0259	4018900	129640	3	0	0	1987100	0	1369000	0	0	0	0	0	662880	0	0	0	64099	0	44160	0	0	0
Q61249	IGBP1_MOUSE	Igbp1	Immunoglobulin-binding protein 1	Mus musculus	sp|Q61249|IGBP1_MOUSE	1	11	11	11	0	6	9	0	0	5	5	0	0	7	10	0	47.9	38.97	340	0	39.712	139040000	7724200	52	0	9231900	32324000	0	0	13354000	19241000	0	0	30796000	34089000	0	0	512880	1795800	0	0	741910	1068900	0
Q61495	DSG1A_MOUSE	Dsg1a	Desmoglein-1-alpha	Mus musculus	sp|Q61495|DSG1A_MOUSE;tr|B2RQH0|B2RQH0_MOUSE;sp|Q7TSF1|DSG1B_MOUSE;sp|Q7TSF0|DSG1C_MOUSE;tr|Q9CUH7|Q9CUH7_MOUSE	5	5	5	5	4	1	2	3	3	4	3	2	4	2	3	2	4.3	114.6	1057	0	3.9455	189290000	4616800	62	38071000	2637000	6953600	8369600	12384000	17795000	11400000	6598300	35620000	12074000	19133000	18251000	928560	64316	169600	204140	302050	434020	278050	160930
Q61553	FSCN1_MOUSE	Fscn1	Fascin	Mus musculus	sp|Q61553|FSCN1_MOUSE;tr|A0A0G2JDU7|A0A0G2JDU7_MOUSE;tr|F7BDR1|F7BDR1_MOUSE	3	37	37	37	20	25	29	19	20	19	26	27	18	22	28	22	83.2	54.507	493	0	323.31	3388100000	121000000	371	124470000	412620000	479740000	92236000	212290000	162980000	466100000	501000000	148410000	148640000	418360000	221240000	4445300	14737000	17133000	3294100	7581900	5820700	16646000	17893000
Q61578	ADRO_MOUSE	Fdxr	NADPH:adrenodoxin oxidoreductase, mitochondrial	Mus musculus	sp|Q61578|ADRO_MOUSE;tr|Q3UZ58|Q3UZ58_MOUSE;tr|Q6IQY0|Q6IQY0_MOUSE;tr|Q6PG98|Q6PG98_MOUSE	4	3	3	3	1	0	0	0	1	0	0	0	1	0	1	2	14	54.201	494	0	3.7783	10512000	375430	6	1534300	0	0	0	1488000	0	0	0	1661400	0	2210600	3617800	54796	0	0	0	53144	0	0	0
Q61584	FXR1_MOUSE	Fxr1	Fragile X mental retardation syndrome-related protein 1	Mus musculus	sp|Q61584|FXR1_MOUSE;tr|A0A0G2JEP0|A0A0G2JEP0_MOUSE;tr|A0A0H2UH27|A0A0H2UH27_MOUSE;tr|Q8C7U4|Q8C7U4_MOUSE;tr|A0A0G2JGL6|A0A0G2JGL6_MOUSE	5	8	8	7	0	1	5	0	0	0	1	1	0	3	6	1	23	76.221	677	0	11.485	45090000	1409100	17	0	2008400	9851400	0	0	0	3425600	1520700	0	8416400	18916000	952350	0	62762	307860	0	0	0	107050	47522
Q61599	GDIR2_MOUSE	Arhgdib	Rho GDP-dissociation inhibitor 2	Mus musculus	sp|Q61599|GDIR2_MOUSE;tr|D3YWL7|D3YWL7_MOUSE;tr|A0A0N4SVH4|A0A0N4SVH4_MOUSE	3	5	5	5	0	1	3	0	0	1	1	0	0	3	5	0	58.5	22.851	200	0	10.327	46784000	4253100	14	0	2621600	9181800	0	0	1401200	1652900	0	0	6642800	25284000	0	0	238330	834710	0	0	127380	150270	0
Q61655	DD19A_MOUSE	Ddx19a	ATP-dependent RNA helicase DDX19A	Mus musculus	sp|Q61655|DD19A_MOUSE;tr|Q8R3C7|Q8R3C7_MOUSE;tr|Q8BZY3|Q8BZY3_MOUSE;sp|Q9QY15|DDX25_MOUSE	4	13	13	13	2	5	8	2	2	1	6	5	0	6	11	6	43.3	53.932	478	0	35.828	153280000	5474200	56	2676400	10977000	25045000	1450400	2159800	2165600	19332000	11832000	0	14751000	50626000	12263000	95585	392030	894450	51801	77135	77344	690430	422570
Q61656	DDX5_MOUSE	Ddx5	Probable ATP-dependent RNA helicase DDX5	Mus musculus	sp|Q61656|DDX5_MOUSE;tr|Q8BTS0|Q8BTS0_MOUSE;tr|Q5U222|Q5U222_MOUSE;tr|Q3V0Z8|Q3V0Z8_MOUSE;tr|A1L333|A1L333_MOUSE;tr|Q3UXW3|Q3UXW3_MOUSE;tr|S4R1I6|S4R1I6_MOUSE;tr|Q9CSD9|Q9CSD9_MOUSE;tr|B1ARB9|B1ARB9_MOUSE;tr|B1ARC0|B1ARC0_MOUSE;tr|O35662|O35662_MOUSE;tr|S4R1E3|S4R1E3_MOUSE;tr|Q921Y3|Q921Y3_MOUSE	13	40	40	31	8	31	30	16	12	18	19	16	11	28	31	23	59.3	69.289	614	0	323.31	3564400000	111390000	291	17215000	302800000	806340000	125970000	108960000	161930000	271010000	179270000	40335000	377110000	916510000	256930000	537960	9462600	25198000	3936600	3405100	5060300	8469000	5602300
Q61686	CBX5_MOUSE	Cbx5	Chromobox protein homolog 5	Mus musculus	sp|Q61686|CBX5_MOUSE	1	7	7	6	1	1	7	2	2	0	0	0	1	0	3	3	45	22.186	191	0	9.3854	99267000	9926700	20	4100400	6444000	56600000	9037500	8393600	0	0	0	473820	0	8172600	6045000	410040	644400	5660000	903750	839360	0	0	0
Q61687	ATRX_MOUSE	Atrx	Transcriptional regulator ATRX	Mus musculus	sp|Q61687|ATRX_MOUSE;tr|Q8BSH0|Q8BSH0_MOUSE;tr|F6RDB7|F6RDB7_MOUSE;tr|Q8C4Z6|Q8C4Z6_MOUSE;tr|Q8C2S3|Q8C2S3_MOUSE;tr|A0A0G2JED2|A0A0G2JED2_MOUSE;tr|A0A0G2JFG6|A0A0G2JFG6_MOUSE;tr|Q3TA30|Q3TA30_MOUSE;tr|Q3TP53|Q3TP53_MOUSE	9	18	18	11	2	3	14	7	5	3	9	6	2	3	11	4	12	278.58	2476	0	207.29	5107700000	43285000	73	3158700	4561200	74200000	13761000	9817200	4869100000	22230000	16627000	1067400	13578000	68160000	11385000	26769	38654	628810	116620	83197	41264000	188390	140910
Q61749	EI2BD_MOUSE	Eif2b4	Translation initiation factor eIF-2B subunit delta	Mus musculus	sp|Q61749|EI2BD_MOUSE;tr|D3Z780|D3Z780_MOUSE;tr|A0A0J9YUY0|A0A0J9YUY0_MOUSE;tr|F7CPG6|F7CPG6_MOUSE;tr|A0A0J9YTQ7|A0A0J9YTQ7_MOUSE	5	18	18	18	6	7	14	5	3	3	9	7	3	5	12	6	53.4	57.624	524	0	50.879	355960000	15476000	82	12502000	20139000	67203000	8652300	8098900	7897500	46429000	59922000	6447300	20467000	79495000	18706000	543560	875620	2921800	376190	352130	343370	2018700	2605300
Q61753	SERA_MOUSE	Phgdh	D-3-phosphoglycerate dehydrogenase	Mus musculus	sp|Q61753|SERA_MOUSE;tr|F6ZSB7|F6ZSB7_MOUSE;tr|Q8C5X4|Q8C5X4_MOUSE	3	15	15	15	3	8	12	2	1	1	4	1	0	9	11	4	40	56.585	533	0	71.458	255630000	11620000	58	6209700	31480000	44379000	2182700	1381700	1651500	12719000	2822900	0	38441000	104250000	10113000	282260	1430900	2017200	99212	62804	75069	578140	128310
Q61768	KINH_MOUSE	Kif5b	Kinesin-1 heavy chain	Mus musculus	sp|Q61768|KINH_MOUSE;tr|E9QAK5|E9QAK5_MOUSE;tr|Q3UWI9|Q3UWI9_MOUSE;tr|Q8CFE7|Q8CFE7_MOUSE;tr|Q6NSS5|Q6NSS5_MOUSE;tr|Q05CG8|Q05CG8_MOUSE;tr|Q3TY51|Q3TY51_MOUSE;sp|P28738|KIF5C_MOUSE;tr|Q8CHF1|Q8CHF1_MOUSE;sp|P33175|KIF5A_MOUSE;tr|Q3US62|Q3US62_MOUSE;tr|Q05CD7|Q05CD7_MOUSE;tr|O70402|O70402_MOUSE;tr|Q9CUT6|Q9CUT6_MOUSE	14	14	14	14	0	3	6	1	0	0	4	0	0	4	11	3	21.7	109.55	963	0	50.466	95143000	1585700	31	0	2522700	13186000	1063800	0	0	6292000	0	0	11244000	56804000	4030500	0	42045	219770	17730	0	0	104870	0
Q62087	PON3_MOUSE	Pon3	Serum paraoxonase/lactonase 3	Mus musculus	sp|Q62087|PON3_MOUSE;tr|Q99JS7|Q99JS7_MOUSE;tr|H3BL07|H3BL07_MOUSE	3	4	4	4	0	2	4	0	0	0	1	0	0	2	3	0	23.2	39.351	354	0	7.012	21270000	1636100	9	0	2533900	6156100	0	0	0	2898600	0	0	2545500	7135500	0	0	194920	473550	0	0	0	222970	0
Q62159	RHOC_MOUSE	Rhoc	Rho-related GTP-binding protein RhoC	Mus musculus	sp|Q62159|RHOC_MOUSE;tr|H3BL56|H3BL56_MOUSE;tr|A0A0G2JEP8|A0A0G2JEP8_MOUSE;tr|Q3TN61|Q3TN61_MOUSE;tr|Q4FJM5|Q4FJM5_MOUSE;tr|Q3TIC2|Q3TIC2_MOUSE;sp|P62746|RHOB_MOUSE	7	7	7	2	4	3	4	3	1	0	4	2	3	2	2	2	53.9	22.006	193	0	31.157	137650000	17206000	37	20639000	15969000	18061000	16688000	6864300	0	16681000	15695000	8323700	5819400	10083000	2826800	2579900	1996100	2257700	2086000	858040	0	2085100	1961800
Q62187	TTF1_MOUSE	Ttf1	Transcription termination factor 1	Mus musculus	sp|Q62187|TTF1_MOUSE;tr|Q3TQG6|Q3TQG6_MOUSE	2	56	56	56	25	23	22	34	27	23	39	37	34	16	26	30	61.9	97.721	859	0	323.31	3232700000	67348000	495	212760000	219630000	240590000	345110000	233750000	138630000	440150000	529000000	363750000	110850000	204340000	194140000	4432500	4575500	5012400	7189900	4869700	2888100	9169900	11021000
Q62418	DBNL_MOUSE	Dbnl	Drebrin-like protein	Mus musculus	sp|Q62418|DBNL_MOUSE	1	15	15	15	0	8	10	0	0	4	4	0	0	11	11	0	46.1	48.699	436	0	17.736	144970000	6903100	50	0	9114900	26007000	0	0	5624200	10888000	0	0	29873000	63457000	0	0	434040	1238500	0	0	267820	518470	0
Q640M1	UT14A_MOUSE	Utp14a	U3 small nucleolar RNA-associated protein 14 homolog A	Mus musculus	sp|Q640M1|UT14A_MOUSE;tr|Q3UYD0|Q3UYD0_MOUSE;tr|Q3UYV5|Q3UYV5_MOUSE	3	38	38	32	1	18	38	29	1	3	2	2	0	8	5	5	53.6	87.264	767	0	323.31	1325500000	33988000	151	917210	134430000	807990000	298440000	1274700	3141600	10544000	1618600	0	13502000	45898000	7766000	23518	3447000	20718000	7652200	32684	80553	270350	41504
Q640N1	AEBP1_MOUSE	Aebp1	Adipocyte enhancer-binding protein 1	Mus musculus	sp|Q640N1|AEBP1_MOUSE;tr|A0A0R4J0C4|A0A0R4J0C4_MOUSE;sp|Q9D2L5|CPXM2_MOUSE	3	28	28	28	8	13	14	7	5	3	17	19	7	10	16	14	31.4	128.36	1128	0	152.97	620600000	13791000	158	32650000	77667000	61479000	22250000	16984000	5620400	71029000	81164000	20133000	43987000	118980000	68656000	725550	1725900	1366200	494440	377420	124900	1578400	1803600
Q64337	SQSTM_MOUSE	Sqstm1	Sequestosome-1	Mus musculus	sp|Q64337|SQSTM_MOUSE;tr|D3YZJ1|D3YZJ1_MOUSE;tr|F6VD69|F6VD69_MOUSE	3	20	20	20	4	9	14	1	1	13	18	1	0	14	16	2	85.5	48.162	442	0	255.82	1045500000	58081000	121	5109300	34348000	209020000	611830	2008600	52287000	318690000	3471500	0	108610000	308710000	2594600	283850	1908200	11612000	33991	111590	2904800	17705000	192860
Q64374	RGN_MOUSE	Rgn	Regucalcin	Mus musculus	sp|Q64374|RGN_MOUSE	1	2	2	2	2	0	0	2	0	0	0	0	1	0	0	0	15.1	33.406	299	0	3.1265	11732000	651760	6	2619600	0	0	8213200	0	0	0	0	898870	0	0	0	145530	0	0	456290	0	0	0	0
Q64435	UD16_MOUSE	Ugt1a6	UDP-glucuronosyltransferase 1-6	Mus musculus	sp|Q64435|UD16_MOUSE;tr|Q6NSR5|Q6NSR5_MOUSE;tr|Q8R0P3|Q8R0P3_MOUSE;tr|Q6XL46|Q6XL46_MOUSE;tr|K9J7B2|K9J7B2_MOUSE;tr|D3YZE6|D3YZE6_MOUSE;tr|D3Z7G0|D3Z7G0_MOUSE;tr|D3YZ96|D3YZ96_MOUSE;tr|Q76K67|Q76K67_MOUSE;sp|Q62452|UD19_MOUSE;tr|Q6XL48|Q6XL48_MOUSE;tr|B2RT14|B2RT14_MOUSE;tr|Q6XL43|Q6XL43_MOUSE;tr|Q5FW80|Q5FW80_MOUSE;tr|E9PXN7|E9PXN7_MOUSE;tr|D3Z748|D3Z748_MOUSE;sp|Q6ZQM8|UD17C_MOUSE;sp|P70691|UD1…	34	5	5	5	1	2	3	0	2	2	4	3	0	1	1	1	16.2	60.438	531	0	180.65	60864000	2766500	21	1843800	6397200	10710000	0	2244200	2924100	16888000	10957000	0	2973600	5346700	579330	83808	290780	486800	0	102010	132910	767650	498050
Q64511	TOP2B_MOUSE	Top2b	DNA topoisomerase 2-beta	Mus musculus	sp|Q64511|TOP2B_MOUSE;tr|Q8BRY5|Q8BRY5_MOUSE;tr|Q3TR62|Q3TR62_MOUSE;tr|F6V2E8|F6V2E8_MOUSE;tr|F6U5K2|F6U5K2_MOUSE;tr|F6XX57|F6XX57_MOUSE	6	63	51	51	11	30	46	25	10	13	22	20	9	17	33	18	48.9	181.91	1612	0	323.31	1490900000	17137000	272	27526000	171090000	396570000	94233000	29974000	22754000	62444000	69671000	34653000	79338000	399080000	103580000	316390	1966600	4558200	1083100	344530	261540	717750	800810
Q64737	PUR2_MOUSE	Gart	Trifunctional purine biosynthetic protein adenosine-3	Mus musculus	sp|Q64737|PUR2_MOUSE;tr|Q3UJP8|Q3UJP8_MOUSE;tr|Q3TH49|Q3TH49_MOUSE;tr|D6RCG1|D6RCG1_MOUSE	4	27	27	27	2	17	22	8	6	8	15	18	5	14	22	10	44.9	107.5	1010	0	90.178	733680000	15610000	169	3178000	63808000	109830000	9101900	19216000	9750600	60686000	64527000	6506200	54719000	299630000	32728000	67616	1357600	2336900	193660	408840	207460	1291200	1372900
Q66JW3	TOX_MOUSE	Tox	Thymocyte selection-associated high mobility group box protein TOX	Mus musculus	sp|Q66JW3|TOX_MOUSE;tr|H3BL89|H3BL89_MOUSE;sp|Q80W03|TOX3_MOUSE;tr|Q3U661|Q3U661_MOUSE;sp|Q8BU11|TOX4_MOUSE;tr|Q6A006|Q6A006_MOUSE	6	2	2	2	0	0	1	0	0	0	0	0	0	0	1	0	4.6	57.202	526	0.0096339	0.21747	2337200	194770	1	0	0	0	0	0	0	0	0	0	0	2337200	0	0	0	0	0	0	0	0	0
Q68FD5	CLH1_MOUSE	Cltc	Clathrin heavy chain 1	Mus musculus	sp|Q68FD5|CLH1_MOUSE;tr|Q5SXR6|Q5SXR6_MOUSE;tr|Q80U89|Q80U89_MOUSE;tr|Q3UPJ3|Q3UPJ3_MOUSE;tr|Q3U0H2|Q3U0H2_MOUSE;tr|Q3TYQ2|Q3TYQ2_MOUSE;tr|Q3TAN1|Q3TAN1_MOUSE;tr|Q8K2I5|Q8K2I5_MOUSE;tr|Q3TJ98|Q3TJ98_MOUSE;tr|F6Z1R4|F6Z1R4_MOUSE	10	59	59	59	16	33	40	28	16	12	26	25	15	28	47	32	50.4	191.55	1675	0	323.31	1823400000	20260000	346	37719000	190240000	289700000	83531000	43231000	21890000	124100000	115780000	50851000	164600000	537620000	164100000	419100	2113800	3218900	928120	480350	243220	1378800	1286500
Q68FL6	SYMC_MOUSE	Mars	Methionine--tRNA ligase, cytoplasmic	Mus musculus	sp|Q68FL6|SYMC_MOUSE;tr|E9QB02|E9QB02_MOUSE;tr|F6W0G8|F6W0G8_MOUSE	3	44	44	44	8	15	35	14	21	13	26	28	9	10	37	15	58.8	101.43	902	0	323.31	1664300000	36984000	258	19189000	70532000	285030000	55651000	105250000	31658000	232260000	323560000	18222000	56913000	367680000	98330000	426420	1567400	6334000	1236700	2339000	703520	5161200	7190200
Q69Z99	ZN512_MOUSE	Znf512	Zinc finger protein 512	Mus musculus	sp|Q69Z99|ZN512_MOUSE;tr|A0A0J9YTU9|A0A0J9YTU9_MOUSE;tr|A0A0J9YTW0|A0A0J9YTW0_MOUSE;tr|A0A0J9YV10|A0A0J9YV10_MOUSE;tr|A0A0J9YU29|A0A0J9YU29_MOUSE	5	19	19	19	0	8	15	5	3	4	2	8	0	7	12	6	41.8	63.908	562	0	25.38	269410000	11225000	71	0	17670000	73178000	7846100	4107000	4950000	10774000	16649000	0	14640000	109150000	10443000	0	736250	3049100	326920	171130	206250	448900	693690
Q69ZW3	EHBP1_MOUSE	Ehbp1	EH domain-binding protein 1	Mus musculus	sp|Q69ZW3|EHBP1_MOUSE	1	3	3	3	0	0	0	0	0	0	3	0	0	1	2	0	5.8	139.1	1231	0	5.7206	12077000	182990	10	0	0	0	0	0	0	3165300	0	0	1520600	7391400	0	0	0	0	0	0	0	47959	0
Q6A028	SWP70_MOUSE	Swap70	Switch-associated protein 70	Mus musculus	sp|Q6A028|SWP70_MOUSE	1	25	25	25	0	7	17	0	0	5	9	0	0	14	21	0	47.7	68.995	585	0	54.206	336040000	8843100	81	0	16059000	60006000	0	0	8746000	54304000	0	0	67897000	129020000	0	0	422620	1579100	0	0	230160	1429100	0
Q6A0A9	F120A_MOUSE	FAM120A	Constitutive coactivator of PPAR-gamma-like protein 1	Mus musculus	sp|Q6A0A9|F120A_MOUSE;tr|Q3V3S0|Q3V3S0_MOUSE;tr|Q7TMZ0|Q7TMZ0_MOUSE	3	13	13	13	0	2	9	0	0	0	6	2	0	2	13	0	19.2	121.64	1112	0	74.321	102070000	1790800	39	0	3170800	15307000	0	0	0	12198000	2801800	0	5488000	63107000	0	0	55628	268540	0	0	0	214010	49155
Q6DFW4	NOP58_MOUSE	Nop58	Nucleolar protein 58	Mus musculus	sp|Q6DFW4|NOP58_MOUSE;tr|A0A0A0MQ76|A0A0A0MQ76_MOUSE;tr|A0A087WQ46|A0A087WQ46_MOUSE;tr|A0A087WSU5|A0A087WSU5_MOUSE;tr|A0A087WSL8|A0A087WSL8_MOUSE;tr|A0A087WP00|A0A087WP00_MOUSE;tr|A0A087WNW0|A0A087WNW0_MOUSE	7	35	35	35	19	26	28	23	24	21	26	27	17	27	30	26	53.7	60.342	536	0	323.31	5932600000	257940000	499	221770000	467930000	1160900000	385130000	368930000	265580000	388360000	811620000	168380000	467050000	785420000	441500000	9642300	20345000	50474000	16745000	16040000	11547000	16885000	35288000
Q6KCD5	NIPBL_MOUSE	Nipbl	Nipped-B-like protein	Mus musculus	sp|Q6KCD5|NIPBL_MOUSE;tr|Q3TPM9|Q3TPM9_MOUSE	2	6	6	6	1	3	5	1	1	0	1	0	0	1	2	1	3.4	315.45	2798	0	5.4363	20528000	162920	15	1079200	5982000	6097200	726990	354350	0	289240	0	0	988180	3953400	1057400	8565.3	47476	48391	5769.8	2812.3	0	2295.5	0
Q6NS46	RRP5_MOUSE	Pdcd11	Protein RRP5 homolog	Mus musculus	sp|Q6NS46|RRP5_MOUSE;tr|Q3TUH3|Q3TUH3_MOUSE	2	50	50	50	25	27	30	22	27	22	37	22	17	21	35	11	37.2	207.78	1862	0	135.13	1265800000	13466000	313	111950000	114190000	146130000	67087000	93006000	48297000	190910000	85717000	38584000	84586000	258970000	26395000	1190900	1214800	1554600	713690	989420	513790	2030900	911890
Q6NS82	F134A_MOUSE	Fam134a	Protein FAM134A	Mus musculus	sp|Q6NS82|F134A_MOUSE;tr|A0A087WPR9|A0A087WPR9_MOUSE;tr|A0A087WNS5|A0A087WNS5_MOUSE;tr|A0A087WNV4|A0A087WNV4_MOUSE	4	3	3	3	0	0	2	0	0	0	0	0	0	2	2	0	8.5	57.541	541	0	3.1195	12901000	860040	4	0	0	3577300	0	0	0	0	0	0	5562400	3760800	0	0	0	238490	0	0	0	0	0
Q6NSQ7	LTV1_MOUSE	Ltv1	Protein LTV1 homolog	Mus musculus	sp|Q6NSQ7|LTV1_MOUSE	1	25	25	25	14	16	14	12	11	8	13	14	9	15	10	10	55.3	54.022	470	0	323.31	1752700000	83460000	188	118380000	192780000	213620000	106370000	108740000	73213000	237360000	328320000	37310000	197570000	83969000	55055000	5637000	9179800	10172000	5065000	5178200	3486300	11303000	15634000
Q6NV83	SR140_MOUSE	U2surp	U2 snRNP-associated SURP motif-containing protein	Mus musculus	sp|Q6NV83|SR140_MOUSE;tr|A0A087WRG2|A0A087WRG2_MOUSE;tr|A0A087WR93|A0A087WR93_MOUSE;tr|A0A087WQT2|A0A087WQT2_MOUSE	4	36	36	36	31	20	23	28	23	18	20	22	25	13	11	18	45.2	118.26	1029	0	253.42	2193700000	56248000	365	488210000	173590000	226160000	252370000	161560000	87175000	158530000	188570000	226950000	77094000	61701000	91748000	12518000	4451100	5798900	6471000	4142700	2235300	4064900	4835200
Q6NVE8	WDR44_MOUSE	Wdr44	WD repeat-containing protein 44	Mus musculus	sp|Q6NVE8|WDR44_MOUSE;tr|Q8BZS8|Q8BZS8_MOUSE	2	7	7	7	0	1	4	0	0	0	3	0	0	3	5	0	13.2	101.55	915	0	27.905	59187000	1183700	12	0	1041500	9798200	0	0	0	4961900	0	0	7408700	35977000	0	0	20830	195960	0	0	0	99237	0
Q6NVF4	HELB_MOUSE	Helb	DNA helicase B	Mus musculus	sp|Q6NVF4|HELB_MOUSE;tr|D6RGT6|D6RGT6_MOUSE	2	7	7	7	0	2	3	0	0	0	3	2	0	2	5	0	14.2	121.47	1074	0	17.505	49199000	878550	15	0	3295500	8707100	0	0	0	3990800	2796900	0	5799900	24609000	0	0	58848	155480	0	0	0	71265	49945
Q6NXJ0	WWC2_MOUSE	Wwc2	Protein WWC2	Mus musculus	sp|Q6NXJ0|WWC2_MOUSE	1	3	3	3	0	0	1	0	0	0	2	0	0	2	3	0	5	132.62	1187	0	6.9044	18270000	320530	9	0	0	1346800	0	0	0	2544500	0	0	2537900	11841000	0	0	0	23629	0	0	0	44640	0
Q6NZM9	HDAC4_MOUSE	Hdac4	Histone deacetylase 4	Mus musculus	sp|Q6NZM9|HDAC4_MOUSE;tr|A0A087WQ92|A0A087WQ92_MOUSE	2	2	2	2	0	1	2	0	0	0	0	0	0	1	1	0	2.7	118.56	1076	0	1.79	11857000	247010	4	0	907790	3191300	0	0	0	0	0	0	2750200	5007300	0	0	18912	66485	0	0	0	0	0
Q6NZQ2	DDX31_MOUSE	Ddx31	Probable ATP-dependent RNA helicase DDX31	Mus musculus	sp|Q6NZQ2|DDX31_MOUSE	1	18	18	18	5	5	9	5	4	2	9	11	2	5	8	5	43.7	76.912	687	0	55.495	256230000	7320800	73	12378000	33443000	24009000	7177600	7722400	2305800	24827000	49849000	2504000	62764000	21567000	7683000	353660	955530	685960	205070	220640	65880	709330	1424300
Q6P1H6	ANKL2_MOUSE	Ankle2	Ankyrin repeat and LEM domain-containing protein 2	Mus musculus	sp|Q6P1H6|ANKL2_MOUSE	1	36	36	36	0	8	20	0	0	8	20	0	0	11	31	0	53.1	106.2	964	0	126.86	746730000	13577000	113	0	27285000	133600000	0	0	22040000	124140000	0	0	85291000	354370000	0	0	496100	2429100	0	0	400730	2257100	0
Q6P3A8	ODBB_MOUSE	Bckdhb	2-oxoisovalerate dehydrogenase subunit beta, mitochondrial	Mus musculus	sp|Q6P3A8|ODBB_MOUSE	1	2	2	2	0	0	0	0	2	0	1	0	0	0	0	0	7.9	42.88	390	0	1.9703	3159700	197480	4	0	0	0	0	2232900	0	926870	0	0	0	0	0	0	0	0	0	139550	0	57929	0
Q6P3Y5	Z280C_MOUSE	Znf280c	Zinc finger protein 280C	Mus musculus	sp|Q6P3Y5|Z280C_MOUSE;tr|V9GXC9|V9GXC9_MOUSE;tr|Q3TEI2|Q3TEI2_MOUSE;tr|V9GXP2|V9GXP2_MOUSE;tr|V9GWW1|V9GWW1_MOUSE;sp|Q68FE8|Z280D_MOUSE	6	14	14	14	0	7	5	1	3	0	9	8	0	2	5	0	38.1	83.145	742	0	13.573	107190000	2552000	38	0	11382000	11907000	585380	4738100	0	41214000	26112000	0	1807200	9439400	0	0	271000	283500	13938	112810	0	981290	621710
Q6P4T2	U520_MOUSE	Snrnp200	U5 small nuclear ribonucleoprotein 200 kDa helicase	Mus musculus	sp|Q6P4T2|U520_MOUSE;tr|Q8BYH6|Q8BYH6_MOUSE;tr|Q7TMG2|Q7TMG2_MOUSE	3	56	56	56	10	28	40	28	6	8	34	4	11	13	30	24	41.2	244.54	2136	0	180.46	748650000	6344500	225	18158000	86963000	214690000	70038000	9461600	7668700	106520000	5600200	18165000	20988000	120120000	70272000	153880	736980	1819400	593540	80183	64989	902700	47460
Q6P5D8	SMHD1_MOUSE	Smchd1	Structural maintenance of chromosomes flexible hinge domain-containing protein 1	Mus musculus	sp|Q6P5D8|SMHD1_MOUSE	1	30	30	30	5	10	24	8	7	2	21	3	5	5	19	10	24.6	225.65	2007	0	53.916	355220000	3143500	111	7843400	23768000	81465000	13791000	11535000	1601400	52003000	4968200	7493100	12966000	108590000	29196000	69411	210330	720930	122050	102080	14172	460200	43966
Q6P5E4	UGGG1_MOUSE	Uggt1	UDP-glucose:glycoprotein glucosyltransferase 1	Mus musculus	sp|Q6P5E4|UGGG1_MOUSE;tr|Q8BWM7|Q8BWM7_MOUSE;tr|G3UYG7|G3UYG7_MOUSE;tr|B0LAE5|B0LAE5_MOUSE;tr|G3UZU8|G3UZU8_MOUSE	5	13	13	13	1	3	7	2	2	1	5	2	1	0	11	3	16.4	176.43	1551	0	26.255	101140000	1330800	30	3197600	6685000	16609000	1913000	1460800	382400	7310600	2510000	815610	0	52275000	7977800	42074	87960	218550	25172	19220	5031.6	96192	33026
Q6P5F9	XPO1_MOUSE	Xpo1	Exportin-1	Mus musculus	sp|Q6P5F9|XPO1_MOUSE;tr|Q921J0|Q921J0_MOUSE;tr|A2AKT6|A2AKT6_MOUSE;tr|Q8BYY5|Q8BYY5_MOUSE;tr|F6YA11|F6YA11_MOUSE	5	17	17	17	0	6	9	3	0	0	3	6	0	4	13	3	26.5	123.09	1071	0	16.845	136810000	2581300	36	0	18675000	20446000	3387300	0	0	3532700	11263000	0	13324000	61514000	4664800	0	352360	385770	63912	0	0	66655	212510
Q6P8X1	SNX6_MOUSE	Snx6	Sorting nexin-6	Mus musculus	sp|Q6P8X1|SNX6_MOUSE;tr|Q8R0Z4|Q8R0Z4_MOUSE	2	3	3	3	0	0	3	0	0	0	1	0	0	0	2	0	11.3	46.648	406	0.0030426	0.89351	10171000	442210	3	0	0	4606200	0	0	0	1069500	0	0	0	4495200	0	0	0	200270	0	0	0	46498	0
Q6P9L6	KIF15_MOUSE	Kif15	Kinesin-like protein KIF15	Mus musculus	sp|Q6P9L6|KIF15_MOUSE	1	7	7	7	1	1	5	0	0	0	2	0	1	1	5	0	6.5	160.12	1387	0	3.6588	15915000	189470	8	0	0	6392100	0	0	0	1639500	0	0	0	7883600	0	0	0	76097	0	0	0	19517	0
Q6P9P6	KIF11_MOUSE	Kif11	Kinesin-like protein KIF11	Mus musculus	sp|Q6P9P6|KIF11_MOUSE;tr|O35060|O35060_MOUSE;tr|Q8BQH0|Q8BQH0_MOUSE	3	10	10	10	0	0	9	0	0	0	2	0	0	1	7	0	15.4	118.03	1052	0	9.3991	60188000	940440	15	0	0	23465000	0	0	0	10588000	0	0	0	26136000	0	0	0	366640	0	0	0	165430	0
Q6P9R1	DDX51_MOUSE	Ddx51	ATP-dependent RNA helicase DDX51	Mus musculus	sp|Q6P9R1|DDX51_MOUSE	1	9	9	9	0	2	6	4	4	1	7	7	0	2	5	3	25.7	70.367	639	0	11.417	95279000	2646600	37	0	4625800	12661000	5687400	6325300	1752300	25612000	16466000	0	3751500	13942000	4455500	0	128500	351690	157980	175700	48675	711450	457390
Q6P9R4	ARHGI_MOUSE	Arhgef18	Rho guanine nucleotide exchange factor 18	Mus musculus	sp|Q6P9R4|ARHGI_MOUSE	1	9	9	9	0	1	5	0	0	1	2	0	0	1	8	0	14.1	114.33	1021	0	11.853	42222000	917870	12	0	763210	8414800	0	0	757800	1305300	0	0	2018100	28963000	0	0	16591	182930	0	0	16474	28376	0
Q6PAC3	DCA13_MOUSE	Dcaf13	DDB1- and CUL4-associated factor 13	Mus musculus	sp|Q6PAC3|DCA13_MOUSE	1	4	4	4	1	0	2	2	0	0	4	0	0	0	1	1	17.8	51.456	445	0	2.7694	24757000	1031500	8	2216200	0	5270100	2844600	0	0	9699000	0	0	0	2846000	1880700	92342	0	219590	118520	0	0	404130	0
Q6PAL7	AHDC1_MOUSE	Ahdc1	AT-hook DNA-binding motif-containing protein 1	Mus musculus	sp|Q6PAL7|AHDC1_MOUSE	1	19	19	19	0	5	7	9	4	1	13	7	0	0	7	5	23.5	168.08	1594	0	29.95	140340000	2033900	56	0	10471000	25055000	20240000	7968400	794900	32608000	15399000	0	0	17411000	10392000	0	151760	363120	293330	115480	11520	472580	223170
Q6PAR5	GAPD1_MOUSE	Gapvd1	GTPase-activating protein and VPS9 domain-containing protein 1	Mus musculus	sp|Q6PAR5|GAPD1_MOUSE;tr|F7ADS7|F7ADS7_MOUSE;tr|F6X819|F6X819_MOUSE;tr|F7ADQ2|F7ADQ2_MOUSE;tr|F7ADT6|F7ADT6_MOUSE;tr|F6YRL2|F6YRL2_MOUSE;tr|E9Q0D1|E9Q0D1_MOUSE	7	11	11	11	0	2	9	0	0	1	4	0	0	6	7	0	13.6	162.4	1458	0	26.082	101960000	1757900	28	0	3505700	17228000	0	0	2914200	10356000	0	0	15291000	52661000	0	0	60442	297040	0	0	50244	178560	0
Q6PB44	PTN23_MOUSE	Ptpn23	Tyrosine-protein phosphatase non-receptor type 23	Mus musculus	sp|Q6PB44|PTN23_MOUSE	1	7	7	7	0	1	5	0	0	0	2	0	0	3	6	0	7.3	185.21	1692	0	19.921	75350000	1046500	19	0	2284100	13190000	0	0	0	4203300	0	0	12725000	42949000	0	0	31723	183190	0	0	0	58380	0
Q6PB66	LPPRC_MOUSE	Lrpprc	Leucine-rich PPR motif-containing protein, mitochondrial	Mus musculus	sp|Q6PB66|LPPRC_MOUSE	1	31	31	29	5	2	2	2	7	2	3	9	22	2	4	8	31.8	156.61	1392	0	48.811	173220000	1968400	69	3932500	3330600	2917600	1706300	8846400	1815000	3779300	18084000	86375000	3697800	11500000	27236000	44688	37848	33154	19390	100530	20625	42946	205500
Q6PDI5	ECM29_MOUSE	Ecm29	Proteasome-associated protein ECM29 homolog	Mus musculus	sp|Q6PDI5|ECM29_MOUSE;tr|A2ALV7|A2ALV7_MOUSE;tr|A2ALV6|A2ALV6_MOUSE;tr|A2ALV8|A2ALV8_MOUSE;tr|Q8C2Z1|Q8C2Z1_MOUSE;tr|Q8C9Q5|Q8C9Q5_MOUSE;tr|A2ALW1|A2ALW1_MOUSE	7	8	8	8	0	1	3	0	0	0	2	0	0	2	5	0	7.4	203.7	1840	0	8.358	27757000	295290	12	0	742090	3737500	0	0	0	2535800	0	0	1852000	18890000	0	0	7894.6	39761	0	0	0	26977	0
Q6PDL0	DC1L2_MOUSE	Dync1li2	Cytoplasmic dynein 1 light intermediate chain 2	Mus musculus	sp|Q6PDL0|DC1L2_MOUSE	1	4	4	4	0	0	2	0	0	0	1	0	0	1	4	0	21.5	54.218	492	0	49.95	15476000	552710	9	0	0	2396600	0	0	0	2396700	0	0	897090	9785600	0	0	0	85592	0	0	0	85596	0
Q6PDM1	MSL1_MOUSE	Msl1	Male-specific lethal 1 homolog	Mus musculus	sp|Q6PDM1|MSL1_MOUSE	1	3	3	3	0	0	1	0	0	0	2	2	0	0	1	0	14.6	67.319	616	0	6.3007	18688000	812530	4	0	0	3326300	0	0	0	5959400	5418500	0	0	3984100	0	0	0	144620	0	0	0	259100	235590
Q6PDN3	MYLK_MOUSE	Mylk	Myosin light chain kinase, smooth muscle	Mus musculus	sp|Q6PDN3|MYLK_MOUSE;tr|B1B1A8|B1B1A8_MOUSE;tr|Q8BJ10|Q8BJ10_MOUSE	3	2	2	2	0	0	0	0	0	0	0	0	0	0	1	1	1.4	212.92	1941	0.0091699	0.22895	4732600	48789	2	0	0	0	0	0	0	0	0	0	0	3164800	1567800	0	0	0	0	0	0	0	0
Q6PE01	SNR40_MOUSE	Snrnp40	U5 small nuclear ribonucleoprotein 40 kDa protein	Mus musculus	sp|Q6PE01|SNR40_MOUSE;tr|Q3UFK4|Q3UFK4_MOUSE	2	2	2	2	1	1	2	1	1	1	0	0	0	1	0	1	16.5	39.275	358	0	6.164	11827000	788480	9	672010	1315000	3967700	915380	1042600	1421700	0	0	0	600040	0	1892800	44801	87665	264520	61025	69503	94779	0	0
Q6PGC1	DHX29_MOUSE	Dhx29	ATP-dependent RNA helicase Dhx29	Mus musculus	sp|Q6PGC1|DHX29_MOUSE;tr|Q8BN72|Q8BN72_MOUSE;tr|Q3TRV5|Q3TRV5_MOUSE	3	35	35	34	2	5	19	3	6	4	21	14	3	9	28	4	39.6	153.97	1365	0	76.903	350270000	4933400	100	1434600	10431000	56004000	3030100	8427300	4092400	55480000	33906000	3302700	21105000	147430000	5628400	20206	146910	788790	42677	118690	57639	781410	477550
Q6PGF3	MED16_MOUSE	Med16	Mediator of RNA polymerase II transcription subunit 16	Mus musculus	sp|Q6PGF3|MED16_MOUSE;tr|Q3UET8|Q3UET8_MOUSE;tr|E9QP84|E9QP84_MOUSE;tr|G3UW74|G3UW74_MOUSE	4	2	2	2	0	0	0	1	0	0	1	1	0	0	0	0	3.4	91.785	828	0.00053792	1.5279	5852200	139340	3	0	0	0	694610	0	0	2475700	2681800	0	0	0	0	0	0	0	16538	0	0	58946	63853
Q6PGG6	GNL3L_MOUSE	Gnl3l	Guanine nucleotide-binding protein-like 3-like protein	Mus musculus	sp|Q6PGG6|GNL3L_MOUSE;tr|S4R2Q1|S4R2Q1_MOUSE;tr|A2ALP3|A2ALP3_MOUSE	3	10	10	10	2	3	9	3	0	0	4	4	1	1	3	2	31.9	65.194	577	0	22.608	101570000	3276500	31	3067100	7261100	48457000	5679900	0	0	10976000	14770000	1383800	1310500	5888900	2777700	98939	234230	1563100	183220	0	0	354060	476450
Q6PGL7	FAM21_MOUSE	Fam21	WASH complex subunit FAM21	Mus musculus	sp|Q6PGL7|FAM21_MOUSE;tr|A0A0N4SV74|A0A0N4SV74_MOUSE;tr|A0A0N4SUJ0|A0A0N4SUJ0_MOUSE;tr|Q8BRP9|Q8BRP9_MOUSE;tr|A0A0N4SVK9|A0A0N4SVK9_MOUSE;tr|Q9CT54|Q9CT54_MOUSE	6	7	7	7	0	0	2	0	0	0	1	0	0	4	7	0	10.9	145.31	1334	0	11.924	47921000	798690	10	0	0	3152800	0	0	0	1841200	0	0	10550000	32378000	0	0	0	52546	0	0	0	30687	0
Q6PHZ2	KCC2D_MOUSE	Camk2d	Calcium/calmodulin-dependent protein kinase type II subunit delta	Mus musculus	sp|Q6PHZ2|KCC2D_MOUSE;tr|E9Q1W0|E9Q1W0_MOUSE;tr|E9Q1T1|E9Q1T1_MOUSE;tr|A0A0G2JGS4|A0A0G2JGS4_MOUSE;tr|E9Q1V9|E9Q1V9_MOUSE;tr|Q8CCM0|Q8CCM0_MOUSE;tr|Q8C8X9|Q8C8X9_MOUSE;tr|Q3TY93|Q3TY93_MOUSE;tr|Q5SVI9|Q5SVI9_MOUSE;tr|Q5SVJ1|Q5SVJ1_MOUSE;tr|Q5SVI3|Q5SVI3_MOUSE;tr|Q5SVI0|Q5SVI0_MOUSE;tr|Q5SVI2|Q5SVI2_MOUSE;tr|Q8BL41|Q8BL41_MOUSE;sp|P28652|KCC2B_MOUSE;tr|Q68EG2|Q68EG2_MOUSE;tr|Q5SVI1|Q5SVI1_MOUSE;tr…	29	9	9	6	1	2	7	1	0	0	3	5	0	1	6	1	24.8	56.369	499	0	9.8464	76092000	2926600	28	868460	4039600	26426000	1396000	0	0	10046000	11417000	0	993970	18812000	2093300	33402	155370	1016400	53693	0	0	386380	439120
Q6PIP5	NUDC1_MOUSE	Nudcd1	NudC domain-containing protein 1	Mus musculus	sp|Q6PIP5|NUDC1_MOUSE;tr|Q8BJK0|Q8BJK0_MOUSE	2	4	4	4	0	1	4	0	0	1	2	0	0	0	2	0	13.1	66.704	582	0	4.319	23737000	791230	9	0	1044500	7857600	0	0	1007400	7104600	0	0	0	6722800	0	0	34817	261920	0	0	33580	236820	0
Q6PIU9	YJ005_MOUSE		Uncharacterized protein FLJ45252 homolog	Mus musculus	sp|Q6PIU9|YJ005_MOUSE	1	12	12	12	0	3	6	0	0	0	5	0	0	6	11	0	65.8	37.704	354	0	18.678	221630000	13852000	38	0	1894200	18502000	0	0	0	26350000	0	0	39031000	135850000	0	0	118390	1156400	0	0	0	1646900	0
Q6Y685	TACC1_MOUSE	Tacc1	Transforming acidic coiled-coil-containing protein 1	Mus musculus	sp|Q6Y685|TACC1_MOUSE;tr|F8VQ95|F8VQ95_MOUSE	2	3	3	2	0	0	1	0	0	0	0	0	0	0	3	0	5	83.951	774	0	2.3198	12722000	310300	3	0	0	2623900	0	0	0	0	0	0	0	10098000	0	0	0	63998	0	0	0	0	0
Q6ZPE2	MTMR5_MOUSE	Sbf1	Myotubularin-related protein 5	Mus musculus	sp|Q6ZPE2|MTMR5_MOUSE;tr|H3BKD9|H3BKD9_MOUSE	2	4	4	4	0	0	1	0	0	0	3	0	0	0	3	0	3.9	208.69	1867	0.0030272	0.8282	9101300	104610	5	0	0	671570	0	0	0	3372300	0	0	0	5057500	0	0	0	7719.2	0	0	0	38762	0
Q6ZPJ0	TEX2_MOUSE	Tex2	Testis-expressed sequence 2 protein	Mus musculus	sp|Q6ZPJ0|TEX2_MOUSE;tr|B1ATR2|B1ATR2_MOUSE;tr|A0A140LHL8|A0A140LHL8_MOUSE;tr|Q6PFV2|Q6PFV2_MOUSE;tr|B1ATR3|B1ATR3_MOUSE;tr|Q3TVA4|Q3TVA4_MOUSE	6	25	25	25	0	3	20	0	0	7	15	0	0	11	23	0	34.2	125.22	1128	0	89.884	523200000	8719900	81	0	8051100	90046000	0	0	7733600	65693000	0	0	70128000	281540000	0	0	134180	1500800	0	0	128890	1094900	0
Q6ZPJ3	UBE2O_MOUSE	Ube2o	(E3-independent) E2 ubiquitin-conjugating enzyme UBE2O	Mus musculus	sp|Q6ZPJ3|UBE2O_MOUSE	1	3	3	3	0	0	1	0	0	0	0	0	0	0	3	0	5.6	140.83	1288	0	6.9386	19095000	353610	5	0	0	5063600	0	0	0	0	0	0	0	14031000	0	0	0	93771	0	0	0	0	0
Q6ZQ29	TAOK2_MOUSE	Taok2	Serine/threonine-protein kinase TAO2	Mus musculus	sp|Q6ZQ29|TAOK2_MOUSE;tr|Q3V3V4|Q3V3V4_MOUSE	2	15	9	8	3	1	2	3	2	0	2	6	4	0	0	1	16.2	139.3	1240	0	7.7935	38689000	823160	21	4712000	693490	2725900	2839800	1714800	0	4429800	14465000	6798200	0	0	309680	100250	14755	57998	60421	36485	0	94252	307770
Q6ZQ38	CAND1_MOUSE	Cand1	Cullin-associated NEDD8-dissociated protein 1	Mus musculus	sp|Q6ZQ38|CAND1_MOUSE;tr|Q3UMI9|Q3UMI9_MOUSE;tr|D3YWC5|D3YWC5_MOUSE	3	20	20	20	2	5	9	2	3	2	4	5	0	6	16	8	26.9	136.33	1230	0	205.47	218220000	3519700	55	2871300	14119000	27524000	2487200	4457000	1118300	4861900	10262000	0	17111000	113340000	20069000	46311	227730	443930	40116	71888	18038	78417	165520
Q6ZQF0	TOPB1_MOUSE	Topbp1	DNA topoisomerase 2-binding protein 1	Mus musculus	sp|Q6ZQF0|TOPB1_MOUSE	1	2	2	2	0	0	0	0	0	0	0	0	0	0	2	0	3.6	168.86	1515	0	2.4001	5987600	72140	2	0	0	0	0	0	0	0	0	0	0	5987600	0	0	0	0	0	0	0	0	0
Q6ZQH8	NU188_MOUSE	Nup188	Nucleoporin NUP188 homolog	Mus musculus	sp|Q6ZQH8|NU188_MOUSE	1	10	10	10	1	1	1	0	1	0	5	7	0	0	1	0	9.9	196.69	1759	0	8.5271	24145000	287440	16	1081600	951320	1049900	0	1182800	0	9213400	9687400	0	0	978150	0	12876	11325	12499	0	14081	0	109680	115330
Q6ZWN5	RS9_MOUSE	Rps9	40S ribosomal protein S9	Mus musculus	sp|Q6ZWN5|RS9_MOUSE;tr|F7CJS8|F7CJS8_MOUSE;tr|D3YWH9|D3YWH9_MOUSE;tr|Q96EC0|Q96EC0_MOUSE;tr|Q9CXW7|Q9CXW7_MOUSE;tr|D3Z673|D3Z673_MOUSE;tr|D3YUV6|D3YUV6_MOUSE	7	7	7	7	3	3	5	3	1	0	1	2	2	2	5	3	28.4	22.591	194	0	4.2728	330890000	30081000	23	16171000	38617000	111500000	9020600	2128800	0	15281000	36375000	4879200	7226100	80851000	8842900	1470100	3510700	10136000	820050	193530	0	1389200	3306900
Q6ZWU9	RS27_MOUSE	Rps27	40S ribosomal protein S27	Mus musculus	sp|Q6ZWU9|RS27_MOUSE;tr|A0A0G2JDW7|A0A0G2JDW7_MOUSE;tr|A0A0G2JG29|A0A0G2JG29_MOUSE;tr|A0A0G2JEX7|A0A0G2JEX7_MOUSE	4	7	7	4	4	3	4	2	3	1	5	4	2	3	4	2	46.4	9.461	84	0	15.131	1867700000	466930000	48	83526000	120160000	170690000	50985000	167630000	37373000	411050000	368310000	36330000	78244000	290170000	53241000	20881000	30039000	42673000	12746000	41909000	9343300	102760000	92078000
Q6ZWV7	RL35_MOUSE	Rpl35	60S ribosomal protein L35	Mus musculus	sp|Q6ZWV7|RL35_MOUSE;tr|G3UWD7|G3UWD7_MOUSE;tr|F6YXU0|F6YXU0_MOUSE;tr|Q3UJ88|Q3UJ88_MOUSE;tr|Q3U1U4|Q3U1U4_MOUSE;tr|F6XS56|F6XS56_MOUSE	6	19	19	19	9	11	14	10	9	7	12	13	11	13	11	13	67.5	14.552	123	0	323.31	323000000000	108000000000	502	15267000000	24087000000	22108000000	27538000000	26932000000	19705000000	30455000000	42474000000	26118000000	35070000000	22902000000	30325000000	5088900000	8029100000	7369500000	9179200000	8977200000	6568200000	10152000000	14158000000
Q6ZWX6	IF2A_MOUSE	Eif2s1	Eukaryotic translation initiation factor 2 subunit 1	Mus musculus	sp|Q6ZWX6|IF2A_MOUSE;tr|Q9CV24|Q9CV24_MOUSE	2	18	18	18	3	8	12	11	9	8	9	6	4	10	14	11	60	36.108	315	0	135.84	647060000	29412000	124	8968500	48676000	111810000	23872000	42526000	35578000	106240000	54475000	11056000	43476000	93270000	67113000	407660	2212600	5082200	1085100	1933000	1617200	4829100	2476100
Q6ZWY9	H2B1C_MOUSE	Hist1h2bc	Histone H2B type 1-C/E/G	Mus musculus	sp|Q6ZWY9|H2B1C_MOUSE;sp|Q64478|H2B1H_MOUSE;sp|P10853|H2B1F_MOUSE;tr|A0JLV3|A0JLV3_MOUSE;tr|B2RVD5|B2RVD5_MOUSE;sp|Q8CGP1|H2B1K_MOUSE;tr|B2RTK3|B2RTK3_MOUSE;sp|Q8CGP2|H2B1P_MOUSE;sp|Q64525|H2B2B_MOUSE;sp|Q64475|H2B1B_MOUSE;sp|P10854|H2B1M_MOUSE;tr|Q8CBB6|Q8CBB6_MOUSE;tr|Q921L4|Q921L4_MOUSE;tr|A0JNS9|A0JNS9_MOUSE;sp|P70696|H2B1A_MOUSE;tr|Q8VEE3|Q8VEE3_MOUSE;tr|Q8C622|Q8C622_MOUSE	17	11	11	5	5	7	9	7	6	4	6	6	5	5	7	6	66.7	13.906	126	0	231.85	16036000000	2290900000	296	1366700000	1970400000	3446000000	2794200000	507880000	454260000	846560000	765510000	1134800000	829760000	761040000	1159100000	195240000	281490000	492290000	399170000	72555000	64895000	120940000	109360000
Q76KJ5	RPA34_MOUSE	Cd3eap	DNA-directed RNA polymerase I subunit RPA34	Mus musculus	sp|Q76KJ5|RPA34_MOUSE;tr|A0PJ57|A0PJ57_MOUSE	2	12	12	12	10	7	9	8	6	10	8	11	7	6	8	5	39.3	43.082	399	0	44.751	600670000	35333000	118	59890000	32463000	72053000	41025000	35794000	37420000	68811000	117940000	37872000	20078000	49559000	27761000	3522900	1909600	4238400	2413200	2105500	2201200	4047700	6937500
Q78JE5	FBX22_MOUSE	Fbxo22	F-box only protein 22	Mus musculus	sp|Q78JE5|FBX22_MOUSE;tr|D6REV6|D6REV6_MOUSE;tr|Q3V492|Q3V492_MOUSE	3	2	2	2	0	2	2	1	0	0	1	0	0	1	2	1	7.5	44.202	402	0	2.1946	15209000	691330	8	0	1879500	4869800	841320	0	0	0	0	0	1711000	3898500	2009000	0	85431	221360	38242	0	0	0	0
Q78JW9	UBFD1_MOUSE	Ubfd1	Ubiquitin domain-containing protein UBFD1	Mus musculus	sp|Q78JW9|UBFD1_MOUSE;tr|Q9CYA9|Q9CYA9_MOUSE	2	3	3	3	0	1	2	0	0	1	1	0	0	1	2	0	15.2	40.143	368	0	5.7791	13672000	1139300	9	0	1163400	4068700	0	0	694380	2061300	0	0	1216100	4467800	0	0	96954	339060	0	0	57865	171780	0
Q7TMB8	CYFP1_MOUSE	Cyfip1	Cytoplasmic FMR1-interacting protein 1	Mus musculus	sp|Q7TMB8|CYFP1_MOUSE;tr|A0A0R4J119|A0A0R4J119_MOUSE;tr|A0A0U1RQ05|A0A0U1RQ05_MOUSE;tr|Q8C8R2|Q8C8R2_MOUSE;tr|G3UZI5|G3UZI5_MOUSE	5	32	32	20	3	8	16	5	4	3	14	13	3	7	16	3	32.6	145.24	1253	0	30.233	304920000	4764400	90	4052300	23818000	45328000	4877500	8827000	3151800	39720000	43939000	3653400	17869000	104760000	4923200	63317	372150	708250	76211	137920	49247	620620	686550
Q7TMM9	TBB2A_MOUSE	Tubb2a	Tubulin beta-2A chain	Mus musculus	sp|Q7TMM9|TBB2A_MOUSE;tr|Q99J49|Q99J49_MOUSE;tr|Q62363|Q62363_MOUSE	3	29	6	2	4	4	5	2	2	3	5	5	0	4	4	2	69.2	49.906	445	0	17.49	355280000	17764000	46	10063000	21661000	39204000	1282000	7698500	10775000	110370000	29751000	0	24977000	86397000	13102000	503140	1083000	1960200	64101	384920	538750	5518400	1487600
Q7TMV3	FAKD5_MOUSE	Fastkd5	FAST kinase domain-containing protein 5, mitochondrial	Mus musculus	sp|Q7TMV3|FAKD5_MOUSE;tr|A0A0R4J291|A0A0R4J291_MOUSE;tr|F2Z402|F2Z402_MOUSE	3	3	3	3	0	0	2	0	0	0	1	1	0	0	0	0	8.4	86.599	762	0.0030581	0.94529	5526800	138170	4	0	0	2647700	0	0	0	918090	1961000	0	0	0	0	0	0	66192	0	0	0	22952	49026
Q7TMX5	SHQ1_MOUSE	Shq1	Protein SHQ1 homolog	Mus musculus	sp|Q7TMX5|SHQ1_MOUSE	1	21	21	21	0	9	15	0	0	6	16	0	0	11	18	0	49.4	63.457	569	0	202.88	1110600000	52888000	88	0	26280000	268150000	0	0	22959000	136510000	0	0	97174000	559580000	0	0	1251400	12769000	0	0	1093300	6500400	0
Q7TMY8	HUWE1_MOUSE	Huwe1	E3 ubiquitin-protein ligase HUWE1	Mus musculus	sp|Q7TMY8|HUWE1_MOUSE;tr|Q4JG03|Q4JG03_MOUSE;tr|A2AFQ0|A2AFQ0_MOUSE;tr|Q8C0G8|Q8C0G8_MOUSE;tr|Q3TNP1|Q3TNP1_MOUSE;tr|F6XP90|F6XP90_MOUSE;tr|Q8BKX3|Q8BKX3_MOUSE;tr|F6UYC1|F6UYC1_MOUSE	8	3	3	3	0	0	1	0	0	0	0	0	0	0	2	1	1.5	482.63	4377	0	3.0649	4490000	24670	5	0	0	1475600	0	0	0	0	0	0	0	1899100	1115300	0	0	8107.7	0	0	0	0	0
Q7TN29	SMAP2_MOUSE	Smap2	Stromal membrane-associated protein 2	Mus musculus	sp|Q7TN29|SMAP2_MOUSE;tr|Q3UM96|Q3UM96_MOUSE	2	2	2	2	0	0	1	0	0	0	2	0	0	0	1	0	7.7	46.577	428	0.0030565	0.94019	6770900	451390	1	0	0	4549800	0	0	0	567670	0	0	0	1653400	0	0	0	303320	0	0	0	37845	0
Q7TND5	RPF1_MOUSE	Rpf1	Ribosome production factor 1	Mus musculus	sp|Q7TND5|RPF1_MOUSE;tr|A0A0G2JFR7|A0A0G2JFR7_MOUSE;tr|A0A0G2JEG7|A0A0G2JEG7_MOUSE	3	6	6	6	3	2	0	1	2	0	0	3	0	0	0	2	29.8	40.036	349	0	13.741	24074000	1719600	16	4072500	6466400	0	653220	4129800	0	0	6854400	0	0	0	1897800	290900	461890	0	46658	294990	0	0	489600
Q7TQ95	LNP_MOUSE	Lnp	Protein lunapark	Mus musculus	sp|Q7TQ95|LNP_MOUSE;tr|A2ASM0|A2ASM0_MOUSE;tr|A2ASM1|A2ASM1_MOUSE;tr|Q3UPJ6|Q3UPJ6_MOUSE	4	22	22	4	0	15	15	0	0	10	17	0	0	15	20	0	58.4	47.499	425	0	84.902	816060000	38860000	110	0	61236000	98059000	0	0	54052000	202800000	0	0	132730000	267180000	0	0	2916000	4669500	0	0	2573900	9657300	0
Q7TQH0	ATX2L_MOUSE	Atxn2l	Ataxin-2-like protein	Mus musculus	sp|Q7TQH0|ATX2L_MOUSE;tr|A0A0U1RPL0|A0A0U1RPL0_MOUSE;tr|Q3TGG2|Q3TGG2_MOUSE;tr|E9Q5Q0|E9Q5Q0_MOUSE;tr|Q3TYH7|Q3TYH7_MOUSE;tr|J3QP59|J3QP59_MOUSE	6	10	10	10	0	0	3	0	0	0	4	0	0	3	9	0	13.1	110.65	1049	0	10.36	63910000	1727300	18	0	0	5320300	0	0	0	4489500	0	0	13408000	40693000	0	0	0	143790	0	0	0	121340	0
Q7TSY8	SGOL2_MOUSE	Sgol2	Shugoshin-like 2	Mus musculus	sp|Q7TSY8|SGOL2_MOUSE;tr|E2IUN6|E2IUN6_MOUSE;tr|J3QMK1|J3QMK1_MOUSE	3	34	34	34	4	9	28	21	11	5	16	22	7	14	23	18	46.9	130.28	1164	0	323.31	872090000	16150000	218	7993700	29024000	245140000	72877000	25258000	5311900	63179000	84735000	14132000	61065000	159450000	103930000	148030	537480	4539600	1349600	467740	98368	1170000	1569200
Q7TT28	REXO1_MOUSE	Rexo1	RNA exonuclease 1 homolog	Mus musculus	sp|Q7TT28|REXO1_MOUSE;tr|Q8BTA1|Q8BTA1_MOUSE;tr|Q05CI0|Q05CI0_MOUSE;tr|Q8C343|Q8C343_MOUSE;tr|Q80X79|Q80X79_MOUSE;tr|S4R246|S4R246_MOUSE	6	2	2	2	1	0	0	1	0	0	1	1	0	0	0	0	3.6	130.79	1213	0.00054142	1.5793	3523100	58718	3	0	0	0	1061900	0	0	1633200	828010	0	0	0	0	0	0	0	17698	0	0	27219	13800
Q80SW1	SAHH2_MOUSE	Ahcyl1	Putative adenosylhomocysteinase 2	Mus musculus	sp|Q80SW1|SAHH2_MOUSE;tr|D3Z2Q0|D3Z2Q0_MOUSE;tr|H3BKT5|H3BKT5_MOUSE;tr|Q80TQ9|Q80TQ9_MOUSE;tr|F8WI65|F8WI65_MOUSE;tr|F8WGT1|F8WGT1_MOUSE;sp|Q68FL4|SAHH3_MOUSE;tr|F7ATQ6|F7ATQ6_MOUSE;tr|A0A0N4SUY4|A0A0N4SUY4_MOUSE;tr|Q3TSQ0|Q3TSQ0_MOUSE;tr|Q80WX1|Q80WX1_MOUSE;tr|H3BL31|H3BL31_MOUSE;tr|D3YYM7|D3YYM7_MOUSE;tr|A0PJF2|A0PJF2_MOUSE	14	18	18	18	8	10	15	7	6	7	10	8	4	9	13	8	47.4	58.951	530	0	174.81	507370000	19514000	105	19619000	42303000	92598000	7902000	12331000	13483000	69050000	51003000	8660400	38621000	119840000	31962000	754560	1627000	3561500	303920	474280	518580	2655800	1961600
Q80SY5	PR38B_MOUSE	Prpf38b	Pre-mRNA-splicing factor 38B	Mus musculus	sp|Q80SY5|PR38B_MOUSE;tr|A0A0G2JGW4|A0A0G2JGW4_MOUSE;tr|A0A0G2JEW4|A0A0G2JEW4_MOUSE;tr|Q8CI29|Q8CI29_MOUSE	4	6	6	6	2	0	2	1	2	2	0	2	2	2	1	3	19	63.752	542	0	8.8974	39088000	2299300	21	2858500	0	4797800	1855300	2930700	2733500	0	4735400	4586000	5630900	2182000	6778000	168150	0	282220	109130	172390	160790	0	278550
Q80T69	RSBN1_MOUSE	Rsbn1	Round spermatid basic protein 1	Mus musculus	sp|Q80T69|RSBN1_MOUSE;tr|D6RG56|D6RG56_MOUSE;tr|A0A0H2UH30|A0A0H2UH30_MOUSE	3	38	37	37	18	17	29	25	22	15	24	31	16	15	28	26	56.1	89.25	795	0	323.31	3315800000	94739000	432	112100000	127380000	403030000	206490000	288380000	71467000	500710000	923290000	81793000	70210000	278220000	252790000	3202700	3639400	11515000	5899700	8239400	2041900	14306000	26380000
Q80TE0	RPAP1_MOUSE	Rpap1	RNA polymerase II-associated protein 1	Mus musculus	sp|Q80TE0|RPAP1_MOUSE;tr|V9GWX3|V9GWX3_MOUSE;tr|Q8C977|Q8C977_MOUSE	3	3	3	3	0	0	0	0	1	0	1	2	0	0	0	0	3.9	155.27	1409	0.003038	0.87574	4979300	71133	4	0	0	0	0	3091800	0	434860	1452700	0	0	0	0	0	0	0	0	44168	0	6212.3	20753
Q80U56	AVL9_MOUSE	Avl9	Late secretory pathway protein AVL9 homolog	Mus musculus	sp|Q80U56|AVL9_MOUSE;tr|A0A0N4SUI4|A0A0N4SUI4_MOUSE	2	11	11	11	0	1	2	0	0	0	2	0	0	7	4	0	31.4	72.185	649	0	10.046	46380000	1364100	15	0	1346300	7335200	0	0	0	4958300	0	0	16337000	16403000	0	0	39596	215740	0	0	0	145830	0
Q80U95	UBE3C_MOUSE	Ube3c	Ubiquitin-protein ligase E3C	Mus musculus	sp|Q80U95|UBE3C_MOUSE	1	3	3	3	0	0	1	0	0	0	1	1	0	0	2	0	4.3	123.97	1083	0	2.3601	9344800	166870	4	0	0	1244100	0	0	0	1047600	1256300	0	0	5796900	0	0	0	22215	0	0	0	18707	22434
Q80UJ7	RB3GP_MOUSE	Rab3gap1	Rab3 GTPase-activating protein catalytic subunit	Mus musculus	sp|Q80UJ7|RB3GP_MOUSE;tr|Q3UYK8|Q3UYK8_MOUSE	2	17	17	17	0	5	11	0	0	3	9	0	0	5	13	0	25.4	110.2	981	0	21.625	149700000	2994100	34	0	9789300	25358000	0	0	3262200	16119000	0	0	22114000	73062000	0	0	195790	507160	0	0	65244	322380	0
Q80UU9	PGRC2_MOUSE	Pgrmc2	Membrane-associated progesterone receptor component 2	Mus musculus	sp|Q80UU9|PGRC2_MOUSE	1	26	26	25	0	17	17	0	0	12	15	0	0	20	21	0	75.6	23.334	217	0	323.31	6858000000	623460000	155	0	400280000	1285000000	0	0	699490000	1564000000	0	0	1066900000	1842500000	0	0	36389000	116810000	0	0	63590000	142180000	0
Q80VY9	DHX33_MOUSE	Dhx33	Putative ATP-dependent RNA helicase DHX33	Mus musculus	sp|Q80VY9|DHX33_MOUSE;tr|A3QK59|A3QK59_MOUSE;tr|K3W4M7|K3W4M7_MOUSE	3	6	6	6	0	1	3	0	0	0	2	4	0	1	2	2	11	78.346	698	0.0020513	1.0389	25896000	616570	10	0	654060	5736900	0	0	0	4773400	7330200	0	685640	4975300	1740500	0	15573	136590	0	0	0	113650	174530
Q80W47	WIPI2_MOUSE	Wipi2	WD repeat domain phosphoinositide-interacting protein 2	Mus musculus	sp|Q80W47|WIPI2_MOUSE;tr|D3YWK1|D3YWK1_MOUSE	2	17	17	17	0	13	15	0	0	13	15	1	0	14	15	0	62.7	48.477	445	0	319.6	2256000000	132700000	154	0	114640000	337660000	0	0	167200000	509140000	1023900	0	290660000	835630000	0	0	6743800	19863000	0	0	9835200	29949000	60231
Q80WJ7	LYRIC_MOUSE	Mtdh	Protein LYRIC	Mus musculus	sp|Q80WJ7|LYRIC_MOUSE;tr|F6QHD1|F6QHD1_MOUSE;tr|F6QFT1|F6QFT1_MOUSE;tr|F6ZQL0|F6ZQL0_MOUSE;tr|E9PUX0|E9PUX0_MOUSE;tr|Q3TAB3|Q3TAB3_MOUSE	6	42	42	16	34	28	28	27	19	19	39	30	29	26	30	27	69.3	63.845	579	0	323.31	5937500000	247390000	505	851170000	330680000	477950000	350760000	238980000	231070000	1321300000	798080000	312670000	311740000	450570000	262570000	35465000	13778000	19914000	14615000	9957300	9628000	55052000	33253000
Q80WW9	DDRGK_MOUSE	Ddrgk1	DDRGK domain-containing protein 1	Mus musculus	sp|Q80WW9|DDRGK_MOUSE	1	7	7	7	0	5	6	0	0	4	7	0	0	6	6	0	36.5	35.977	315	0	26.814	105230000	7516400	36	0	8241500	18546000	0	0	8046200	33744000	0	0	22493000	14159000	0	0	588680	1324700	0	0	574730	2410300	0
Q80X50	UBP2L_MOUSE	Ubap2l	Ubiquitin-associated protein 2-like	Mus musculus	sp|Q80X50|UBP2L_MOUSE;tr|A0A0H2UH17|A0A0H2UH17_MOUSE;tr|A0A0G2JDV6|A0A0G2JDV6_MOUSE;tr|Q8BJ53|Q8BJ53_MOUSE;tr|Q812D4|Q812D4_MOUSE;tr|Q812D5|Q812D5_MOUSE;tr|A0A0G2JG47|A0A0G2JG47_MOUSE;tr|A0A0G2JGD0|A0A0G2JGD0_MOUSE;tr|A0A0G2JDT1|A0A0G2JDT1_MOUSE;tr|Q3TSB0|Q3TSB0_MOUSE;tr|Q8BZ69|Q8BZ69_MOUSE;tr|Q80U73|Q80U73_MOUSE;tr|A0A0G2JFN7|A0A0G2JFN7_MOUSE;tr|A0A0G2JE24|A0A0G2JE24_MOUSE;tr|Q8BKR4|Q8BKR4_MOUSE…	16	19	19	19	0	7	11	0	0	5	13	0	0	12	16	0	33.3	116.8	1107	0	143.45	392420000	12659000	79	0	17729000	45450000	0	0	10291000	46765000	0	0	75660000	196520000	0	0	571910	1466100	0	0	331980	1508500	0
Q80X95	RRAGA_MOUSE	Rraga	Ras-related GTP-binding protein A	Mus musculus	sp|Q80X95|RRAGA_MOUSE;sp|Q6NTA4|RRAGB_MOUSE	2	3	3	3	1	0	0	0	2	0	0	2	0	0	0	0	15	36.566	313	0	8.5823	4952600	353760	5	413590	0	0	0	1930600	0	0	2608400	0	0	0	0	29542	0	0	0	137900	0	0	186310
Q80XK6	ATG2B_MOUSE	Atg2b	Autophagy-related protein 2 homolog B	Mus musculus	sp|Q80XK6|ATG2B_MOUSE;tr|Q5DTQ2|Q5DTQ2_MOUSE	2	25	25	25	0	5	12	0	0	1	5	0	0	9	20	0	23.2	231.4	2075	0	116.04	193320000	1806800	48	0	7876900	33008000	0	0	418890	6488400	0	0	33003000	112530000	0	0	73616	308490	0	0	3914.9	60639	0
Q80Y44	DDX10_MOUSE	Ddx10	Probable ATP-dependent RNA helicase DDX10	Mus musculus	sp|Q80Y44|DDX10_MOUSE;tr|Q7TMM1|Q7TMM1_MOUSE;tr|Q8CFS2|Q8CFS2_MOUSE;tr|Q8C751|Q8C751_MOUSE;tr|Q66JW6|Q66JW6_MOUSE;tr|Q8BRE3|Q8BRE3_MOUSE;tr|Q3TKX5|Q3TKX5_MOUSE	7	6	6	6	0	2	6	3	0	0	1	0	0	0	1	0	12.3	100.74	875	0	11.257	24455000	520310	18	0	2508900	16212000	3253200	0	0	2481000	0	0	0	0	0	0	53380	344930	69217	0	0	52786	0
Q80Y98	DDHD2_MOUSE	Ddhd2	Phospholipase DDHD2	Mus musculus	sp|Q80Y98|DDHD2_MOUSE	1	20	20	20	0	14	9	0	0	8	12	0	0	11	13	0	46.6	79.576	699	0	35.523	330510000	9720800	72	0	40002000	42914000	0	0	22261000	79400000	0	0	70822000	75107000	0	0	1176500	1262200	0	0	654740	2335300	0
Q80YR4	ZN598_MOUSE	Znf598	Zinc finger protein 598	Mus musculus	sp|Q80YR4|ZN598_MOUSE	1	5	5	5	0	1	2	0	0	0	4	0	0	0	1	0	11.3	99.191	908	0	8.7667	35740000	893500	8	0	1143300	2801100	0	0	0	21152000	0	0	0	10643000	0	0	28583	70027	0	0	0	528810	0
Q810B6	ANFY1_MOUSE	Ankfy1	Rabankyrin-5	Mus musculus	sp|Q810B6|ANFY1_MOUSE;tr|B7ZP20|B7ZP20_MOUSE	2	11	11	11	0	2	5	4	2	1	2	5	0	1	6	4	17.7	128.65	1169	0	42.952	80265000	1514400	38	0	5275400	14784000	4689900	2162900	578310	2205700	8409400	0	2936900	32738000	6483800	0	99537	278940	88488	40810	10911	41617	158670
Q8BFR5	EFTU_MOUSE	Tufm	Elongation factor Tu, mitochondrial	Mus musculus	sp|Q8BFR5|EFTU_MOUSE;tr|D3YVN7|D3YVN7_MOUSE;tr|A0A0U1RNQ6|A0A0U1RNQ6_MOUSE;tr|A0A0U1RPC4|A0A0U1RPC4_MOUSE	4	27	27	27	14	12	11	14	17	8	10	17	20	11	15	20	68.1	49.508	452	0	323.31	1080800000	36027000	188	62839000	52147000	54545000	40005000	135100000	31103000	86700000	151130000	145930000	59512000	70406000	191390000	2094600	1738200	1818200	1333500	4503300	1036800	2890000	5037600
Q8BFU3	RN214_MOUSE	Rnf214	RING finger protein 214	Mus musculus	sp|Q8BFU3|RN214_MOUSE;tr|Q8BQY0|Q8BQY0_MOUSE;tr|Q8C8I5|Q8C8I5_MOUSE	3	2	2	2	0	0	0	0	0	0	0	0	0	0	2	0	4.3	73.624	668	0	2.0594	2640500	85178	2	0	0	0	0	0	0	0	0	0	0	2640500	0	0	0	0	0	0	0	0	0
Q8BFV2	PCID2_MOUSE	Pcid2	PCI domain-containing protein 2	Mus musculus	sp|Q8BFV2|PCID2_MOUSE;tr|A0JLQ7|A0JLQ7_MOUSE;tr|Q8BNM3|Q8BNM3_MOUSE;tr|E9Q1H5|E9Q1H5_MOUSE;tr|E9Q5V9|E9Q5V9_MOUSE	5	4	4	4	1	1	1	1	2	0	1	0	1	0	1	1	12.5	46.132	399	0	4.6241	21056000	751990	6	1459100	1359700	1297600	1779900	4730000	0	1616800	0	2233900	0	1011300	5567500	52111	48559	46344	63568	168930	0	57743	0
Q8BFW7	LPP_MOUSE	Lpp	Lipoma-preferred partner homolog	Mus musculus	sp|Q8BFW7|LPP_MOUSE	1	9	9	9	0	3	7	0	0	0	4	0	0	8	8	0	25.8	65.89	613	0	50.228	112120000	4312300	35	0	2713700	14247000	0	0	0	14032000	0	0	30569000	50559000	0	0	104370	547970	0	0	0	539690	0
Q8BG17	NOL12_MOUSE	Nol12	Nucleolar protein 12	Mus musculus	sp|Q8BG17|NOL12_MOUSE;tr|B7ZBX7|B7ZBX7_MOUSE;tr|F8WGP0|F8WGP0_MOUSE;tr|B7ZCM5|B7ZCM5_MOUSE	4	7	7	7	4	3	3	5	5	4	4	6	5	3	3	5	47.5	25.356	217	0	16.879	432920000	54115000	69	48046000	20095000	24877000	30975000	51067000	27822000	61512000	82488000	31719000	11388000	14627000	28304000	6005700	2511800	3109600	3871900	6383400	3477800	7689000	10311000
Q8BG79	C19L2_MOUSE	Cwf19l2	CWF19-like protein 2	Mus musculus	sp|Q8BG79|C19L2_MOUSE	1	45	45	45	28	26	25	30	20	23	32	28	24	16	15	23	52.3	103.17	887	0	323.31	1921100000	40023000	383	134940000	231060000	200740000	183000000	112430000	103320000	339590000	285360000	80022000	81438000	80181000	89024000	2811200	4813800	4182100	3812500	2342200	2152600	7074900	5945000
Q8BGD9	IF4B_MOUSE	Eif4b	Eukaryotic translation initiation factor 4B	Mus musculus	sp|Q8BGD9|IF4B_MOUSE;tr|Q3TDD8|Q3TDD8_MOUSE;tr|Q3UGC0|Q3UGC0_MOUSE;tr|Q3TSY9|Q3TSY9_MOUSE;tr|Q3THB0|Q3THB0_MOUSE;tr|Q3TLQ9|Q3TLQ9_MOUSE;tr|B2RWE8|B2RWE8_MOUSE;tr|Q922K6|Q922K6_MOUSE	8	18	18	18	0	9	13	0	0	4	12	0	1	10	13	0	42.2	68.839	611	0	42.761	1303800000	50147000	61	0	60378000	123420000	0	0	42874000	203560000	0	334690000	173150000	365760000	0	0	2322200	4747000	0	0	1649000	7829300	0
Q8BGS0	MAK16_MOUSE	Mak16	Protein MAK16 homolog	Mus musculus	sp|Q8BGS0|MAK16_MOUSE	1	3	3	3	0	1	3	0	0	0	0	0	0	1	3	0	17.2	35.185	296	0	2.5461	34876000	2906400	6	0	903890	8566200	0	0	0	0	0	0	9180100	16226000	0	0	75324	713850	0	0	0	0	0
Q8BGT5	ALAT2_MOUSE	Gpt2	Alanine aminotransferase 2	Mus musculus	sp|Q8BGT5|ALAT2_MOUSE;tr|D6RFQ8|D6RFQ8_MOUSE	2	5	5	5	0	0	1	1	0	0	0	2	4	0	1	2	19.3	57.943	522	0	4.1528	18374000	706700	12	0	0	1250200	563330	0	0	0	4830800	7505500	0	1368500	2855800	0	0	48086	21667	0	0	0	185800
Q8BH04	PCKGM_MOUSE	Pck2	Phosphoenolpyruvate carboxykinase [GTP], mitochondrial	Mus musculus	sp|Q8BH04|PCKGM_MOUSE;tr|A0A0R4J0G0|A0A0R4J0G0_MOUSE;tr|Q8R3X7|Q8R3X7_MOUSE;tr|Q3TDE6|Q3TDE6_MOUSE;tr|Q3UGF0|Q3UGF0_MOUSE;tr|Q3UQD8|Q3UQD8_MOUSE;tr|A0PJG3|A0PJG3_MOUSE	7	29	29	29	15	14	23	19	17	11	18	16	23	12	24	22	58.3	70.527	640	0	260.92	1368600000	39103000	260	46500000	78307000	191770000	64157000	76420000	31827000	141020000	147890000	137810000	75382000	226990000	150520000	1328600	2237300	5479000	1833000	2183400	909340	4029200	4225500
Q8BH58	TIPRL_MOUSE	Tiprl	TIP41-like protein	Mus musculus	sp|Q8BH58|TIPRL_MOUSE;tr|A0A0A6YY87|A0A0A6YY87_MOUSE;tr|A0A0A6YWU8|A0A0A6YWU8_MOUSE	3	11	11	11	0	4	6	0	0	6	10	1	0	4	5	1	69	31.253	271	0	31.149	160860000	10724000	34	0	12414000	34888000	0	0	16165000	70690000	1201900	0	6548700	18309000	647740	0	827610	2325800	0	0	1077600	4712700	80125
Q8BH59	CMC1_MOUSE	Slc25a12	Calcium-binding mitochondrial carrier protein Aralar1	Mus musculus	sp|Q8BH59|CMC1_MOUSE;tr|V9GXX9|V9GXX9_MOUSE;tr|Q91YK1|Q91YK1_MOUSE;tr|Q8C140|Q8C140_MOUSE;sp|Q9QXX4|CMC2_MOUSE	5	12	12	12	0	6	6	1	0	0	1	0	0	3	9	3	32.5	74.569	677	0	19.385	59224000	1645100	28	0	8380900	11412000	1081300	0	0	1072300	0	0	4248700	28975000	4054800	0	232800	316990	30037	0	0	29785	0
Q8BH64	EHD2_MOUSE	Ehd2	EH domain-containing protein 2	Mus musculus	sp|Q8BH64|EHD2_MOUSE;tr|Q8R2X0|Q8R2X0_MOUSE;tr|D3Z7U7|D3Z7U7_MOUSE	3	8	8	8	0	1	7	0	0	0	1	0	0	2	7	0	22.3	61.174	543	0	7.8967	34497000	1149900	15	0	2048400	12832000	0	0	0	969040	0	0	1981100	16666000	0	0	68281	427740	0	0	0	32301	0
Q8BH95	ECHM_MOUSE	Echs1	Enoyl-CoA hydratase, mitochondrial	Mus musculus	sp|Q8BH95|ECHM_MOUSE;tr|Q8BU95|Q8BU95_MOUSE;tr|F6T930|F6T930_MOUSE	3	5	5	5	1	1	1	0	4	0	0	4	4	2	2	4	22.1	31.474	290	0	5.8067	50465000	3154100	25	1065000	1114300	1931500	0	9242500	0	0	10251000	7521500	2007400	3715100	13617000	66565	69642	120720	0	577650	0	0	640670
Q8BHB4	WDR3_MOUSE	Wdr3	WD repeat-containing protein 3	Mus musculus	sp|Q8BHB4|WDR3_MOUSE;tr|H3BJD8|H3BJD8_MOUSE;tr|H3BLC1|H3BLC1_MOUSE	3	26	26	26	1	12	16	7	5	2	10	17	4	7	12	9	49	105.77	942	0	123.12	408570000	9079300	132	1572200	42019000	69470000	13055000	15203000	3339400	46670000	73252000	9465100	24882000	81336000	28303000	34939	933760	1543800	290120	337850	74208	1037100	1627800
Q8BHD7	PTBP3_MOUSE	Ptbp3	Polypyrimidine tract-binding protein 3	Mus musculus	sp|Q8BHD7|PTBP3_MOUSE;tr|G8JL74|G8JL74_MOUSE;tr|G3UXA6|G3UXA6_MOUSE;tr|G3UZ01|G3UZ01_MOUSE;tr|G3UY95|G3UY95_MOUSE;tr|G3UXZ8|G3UXZ8_MOUSE	6	3	3	3	1	1	0	0	0	0	1	1	0	1	2	0	17	56.7	523	0	12.581	12254000	720840	8	1055700	1134500	0	0	0	0	2239800	2092500	0	1529500	4202200	0	62099	66736	0	0	0	0	131750	123090
Q8BHE0	PRR11_MOUSE	Prr11	Proline-rich protein 11	Mus musculus	sp|Q8BHE0|PRR11_MOUSE	1	4	4	4	0	0	3	0	0	0	1	0	0	0	3	0	17.1	40.948	368	0	4.0233	19374000	1139600	6	0	0	8848900	0	0	0	1835400	0	0	0	8689300	0	0	0	520530	0	0	0	107970	0
Q8BHK9	ERC6L_MOUSE	Ercc6l	DNA excision repair protein ERCC-6-like	Mus musculus	sp|Q8BHK9|ERC6L_MOUSE;tr|Q99KE5|Q99KE5_MOUSE;tr|Q8C4L5|Q8C4L5_MOUSE	3	5	5	5	0	3	4	0	0	2	3	0	0	3	3	0	6.3	138.85	1240	0	8.6637	46190000	923790	16	0	4306200	8867800	0	0	2571200	6629400	0	0	6471600	17343000	0	0	86125	177360	0	0	51424	132590	0
Q8BHN3	GANAB_MOUSE	Ganab	Neutral alpha-glucosidase AB	Mus musculus	sp|Q8BHN3|GANAB_MOUSE;tr|A1A4T2|A1A4T2_MOUSE;tr|Q3UE86|Q3UE86_MOUSE	3	2	2	2	0	1	1	0	0	0	0	0	0	1	0	1	3.1	106.91	944	0.0020629	1.1486	4559200	99112	3	0	1215800	1005200	0	0	0	0	0	0	1521500	0	816640	0	26431	21852	0	0	0	0	0
Q8BHS3	RBM22_MOUSE	Rbm22	Pre-mRNA-splicing factor RBM22	Mus musculus	sp|Q8BHS3|RBM22_MOUSE	1	2	2	2	0	0	2	0	0	0	0	1	0	0	1	0	8.1	46.895	420	0	2.1246	6187500	281250	4	0	0	3109200	0	0	0	0	1023900	0	0	2054400	0	0	0	141330	0	0	0	0	46541
Q8BHX3	BOREA_MOUSE	Cdca8	Borealin	Mus musculus	sp|Q8BHX3|BOREA_MOUSE;tr|E9Q2C7|E9Q2C7_MOUSE	2	6	6	6	0	0	2	6	1	4	0	0	1	2	2	4	34.6	32.214	289	0	8.0675	36471000	2431400	18	0	0	8392800	12084000	1004400	4672400	0	0	2893200	1654700	2123800	3646000	0	0	559520	805570	66960	311500	0	0
Q8BI72	CARF_MOUSE	Cdkn2aip	CDKN2A-interacting protein	Mus musculus	sp|Q8BI72|CARF_MOUSE	1	2	2	2	0	0	1	0	0	0	0	0	0	1	2	0	5.9	59.744	563	0.0015765	1.328	2627600	82112	3	0	0	583500	0	0	0	0	0	0	539460	1504600	0	0	0	18234	0	0	0	0	0
Q8BI84	MIA3_MOUSE	Mia3	Melanoma inhibitory activity protein 3	Mus musculus	sp|Q8BI84|MIA3_MOUSE;tr|J3KMG3|J3KMG3_MOUSE;tr|J3KMH5|J3KMH5_MOUSE;tr|A0A0R4J2D3|A0A0R4J2D3_MOUSE	4	5	5	5	0	0	1	0	0	0	1	0	0	3	2	1	6.1	213.67	1930	0	2.0094	40814000	404090	6	0	0	1024200	0	0	0	604530	0	0	3699600	34958000	527160	0	0	10141	0	0	0	5985.5	0
Q8BIW1	PRUNE_MOUSE	Prune	Protein prune homolog	Mus musculus	sp|Q8BIW1|PRUNE_MOUSE	1	15	15	15	0	6	10	0	0	9	9	0	0	11	12	0	40.7	50.239	454	0	40.492	315830000	13732000	68	0	14194000	48734000	0	0	22682000	70732000	0	0	60100000	99390000	0	0	617150	2118900	0	0	986160	3075300	0
Q8BJ71	NUP93_MOUSE	Nup93	Nuclear pore complex protein Nup93	Mus musculus	sp|Q8BJ71|NUP93_MOUSE;tr|Q3TFC8|Q3TFC8_MOUSE	2	15	15	15	0	7	11	3	0	0	7	6	0	6	13	5	31.3	93.28	819	0	65.481	176140000	3453700	63	0	16384000	36653000	5383300	0	0	19603000	18080000	0	10820000	56170000	13047000	0	321260	718700	105560	0	0	384360	354510
Q8BJF9	CHM2B_MOUSE	Chmp2b	Charged multivesicular body protein 2b	Mus musculus	sp|Q8BJF9|CHM2B_MOUSE	1	3	3	3	0	0	0	0	0	0	0	0	0	2	3	0	14.6	23.934	213	0	3.0519	18281000	1828100	7	0	0	0	0	0	0	0	0	0	6705900	11575000	0	0	0	0	0	0	0	0	0
Q8BJH1	ZC21A_MOUSE	Zc2hc1a	Zinc finger C2HC domain-containing protein 1A	Mus musculus	sp|Q8BJH1|ZC21A_MOUSE	1	4	4	4	0	2	4	0	0	0	1	0	0	1	4	0	21	35.152	324	0	3.2215	44104000	2004700	8	0	4144900	16272000	0	0	0	3237800	0	0	2068400	18380000	0	0	188400	739660	0	0	0	147170	0
Q8BJL1	FBX30_MOUSE	Fbxo30	F-box only protein 30	Mus musculus	sp|Q8BJL1|FBX30_MOUSE	1	2	2	2	0	0	1	0	0	0	1	0	0	0	1	0	3.5	82.687	746	0	2.1324	7142400	223200	4	0	0	711220	0	0	0	2940500	0	0	0	3490700	0	0	0	22226	0	0	0	91890	0
Q8BJM7	TYW1_MOUSE	Tyw1	S-adenosyl-L-methionine-dependent tRNA 4-demethylwyosine synthase	Mus musculus	sp|Q8BJM7|TYW1_MOUSE;tr|F6VNP0|F6VNP0_MOUSE;tr|A0A0R4J0L2|A0A0R4J0L2_MOUSE	3	3	3	3	0	0	1	0	0	0	0	0	0	1	2	0	5.4	81.598	721	0.0005305	1.4257	5252900	150080	4	0	0	1180100	0	0	0	0	0	0	1092200	2980500	0	0	0	33718	0	0	0	0	0
Q8BJW6	EIF2A_MOUSE	Eif2a	Eukaryotic translation initiation factor 2A	Mus musculus	sp|Q8BJW6|EIF2A_MOUSE;tr|D3YZZ6|D3YZZ6_MOUSE;tr|D6RFN2|D6RFN2_MOUSE;tr|D6RGA6|D6RGA6_MOUSE	4	19	19	19	2	10	15	0	0	11	12	0	0	13	16	0	50.3	64.403	581	0	138.5	562770000	18154000	92	1665000	31652000	82678000	0	0	40017000	104330000	0	0	105410000	197010000	0	53711	1021000	2667000	0	0	1290900	3365600	0
Q8BJY1	PSMD5_MOUSE	Psmd5	26S proteasome non-ATPase regulatory subunit 5	Mus musculus	sp|Q8BJY1|PSMD5_MOUSE;tr|Q921U5|Q921U5_MOUSE;tr|F7BA91|F7BA91_MOUSE	3	10	10	10	0	4	7	0	0	0	1	1	0	3	10	3	28.4	55.971	504	0	9.4168	68581000	2637700	25	0	4077800	10589000	0	0	0	1114200	766970	0	4666900	43085000	4281000	0	156840	407280	0	0	0	42853	29499
Q8BK67	RCC2_MOUSE	Rcc2	Protein RCC2	Mus musculus	sp|Q8BK67|RCC2_MOUSE;tr|A2AWQ2|A2AWQ2_MOUSE	2	19	19	19	11	13	12	7	8	10	13	11	3	7	8	6	54.4	55.983	520	0	114.05	441710000	16360000	127	34211000	51065000	47472000	13809000	25138000	37708000	74312000	95075000	5633500	13077000	24782000	19424000	1267100	1891300	1758200	511450	931040	1396600	2752300	3521300
Q8BKC5	IPO5_MOUSE	Ipo5	Importin-5	Mus musculus	sp|Q8BKC5|IPO5_MOUSE;tr|Q3TT04|Q3TT04_MOUSE;tr|Q7TN23|Q7TN23_MOUSE;tr|Q9CYG6|Q9CYG6_MOUSE;tr|Q6NZC1|Q6NZC1_MOUSE	5	5	5	5	0	1	2	0	0	0	0	0	0	1	5	1	7	123.59	1097	0	17.609	48174000	875900	12	0	4330200	4960800	0	0	0	0	0	0	1919700	35331000	1632500	0	78730	90196	0	0	0	0	0
Q8BKE6	CP20A_MOUSE	Cyp20a1	Cytochrome P450 20A1	Mus musculus	sp|Q8BKE6|CP20A_MOUSE;tr|Q80Y48|Q80Y48_MOUSE	2	3	3	3	0	1	2	0	0	1	1	0	0	1	3	0	10.2	52.149	462	0	2.2158	20394000	728370	7	0	1699400	9440400	0	0	794170	1887600	0	0	1274300	5298400	0	0	60692	337160	0	0	28363	67414	0
Q8BKI2	TNR6B_MOUSE	Tnrc6b	Trinucleotide repeat-containing gene 6B protein	Mus musculus	sp|Q8BKI2|TNR6B_MOUSE;tr|Q1LZM4|Q1LZM4_MOUSE;tr|Q8BWL0|Q8BWL0_MOUSE;tr|Q3TRK2|Q3TRK2_MOUSE;tr|Q3TRH0|Q3TRH0_MOUSE;tr|Q8BZH2|Q8BZH2_MOUSE;tr|Q8BXV9|Q8BXV9_MOUSE;tr|Q8BX83|Q8BX83_MOUSE	8	8	8	8	0	0	4	0	0	0	3	0	0	3	7	0	8.5	191.96	1810	0	20.763	41270000	515880	19	0	0	6263300	0	0	0	3478100	0	0	5891300	25637000	0	0	0	78291	0	0	0	43476	0
Q8BKJ9	SIR7_MOUSE	Sirt7	NAD-dependent protein deacetylase sirtuin-7	Mus musculus	sp|Q8BKJ9|SIR7_MOUSE;tr|A3KMC9|A3KMC9_MOUSE;tr|A2ABY6|A2ABY6_MOUSE	3	3	3	3	0	0	3	0	0	0	0	0	0	0	0	0	16.9	45.145	402	0	3.4925	5635500	296610	4	0	0	5635500	0	0	0	0	0	0	0	0	0	0	0	296610	0	0	0	0	0
Q8BKS9	PUM3_MOUSE	Pum3	Pumilio homolog 3	Mus musculus	sp|Q8BKS9|PUM3_MOUSE;tr|A0A0N4SUH4|A0A0N4SUH4_MOUSE;tr|Q7TMX0|Q7TMX0_MOUSE;tr|Q8C0F4|Q8C0F4_MOUSE	4	25	25	25	7	12	18	9	5	2	18	18	4	10	13	8	50.2	72.799	647	0	323.31	530200000	16067000	117	13913000	37176000	136620000	31729000	8479500	1929100	86623000	108140000	4434100	25978000	52063000	23114000	421600	1126500	4140000	961480	256950	58456	2624900	3276900
Q8BKW4	ZCHC4_MOUSE	Zcchc4	Zinc finger CCHC domain-containing protein 4	Mus musculus	sp|Q8BKW4|ZCHC4_MOUSE;tr|A0A0G2JEN2|A0A0G2JEN2_MOUSE	2	2	2	2	0	1	1	0	0	0	1	2	0	0	0	0	8	58.567	512	0	2.2957	8926400	262540	5	0	1610700	1210500	0	0	0	1522900	4582400	0	0	0	0	0	47372	35602	0	0	0	44791	134780
Q8BLN5	ERG7_MOUSE	Lss	Lanosterol synthase	Mus musculus	sp|Q8BLN5|ERG7_MOUSE	1	9	9	9	0	1	4	0	0	1	3	6	0	0	1	1	19.8	83.14	733	0	5.9811	33623000	933970	14	0	2028600	5376700	0	0	1875000	6717400	15610000	0	0	933550	1081300	0	56350	149350	0	0	52083	186600	433620
Q8BMA6	SRP68_MOUSE	Srp68	Signal recognition particle subunit SRP68	Mus musculus	sp|Q8BMA6|SRP68_MOUSE;tr|A2AAN2|A2AAN2_MOUSE;tr|Q8K258|Q8K258_MOUSE	3	22	22	22	0	5	16	1	0	3	17	3	0	9	18	3	43.5	70.573	625	0	175.37	406300000	11609000	78	0	13784000	80128000	2176500	0	12120000	94397000	6291800	0	44885000	145940000	6573300	0	393840	2289400	62185	0	346290	2697100	179760
Q8BMI4	GEN_MOUSE	Gen1	Flap endonuclease GEN homolog 1	Mus musculus	sp|Q8BMI4|GEN_MOUSE	1	9	9	9	0	0	3	0	0	0	5	1	0	1	8	0	17.4	101.78	908	0	14.78	48447000	1274900	18	0	0	7613600	0	0	0	10145000	590530	0	1176600	28921000	0	0	0	200360	0	0	0	266980	15540
Q8BMJ3	IF1AX_MOUSE	Eif1ax	Eukaryotic translation initiation factor 1A, X-chromosomal	Mus musculus	sp|Q8BMJ3|IF1AX_MOUSE;tr|J3QNT6|J3QNT6_MOUSE;tr|Q4FJR7|Q4FJR7_MOUSE;tr|Q3UC76|Q3UC76_MOUSE;sp|Q60872|IF1A_MOUSE;tr|Q3UTA4|Q3UTA4_MOUSE;tr|Q3TQZ4|Q3TQZ4_MOUSE;tr|M0QWL1|M0QWL1_MOUSE;tr|J3QQ02|J3QQ02_MOUSE;tr|J3QPI8|J3QPI8_MOUSE;tr|J3QP87|J3QP87_MOUSE;tr|J3QPQ5|J3QPQ5_MOUSE;tr|Q3UJQ5|Q3UJQ5_MOUSE;tr|Q8BX20|Q8BX20_MOUSE;tr|Q3UT53|Q3UT53_MOUSE;tr|J3QMW5|J3QMW5_MOUSE;tr|D3Z367|D3Z367_MOUSE	17	4	4	4	4	3	3	3	0	0	0	0	0	1	0	0	36.1	16.46	144	0	99.15	119470000	17068000	19	41999000	26550000	23168000	26529000	0	0	0	0	0	1227900	0	0	5999800	3792900	3309700	3789900	0	0	0	0
Q8BML1	MICA2_MOUSE	Mical2	Protein-methionine sulfoxide oxidase MICAL2	Mus musculus	sp|Q8BML1|MICA2_MOUSE;tr|F6WY65|F6WY65_MOUSE;tr|D3YVQ9|D3YVQ9_MOUSE	3	7	7	7	0	0	0	0	0	0	2	0	0	0	7	0	9.6	110.07	960	0	1.9219	20559000	380730	9	0	0	0	0	0	0	2887700	0	0	0	17672000	0	0	0	0	0	0	0	53476	0
Q8BMS1	ECHA_MOUSE	Hadha	Trifunctional enzyme subunit alpha, mitochondrial	Mus musculus	sp|Q8BMS1|ECHA_MOUSE;tr|Q3TB39|Q3TB39_MOUSE	2	45	45	45	29	21	21	20	25	14	24	27	41	19	26	32	65.3	82.669	763	0	323.31	2363200000	62189000	400	120020000	128760000	182940000	68542000	145580000	41378000	236850000	316540000	550790000	88970000	180550000	302270000	3158400	3388400	4814100	1803700	3831000	1088900	6232900	8330100
Q8BN21	VRK2_MOUSE	Vrk2	Serine/threonine-protein kinase VRK2	Mus musculus	sp|Q8BN21|VRK2_MOUSE;tr|Q5SP86|Q5SP86_MOUSE	2	16	16	16	0	6	8	0	0	6	11	1	0	7	10	0	45.9	58.118	503	0	15.048	185880000	6409700	42	0	14446000	24011000	0	0	12241000	67234000	810180	0	15377000	51764000	0	0	498140	827950	0	0	422100	2318400	27937
Q8BP47	SYNC_MOUSE	Nars	Asparagine--tRNA ligase, cytoplasmic	Mus musculus	sp|Q8BP47|SYNC_MOUSE	1	25	25	25	6	16	21	11	6	12	18	15	5	15	20	14	54.9	64.279	559	0	224.33	876650000	38115000	160	18335000	72638000	167840000	23400000	21810000	36967000	125570000	109210000	10861000	84139000	150120000	55757000	797150	3158200	7297600	1017400	948270	1607300	5459700	4748200
Q8BP67	RL24_MOUSE	Rpl24	60S ribosomal protein L24	Mus musculus	sp|Q8BP67|RL24_MOUSE;tr|Q3UW40|Q3UW40_MOUSE;tr|Q8BT08|Q8BT08_MOUSE;tr|Q9CS31|Q9CS31_MOUSE;tr|F6RSK3|F6RSK3_MOUSE	5	13	13	13	10	9	11	8	9	8	10	10	9	7	9	7	45.9	17.779	157	0	67.793	17013000000	2126600000	230	1178200000	1479200000	3212200000	1887000000	1443800000	748840000	1223100000	1784900000	951940000	1110100000	1117700000	875980000	147270000	184900000	401520000	235870000	180470000	93605000	152890000	223110000
Q8BPB5	FBLN3_MOUSE	Efemp1	EGF-containing fibulin-like extracellular matrix protein 1	Mus musculus	sp|Q8BPB5|FBLN3_MOUSE;tr|Q8R1U8|Q8R1U8_MOUSE;tr|F6ZFS0|F6ZFS0_MOUSE;tr|Q8K0J4|Q8K0J4_MOUSE	4	3	3	3	1	1	2	1	0	1	1	3	0	1	3	1	15.2	54.952	493	0	10.087	49630000	2067900	21	1265300	2141200	7522200	1874300	0	1747900	6564600	8441000	0	3369700	14023000	2680800	52722	89217	313420	78094	0	72830	273520	351710
Q8BRF7	SCFD1_MOUSE	Scfd1	Sec1 family domain-containing protein 1	Mus musculus	sp|Q8BRF7|SCFD1_MOUSE;tr|Q6ZQ26|Q6ZQ26_MOUSE	2	12	12	12	0	4	7	0	0	3	9	0	0	6	11	1	32.6	72.322	639	0	23.482	176390000	5188000	42	0	8162600	23274000	0	0	3422200	41444000	0	0	20463000	77853000	1772800	0	240080	684520	0	0	100650	1218900	0
Q8BRG8	TM209_MOUSE	Tmem209	Transmembrane protein 209	Mus musculus	sp|Q8BRG8|TM209_MOUSE;tr|F8WGT2|F8WGT2_MOUSE;tr|Q8C214|Q8C214_MOUSE;tr|A0A0N4SVU6|A0A0N4SVU6_MOUSE;tr|D3YZT2|D3YZT2_MOUSE	5	16	16	16	2	4	10	0	0	4	12	1	0	4	9	0	51	62.981	561	0	42.058	166110000	5932600	42	2036800	7795700	37902000	0	0	8225800	64576000	1634500	0	8504500	35438000	0	72744	278420	1353600	0	0	293780	2306300	58376
Q8BSE0	RMD2_MOUSE	Rmdn2	Regulator of microtubule dynamics protein 2	Mus musculus	sp|Q8BSE0|RMD2_MOUSE	1	2	2	2	0	0	1	0	0	0	2	0	0	0	2	0	9.3	47.016	410	0	2.4655	11751000	559580	5	0	0	1732200	0	0	0	6884000	0	0	0	3135000	0	0	0	82484	0	0	0	327810	0
Q8BT07	CEP55_MOUSE	Cep55	Centrosomal protein of 55 kDa	Mus musculus	sp|Q8BT07|CEP55_MOUSE	1	2	2	2	0	0	0	0	0	0	1	0	0	0	1	0	6.1	53.93	462	0.00053937	1.5545	1965300	67768	2	0	0	0	0	0	0	0	0	0	0	1965300	0	0	0	0	0	0	0	0	0
Q8BU14	SEC62_MOUSE	Sec62	Translocation protein SEC62	Mus musculus	sp|Q8BU14|SEC62_MOUSE;tr|Q8BK88|Q8BK88_MOUSE;tr|Q9CRY0|Q9CRY0_MOUSE;tr|Q05DA2|Q05DA2_MOUSE;tr|Q8CIK3|Q8CIK3_MOUSE	5	2	2	2	0	1	1	0	0	0	0	0	0	1	0	0	9	45.58	398	0.0020502	1.0322	3956600	232740	2	0	1577900	762940	0	0	0	0	0	0	1615700	0	0	0	92820	44879	0	0	0	0	0
Q8BU30	SYIC_MOUSE	Iars	Isoleucine--tRNA ligase, cytoplasmic	Mus musculus	sp|Q8BU30|SYIC_MOUSE;tr|Q99LT1|Q99LT1_MOUSE;tr|Q3UWS7|Q3UWS7_MOUSE;tr|E9Q866|E9Q866_MOUSE;tr|F6Q6R1|F6Q6R1_MOUSE	5	17	17	17	0	4	6	1	1	1	7	6	0	2	8	4	19.3	144.27	1262	0	14.688	108700000	1782000	41	0	9203100	13414000	1063500	737060	1105500	12054000	12395000	0	4835200	39747000	14145000	0	150870	219900	17434	12083	18124	197610	203200
Q8BU33	ILVBL_MOUSE	Ilvbl	Acetolactate synthase-like protein	Mus musculus	sp|Q8BU33|ILVBL_MOUSE	1	5	5	5	0	0	3	0	0	1	3	2	0	0	2	0	18.5	68.155	632	0	10.577	26474000	1018200	9	0	0	5965700	0	0	1281400	10208000	4504800	0	0	4513700	0	0	0	229450	0	0	49285	392620	173260
Q8BUI3	LRWD1_MOUSE	LRWD1	Leucine-rich repeat and WD repeat-containing protein 1	Mus musculus	sp|Q8BUI3|LRWD1_MOUSE;tr|H9KV12|H9KV12_MOUSE	2	6	6	6	0	1	5	0	0	0	1	1	0	1	3	2	16.7	71.593	648	0	10.309	37530000	1294100	17	0	3016700	10171000	0	0	0	4060800	6585000	0	2004500	9254200	2437800	0	104030	350720	0	0	0	140030	227070
Q8BVG4	DPP9_MOUSE	Dpp9	Dipeptidyl peptidase 9	Mus musculus	sp|Q8BVG4|DPP9_MOUSE	1	2	2	2	0	1	2	0	1	0	1	0	1	1	1	0	3.7	98	862	0	2.724	12460000	276890	8	0	2016200	2361000	0	1357100	0	3018000	0	821040	715930	2170900	0	0	44805	52466	0	30157	0	67066	0
Q8BX02	KANK2_MOUSE	Kank2	KN motif and ankyrin repeat domain-containing protein 2	Mus musculus	sp|Q8BX02|KANK2_MOUSE;tr|Q810T9|Q810T9_MOUSE;tr|Q8BUK3|Q8BUK3_MOUSE;tr|Q6PDJ3|Q6PDJ3_MOUSE;tr|Q80U69|Q80U69_MOUSE;tr|Q6AXG6|Q6AXG6_MOUSE;tr|E9Q238|E9Q238_MOUSE	7	10	10	10	0	1	7	0	0	2	5	0	0	6	8	0	19.7	90.244	843	0	21.872	106330000	2362900	32	0	837740	19456000	0	0	2135200	9002800	0	0	25536000	49364000	0	0	18617	432360	0	0	47449	200060	0
Q8BY02	NKRF_MOUSE	Nkrf	NF-kappa-B-repressing factor	Mus musculus	sp|Q8BY02|NKRF_MOUSE	1	2	2	2	0	0	0	0	0	0	1	1	0	0	1	0	7	77.738	690	0.0058852	0.47623	8593700	220350	2	0	0	0	0	0	0	6073800	2207500	0	0	312390	0	0	0	0	0	0	0	155740	56604
Q8BY71	HAT1_MOUSE	Hat1	Histone acetyltransferase type B catalytic subunit	Mus musculus	sp|Q8BY71|HAT1_MOUSE;tr|A2ATU9|A2ATU9_MOUSE	2	11	11	11	3	4	8	3	4	3	6	6	0	3	6	4	45.2	49.278	416	0	21.13	145630000	8566400	52	4051800	12629000	35628000	5258700	5686000	4243400	19341000	21003000	0	8749400	13270000	15769000	238340	742870	2095800	309340	334470	249610	1137700	1235500
Q8BY87	UBP47_MOUSE	Usp47	Ubiquitin carboxyl-terminal hydrolase 47	Mus musculus	sp|Q8BY87|UBP47_MOUSE	1	4	4	4	0	0	2	0	0	0	2	0	0	1	4	0	5.1	157.45	1376	0	4.1662	19117000	258340	7	0	0	2161100	0	0	0	1873700	0	0	0	15083000	0	0	0	29204	0	0	0	25320	0
Q8BYA0	TBCD_MOUSE	Tbcd	Tubulin-specific chaperone D	Mus musculus	sp|Q8BYA0|TBCD_MOUSE;tr|Q8CHC0|Q8CHC0_MOUSE	2	2	2	2	0	0	1	1	0	0	1	0	0	0	1	0	2.3	133.32	1196	0.002997	0.71193	6367700	109790	3	0	0	939310	3214700	0	0	61204	0	0	0	2152500	0	0	0	16195	55425	0	0	1055.2	0
Q8BYY4	TT39B_MOUSE	Ttc39b	Tetratricopeptide repeat protein 39B	Mus musculus	sp|Q8BYY4|TT39B_MOUSE;tr|E0CX38|E0CX38_MOUSE	2	3	3	3	0	0	1	0	0	0	0	0	0	0	3	0	7.6	70.292	617	0	3.6982	8984100	289810	3	0	0	2286000	0	0	0	0	0	0	0	6698100	0	0	0	73742	0	0	0	0	0
Q8BZ36	RINT1_MOUSE	Rint1	RAD50-interacting protein 1	Mus musculus	sp|Q8BZ36|RINT1_MOUSE;tr|B2RWX4|B2RWX4_MOUSE	2	13	13	13	0	3	10	0	0	0	8	0	0	5	11	0	25.4	90.093	792	0	58.834	144170000	4505400	28	0	3194500	33451000	0	0	0	28991000	0	0	21646000	56889000	0	0	99827	1045400	0	0	0	905960	0
Q8C0D5	EFL1_MOUSE	Efl1	Elongation factor-like GTPase 1	Mus musculus	sp|Q8C0D5|EFL1_MOUSE	1	8	8	8	0	1	4	0	0	0	5	0	0	2	7	0	10.3	125.78	1127	0	10.507	60932000	1194700	19	0	1004600	10687000	0	0	0	10099000	0	0	3222200	35919000	0	0	19697	209550	0	0	0	198020	0
Q8C0N2	GPAT3_MOUSE	Gpat3	Glycerol-3-phosphate acyltransferase 3	Mus musculus	sp|Q8C0N2|GPAT3_MOUSE;tr|Q5QHR4|Q5QHR4_MOUSE;tr|D3YUY8|D3YUY8_MOUSE	3	21	21	18	0	10	14	0	0	14	11	1	0	8	13	0	48.2	49	438	0	38.018	308870000	14039000	65	0	31636000	58419000	0	0	70771000	71696000	1814700	0	24083000	50446000	0	0	1438000	2655400	0	0	3216800	3258900	82488
Q8C156	CND2_MOUSE	Ncaph	Condensin complex subunit 2	Mus musculus	sp|Q8C156|CND2_MOUSE;tr|Q6ZQJ9|Q6ZQJ9_MOUSE	2	15	15	15	2	8	10	3	3	1	8	8	0	5	10	5	33.8	82.302	731	0	132.61	239320000	7478700	83	1038400	18935000	50380000	4319300	8795600	2214900	37687000	19905000	0	13108000	64951000	17985000	32450	591710	1574400	134980	274860	69217	1177700	622040
Q8C176	TAF2_MOUSE	Taf2	Transcription initiation factor TFIID subunit 2	Mus musculus	sp|Q8C176|TAF2_MOUSE;tr|B9EJX5|B9EJX5_MOUSE	2	6	6	6	0	0	0	0	0	0	0	6	0	0	0	0	7.6	127	1104	0	6.1905	19332000	316910	7	0	0	0	0	0	0	0	19332000	0	0	0	0	0	0	0	0	0	0	0	316910
Q8C196	CPSM_MOUSE	Cps1	Carbamoyl-phosphate synthase [ammonia], mitochondrial	Mus musculus	sp|Q8C196|CPSM_MOUSE;tr|Q561M8|Q561M8_MOUSE	2	12	12	12	10	5	5	9	0	2	0	0	1	2	1	1	9.7	164.62	1500	0	12.363	171580000	2287700	56	43189000	29895000	21668000	61378000	0	1167800	0	0	3923900	2069000	7431900	857490	575860	398600	288910	818370	0	15570	0	0
Q8C1S0	MED19_MOUSE	Med19	Mediator of RNA polymerase II transcription subunit 19	Mus musculus	sp|Q8C1S0|MED19_MOUSE	1	9	9	9	5	5	4	4	5	4	4	5	4	5	5	6	52.5	26.263	244	0	37.694	778460000	77846000	115	46318000	87643000	65952000	22597000	73579000	43538000	106260000	100990000	21938000	51471000	85853000	72325000	4631800	8764300	6595200	2259700	7357900	4353800	10626000	10099000
Q8C2E7	STRUM_MOUSE	Kiaa0196	WASH complex subunit strumpellin	Mus musculus	sp|Q8C2E7|STRUM_MOUSE;tr|Q3TQ26|Q3TQ26_MOUSE	2	2	2	2	0	1	1	0	0	0	0	0	0	0	2	0	3.3	134.11	1159	0	9.7486	9801700	136130	2	0	1614600	1618400	0	0	0	0	0	0	0	6568600	0	0	22425	22478	0	0	0	0	0
Q8C3W1	CA198_MOUSE		Uncharacterized protein C1orf198 homolog	Mus musculus	sp|Q8C3W1|CA198_MOUSE	1	8	8	8	0	3	7	0	0	5	6	0	0	3	6	0	46.6	35.316	322	0	13.603	97789000	5752300	36	0	4614400	22571000	0	0	7205900	23950000	0	0	10209000	29239000	0	0	271430	1327700	0	0	423880	1408800	0
Q8C3Y4	KNTC1_MOUSE	Kntc1	Kinetochore-associated protein 1	Mus musculus	sp|Q8C3Y4|KNTC1_MOUSE	1	4	4	4	0	0	2	0	0	0	2	0	0	0	4	0	2.9	250.36	2207	0	3.5597	17632000	154670	5	0	0	4366900	0	0	0	2186100	0	0	0	11079000	0	0	0	38306	0	0	0	19176	0
Q8C4J7	TBL3_MOUSE	Tbl3	Transducin beta-like protein 3	Mus musculus	sp|Q8C4J7|TBL3_MOUSE;tr|Q8CE86|Q8CE86_MOUSE;tr|F6YAR3|F6YAR3_MOUSE	3	11	11	7	0	2	5	1	1	0	6	5	0	1	2	1	22.6	88.265	801	0	17.06	37468000	797180	23	0	2245200	10594000	964640	882120	0	9400300	7754600	0	986430	3567000	1073000	0	47771	225410	20524	18769	0	200010	164990
Q8C5L7	RBM34_MOUSE	Rbm34	RNA-binding protein 34	Mus musculus	sp|Q8C5L7|RBM34_MOUSE;tr|B2RUP0|B2RUP0_MOUSE;tr|Q8C545|Q8C545_MOUSE	3	9	9	9	6	3	3	2	1	1	5	6	1	0	1	1	43.2	41.325	375	0	10.538	75272000	3584400	38	12191000	8638100	7145100	2622800	1727200	2162800	19230000	17841000	925090	0	1101300	1688200	580510	411340	340240	124900	82247	102990	915690	849580
Q8C6B9	AROS_MOUSE	Rps19bp1	Active regulator of SIRT1	Mus musculus	sp|Q8C6B9|AROS_MOUSE	1	8	8	8	1	5	6	3	4	3	3	5	0	1	0	2	49.7	15.977	143	0	54.037	243170000	40529000	35	4516900	42044000	42405000	27441000	45035000	16263000	20001000	28186000	0	10942000	0	6338500	752820	7007400	7067500	4573400	7505800	2710600	3333500	4697600
Q8C6E0	CFA36_MOUSE	Cfap36	Cilia- and flagella-associated protein 36	Mus musculus	sp|Q8C6E0|CFA36_MOUSE;tr|Q99JR9|Q99JR9_MOUSE;tr|Q5SNY8|Q5SNY8_MOUSE	3	9	9	9	0	0	5	0	0	2	7	0	0	1	5	0	46.1	39.599	343	0	19.161	61544000	3419100	21	0	0	9501900	0	0	993620	23472000	0	0	6357500	21218000	0	0	0	527880	0	0	55201	1304000	0
Q8C761	WDR60_MOUSE	Wdr60	WD repeat-containing protein 60	Mus musculus	sp|Q8C761|WDR60_MOUSE;tr|Q3UN53|Q3UN53_MOUSE;tr|Q8BQV4|Q8BQV4_MOUSE	3	12	12	12	7	6	7	2	1	1	4	4	4	3	7	6	20.6	115.38	999	0	14.052	113820000	2421600	48	8171800	7903000	18216000	2575800	1223300	2212600	9886200	10159000	7367000	6869100	31198000	8036400	173870	168150	387570	54803	26027	47077	210340	216140
Q8C7E7	STBD1_MOUSE	Stbd1	Starch-binding domain-containing protein 1	Mus musculus	sp|Q8C7E7|STBD1_MOUSE;tr|Q147V6|Q147V6_MOUSE;tr|A0A0J9YUR6|A0A0J9YUR6_MOUSE	3	20	20	20	0	13	14	0	0	10	13	0	0	15	17	0	58.3	36.127	338	0	119.31	1958200000	81592000	125	0	96216000	433370000	0	0	208230000	500980000	0	0	349390000	370010000	0	0	4009000	18057000	0	0	8676100	20874000	0
Q8CB77	ELOA1_MOUSE	Tceb3	Transcription elongation factor B polypeptide 3	Mus musculus	sp|Q8CB77|ELOA1_MOUSE	1	26	26	26	12	8	21	17	1	2	6	2	7	6	6	6	38.2	87.16	773	0	191.73	958400000	25903000	130	94323000	57372000	560500000	155750000	1364900	6587400	20526000	1242000	9529200	23216000	19784000	8209100	2549300	1550600	15149000	4209400	36888	178040	554760	33568
Q8CC88	VWA8_MOUSE	Vwa8	von Willebrand factor A domain-containing protein 8	Mus musculus	sp|Q8CC88|VWA8_MOUSE;tr|Q3U2P5|Q3U2P5_MOUSE;tr|Q9DBH4|Q9DBH4_MOUSE	3	4	4	4	0	0	0	0	0	0	0	0	4	0	0	0	3.6	213.42	1905	0	3.6093	4760200	41756	4	0	0	0	0	0	0	0	0	4760200	0	0	0	0	0	0	0	0	0	0	0
Q8CCF0	PRP31_MOUSE	Prpf31	U4/U6 small nuclear ribonucleoprotein Prp31	Mus musculus	sp|Q8CCF0|PRP31_MOUSE	1	3	3	3	0	2	3	0	0	0	1	0	0	1	3	0	12.4	55.429	499	0	3.8897	17495000	833100	6	0	2446600	4599500	0	0	0	1005600	0	0	1144900	8298600	0	0	116500	219020	0	0	0	47884	0
Q8CCJ3	UFL1_MOUSE	Ufl1	E3 UFM1-protein ligase 1	Mus musculus	sp|Q8CCJ3|UFL1_MOUSE	1	3	3	3	0	2	1	0	0	0	1	0	0	2	2	0	6.4	89.519	793	0	1.9194	22179000	482160	6	0	3391500	1425700	0	0	0	7901500	0	0	2474300	6986200	0	0	73729	30994	0	0	0	171770	0
Q8CCP0	NEMF_MOUSE	Nemf	Nuclear export mediator factor Nemf	Mus musculus	sp|Q8CCP0|NEMF_MOUSE	1	31	31	31	9	15	23	15	12	11	17	19	8	15	19	16	37.4	121.19	1064	0	323.31	1210800000	25225000	220	37426000	101860000	242770000	80913000	50868000	35773000	98471000	142570000	43549000	91907000	201430000	83252000	779700	2122000	5057700	1685700	1059700	745280	2051500	2970200
Q8CD92	TTC27_MOUSE	Ttc27	Tetratricopeptide repeat protein 27	Mus musculus	sp|Q8CD92|TTC27_MOUSE	1	6	6	6	1	0	3	0	0	0	2	0	0	0	5	1	9.4	96.43	847	0	3.9634	32910000	802680	11	896800	0	8140500	0	0	0	4381000	0	0	0	17033000	2458400	21873	0	198550	0	0	0	106850	0
Q8CEC6	PPWD1_MOUSE	Ppwd1	Peptidylprolyl isomerase domain and WD repeat-containing protein 1	Mus musculus	sp|Q8CEC6|PPWD1_MOUSE;tr|Q8C908|Q8C908_MOUSE	2	3	3	3	0	0	2	0	0	0	0	0	0	0	1	1	6.5	73.384	646	0	2.3593	3149600	92636	5	0	0	2628700	0	0	0	0	0	0	0	0	520920	0	0	77315	0	0	0	0	0
Q8CFI7	RPB2_MOUSE	Polr2b	DNA-directed RNA polymerase II subunit RPB2	Mus musculus	sp|Q8CFI7|RPB2_MOUSE;tr|B2WTN8|B2WTN8_MOUSE	2	9	9	9	0	2	5	0	0	1	2	2	0	2	6	1	14.4	133.91	1174	0	9.6065	55567000	941810	15	0	3192600	11863000	0	0	1320600	2644200	2745500	0	2940600	29224000	1637100	0	54111	201060	0	0	22383	44817	46535
Q8CG46	SMC5_MOUSE	Smc5	Structural maintenance of chromosomes protein 5	Mus musculus	sp|Q8CG46|SMC5_MOUSE	1	6	6	6	0	1	1	1	0	0	1	4	0	0	1	2	7.1	128.81	1101	0	6.3909	15890000	283750	9	0	0	1512000	682850	0	0	522360	5885800	0	0	5161700	2125300	0	0	27000	12194	0	0	9327.9	105100
Q8CGB6	TNS2_MOUSE	Tns2	Tensin-2	Mus musculus	sp|Q8CGB6|TNS2_MOUSE	1	8	7	7	0	0	3	0	1	0	4	2	0	0	4	0	11.7	152.01	1400	0	9.001	32007000	432530	12	0	0	5045800	0	748620	0	6162400	2721500	0	0	17329000	0	0	0	68186	0	10117	0	83275	36777
Q8CGC6	RBM28_MOUSE	Rbm28	RNA-binding protein 28	Mus musculus	sp|Q8CGC6|RBM28_MOUSE;tr|F6SB18|F6SB18_MOUSE	2	29	29	11	20	17	13	18	13	6	19	16	14	11	12	14	39.7	84.213	750	0	323.31	1305600000	38400000	216	249210000	95412000	77131000	90381000	62946000	8535700	275440000	199970000	118820000	40618000	38331000	48812000	7329800	2806200	2268600	2658300	1851300	251050	8101300	5881400
Q8CGK3	LONM_MOUSE	Lonp1	Lon protease homolog, mitochondrial	Mus musculus	sp|Q8CGK3|LONM_MOUSE;tr|Q3V2D0|Q3V2D0_MOUSE;tr|Q56A16|Q56A16_MOUSE	3	33	33	33	16	16	12	16	17	6	20	19	29	9	8	24	54.2	105.84	949	0	259.22	974240000	22657000	212	44143000	67007000	27757000	35030000	67414000	12254000	107430000	148310000	261950000	24786000	43650000	134520000	1026600	1558300	645510	814650	1567800	284980	2498300	3449000
Q8CHP5	PYM1_MOUSE	Pym1	Partner of Y14 and mago	Mus musculus	sp|Q8CHP5|PYM1_MOUSE	1	8	8	8	0	0	2	0	0	0	1	0	0	5	4	0	57.1	22.689	203	0	10.152	37491000	4165600	10	0	0	6321000	0	0	0	4164400	0	0	13306000	13700000	0	0	0	702330	0	0	0	462710	0
Q8CHQ0	FBX4_MOUSE	Fbxo4	F-box only protein 4	Mus musculus	sp|Q8CHQ0|FBX4_MOUSE	1	8	8	8	0	2	5	0	0	1	3	0	0	2	6	0	34.5	43.776	385	0	29.485	41735000	1987400	14	0	3069100	10537000	0	0	1426300	9733300	0	0	5758300	11212000	0	0	146150	501740	0	0	67920	463490	0
Q8CI11	GNL3_MOUSE	Gnl3	Guanine nucleotide-binding protein-like 3	Mus musculus	sp|Q8CI11|GNL3_MOUSE;tr|Q3TK27|Q3TK27_MOUSE;tr|Q80VQ9|Q80VQ9_MOUSE;REV__sp|Q8BMK4|CKAP4_MOUSE;sp|Q5SPX1|CC157_MOUSE	5	87	87	87	68	67	66	67	64	64	72	70	69	68	73	75	83.3	60.786	538	0	323.31	382000000000	11940000000	2725	31418000000	28529000000	21900000000	21032000000	24644000000	19445000000	54932000000	60998000000	20463000000	38475000000	32313000000	27918000000	981830000	891530000	684370000	657250000	770140000	607660000	1716600000	1906200000
Q8CI33	C19L1_MOUSE	Cwf19l1	CWF19-like protein 1	Mus musculus	sp|Q8CI33|C19L1_MOUSE	1	2	2	2	1	1	2	0	0	0	0	0	0	0	1	0	6.5	60.193	537	0	2.3362	5779300	251270	6	759870	1051400	2980700	0	0	0	0	0	0	0	987330	0	33038	45712	129600	0	0	0	0	0
Q8CI51	PDLI5_MOUSE	Pdlim5	PDZ and LIM domain protein 5	Mus musculus	sp|Q8CI51|PDLI5_MOUSE;tr|Q9CRA2|Q9CRA2_MOUSE;tr|A0A0G2JEJ0|A0A0G2JEJ0_MOUSE;tr|A0A0G2JGZ5|A0A0G2JGZ5_MOUSE;tr|Q8VDV4|Q8VDV4_MOUSE	5	21	21	0	0	13	17	0	0	10	13	3	0	13	19	2	50.9	63.299	591	0	133.75	680940000	21279000	108	0	38508000	115260000	0	0	32945000	107080000	8293900	0	93190000	283860000	1803400	0	1203400	3601900	0	0	1029500	3346300	259180
Q8CIB6	TM230_MOUSE	Tmem230	Transmembrane protein 230	Mus musculus	sp|Q8CIB6|TM230_MOUSE	1	3	3	3	0	1	1	0	0	3	3	0	0	2	1	0	23.3	13.188	120	0	88.803	25343000	4223900	8	0	0	0	0	0	6731100	9458500	0	0	9153600	0	0	0	0	0	0	0	1121900	1576400	0
Q8CIE6	COPA_MOUSE	Copa	Coatomer subunit alpha	Mus musculus	sp|Q8CIE6|COPA_MOUSE;tr|Q8BTF0|Q8BTF0_MOUSE;tr|F8WHL2|F8WHL2_MOUSE;tr|Q63ZW9|Q63ZW9_MOUSE;tr|Q8R393|Q8R393_MOUSE;tr|Q99JW9|Q99JW9_MOUSE;tr|Q8BTF3|Q8BTF3_MOUSE;tr|F6XJN3|F6XJN3_MOUSE;tr|Q3TAU7|Q3TAU7_MOUSE;tr|Q9ET41|Q9ET41_MOUSE	10	50	50	50	17	21	34	17	21	19	35	36	17	16	33	15	54.5	138.43	1224	0	171.49	1506200000	21517000	290	50659000	89828000	218630000	36451000	85381000	55435000	260010000	245520000	44517000	54370000	317840000	47584000	723690	1283300	3123300	520730	1219700	791930	3714400	3507400
Q8CIG8	ANM5_MOUSE	Prmt5	Protein arginine N-methyltransferase 5	Mus musculus	sp|Q8CIG8|ANM5_MOUSE;tr|A0A0R4J049|A0A0R4J049_MOUSE;tr|F6QQQ6|F6QQQ6_MOUSE;tr|S4R295|S4R295_MOUSE	4	17	17	17	3	9	14	1	3	0	11	12	4	2	7	3	40.3	72.679	637	0	21.834	207940000	5776100	63	2785700	16924000	41315000	1361400	8476700	0	43481000	57826000	4876400	2483900	20387000	8021300	77380	470110	1147600	37815	235460	0	1207800	1606300
Q8CIN4	PAK2_MOUSE	Pak2	Serine/threonine-protein kinase PAK 2	Mus musculus	sp|Q8CIN4|PAK2_MOUSE;tr|Q8K0Z3|Q8K0Z3_MOUSE;tr|Q811J8|Q811J8_MOUSE;tr|Q5DTJ2|Q5DTJ2_MOUSE;tr|Q8BGF1|Q8BGF1_MOUSE;tr|Q8BVX1|Q8BVX1_MOUSE	6	16	16	9	0	2	11	0	0	5	11	0	0	4	13	0	50	57.93	524	0	16.461	194260000	7471500	45	0	3758900	34576000	0	0	6970600	34309000	0	0	16413000	98232000	0	0	144570	1329900	0	0	268100	1319600	0
Q8CJF7	ELYS_MOUSE	Ahctf1	Protein ELYS	Mus musculus	sp|Q8CJF7|ELYS_MOUSE;tr|Q8R1T9|Q8R1T9_MOUSE;tr|F6S6E4|F6S6E4_MOUSE;tr|F6QTR3|F6QTR3_MOUSE;tr|F6SJR1|F6SJR1_MOUSE	5	38	38	38	9	8	26	14	6	3	10	1	3	5	17	8	30	247.64	2243	0	62.199	262270000	2321000	103	14910000	12785000	102620000	19841000	7327400	2234000	16472000	815060	2964800	9182400	59556000	13565000	131950	113140	908110	175580	64844	19770	145770	7212.9
Q8CJG0	AGO2_MOUSE	Ago2	Protein argonaute-2	Mus musculus	sp|Q8CJG0|AGO2_MOUSE;tr|Q6P239|Q6P239_MOUSE;tr|Q6PHA2|Q6PHA2_MOUSE;tr|Q8R3Q7|Q8R3Q7_MOUSE;tr|Q8CGT9|Q8CGT9_MOUSE;tr|A3KFX6|A3KFX6_MOUSE;tr|H3BJ70|H3BJ70_MOUSE;tr|Q8BJP2|Q8BJP2_MOUSE;tr|Q7M738|Q7M738_MOUSE;tr|A2VDG1|A2VDG1_MOUSE;sp|Q8CJG1|AGO1_MOUSE;sp|Q8CJF9|AGO3_MOUSE	12	7	7	4	0	1	7	0	0	0	3	1	0	0	3	0	11.7	97.303	860	0	3.7791	20516000	402280	10	0	973390	11218000	0	0	0	4359200	0	0	0	3965500	0	0	19086	219970	0	0	0	85474	0
Q8JZQ9	EIF3B_MOUSE	Eif3b	Eukaryotic translation initiation factor 3 subunit B	Mus musculus	sp|Q8JZQ9|EIF3B_MOUSE;tr|Q8CIJ3|Q8CIJ3_MOUSE;tr|A0A0G2JG48|A0A0G2JG48_MOUSE	3	25	25	25	2	14	15	13	8	4	13	14	6	7	11	11	50.6	91.369	803	0	70.671	547450000	14796000	134	3279800	70562000	114500000	35888000	19478000	6627900	60570000	78539000	16141000	30184000	62746000	48937000	88644	1907100	3094700	969950	526420	179130	1637000	2122700
Q8K009	AL1L2_MOUSE	Aldh1l2	Mitochondrial 10-formyltetrahydrofolate dehydrogenase	Mus musculus	sp|Q8K009|AL1L2_MOUSE;tr|D3Z6B9|D3Z6B9_MOUSE;tr|A0A0N4SVT2|A0A0N4SVT2_MOUSE;tr|A0A0N4SW56|A0A0N4SW56_MOUSE;tr|Q8CIF2|Q8CIF2_MOUSE;sp|Q8R0Y6|AL1L1_MOUSE	6	25	25	25	11	11	17	13	15	5	11	17	20	6	18	16	42.8	101.59	923	0	62.005	608870000	11709000	164	15478000	32122000	67071000	25574000	33734000	8029300	52938000	107490000	99489000	21388000	79391000	66162000	297650	617720	1289800	491820	648730	154410	1018000	2067100
Q8K0C4	CP51A_MOUSE	Cyp51a1	Lanosterol 14-alpha demethylase	Mus musculus	sp|Q8K0C4|CP51A_MOUSE;tr|Q9CW87|Q9CW87_MOUSE	2	25	25	25	3	20	23	2	1	14	20	2	0	19	25	3	61.2	56.775	503	0	316.17	1832600000	76358000	167	4377500	116210000	343150000	3376700	1011100	88579000	538260000	4629400	0	145500000	584870000	2626000	182400	4842100	14298000	140690	42129	3690800	22427000	192890
Q8K0C9	GMDS_MOUSE	Gmds	GDP-mannose 4,6 dehydratase	Mus musculus	sp|Q8K0C9|GMDS_MOUSE	1	8	8	8	2	6	7	2	2	1	3	2	1	5	6	2	33.1	41.984	372	0	10.76	76352000	2936600	37	924400	10371000	15932000	3347500	2754300	868980	7902300	2908300	1088600	6265800	17527000	6462300	35554	398870	612760	128750	105940	33422	303940	111860
Q8K0D5	EFGM_MOUSE	Gfm1	Elongation factor G, mitochondrial	Mus musculus	sp|Q8K0D5|EFGM_MOUSE	1	4	4	4	1	0	0	1	2	0	1	3	1	0	0	2	9.5	83.549	751	0	3.631	68517000	1671100	9	9415400	0	0	732000	3372000	0	1907000	46566000	2082800	0	0	4441300	229640	0	0	17854	82245	0	46512	1135800
Q8K0L3	ACSM2_MOUSE	Acsm2	Acyl-coenzyme A synthetase ACSM2, mitochondrial	Mus musculus	sp|Q8K0L3|ACSM2_MOUSE;tr|Q8R1K7|Q8R1K7_MOUSE;tr|F6XLJ8|F6XLJ8_MOUSE;tr|F6V4U2|F6V4U2_MOUSE;tr|A0A140LIB0|A0A140LIB0_MOUSE;tr|D3YXB1|D3YXB1_MOUSE	6	7	7	7	0	7	0	0	0	0	0	0	0	1	0	0	17.7	64.268	575	0	5.8783	25689000	778450	9	0	24950000	0	0	0	0	0	0	0	738730	0	0	0	756060	0	0	0	0	0	0
Q8K114	INT9_MOUSE	Ints9	Integrator complex subunit 9	Mus musculus	sp|Q8K114|INT9_MOUSE;tr|A0A0R4J0J5|A0A0R4J0J5_MOUSE	2	6	6	6	1	1	4	0	1	0	4	3	1	1	3	1	16.4	74.077	658	0	4.8959	48940000	1747900	17	1378100	1927400	8545500	0	2572300	0	14292000	12398000	938160	1784100	4065100	1039700	49220	68836	305200	0	91869	0	510430	442770
Q8K1E0	STX5_MOUSE	Stx5	Syntaxin-5	Mus musculus	sp|Q8K1E0|STX5_MOUSE;tr|I1E4X1|I1E4X1_MOUSE;tr|H3BJ02|H3BJ02_MOUSE;tr|H3BJE3|H3BJE3_MOUSE;tr|H3BKJ7|H3BKJ7_MOUSE;tr|H3BKP0|H3BKP0_MOUSE;tr|H3BKP3|H3BKP3_MOUSE;tr|H3BJ89|H3BJ89_MOUSE	8	12	12	12	0	8	9	0	0	10	9	0	0	8	10	0	43.4	39.713	355	0	277.62	531470000	27972000	57	0	39202000	92760000	0	0	62648000	97722000	0	0	89205000	149930000	0	0	2063300	4882100	0	0	3297300	5143300	0
Q8K1N4	SPAS2_MOUSE	Spats2	Spermatogenesis-associated serine-rich protein 2	Mus musculus	sp|Q8K1N4|SPAS2_MOUSE	1	3	3	3	0	0	2	0	0	0	0	0	0	0	3	0	9.4	58.955	545	0	2.2405	8934000	319070	4	0	0	2555700	0	0	0	0	0	0	0	6378200	0	0	0	91276	0	0	0	0	0
Q8K224	NAT10_MOUSE	Nat10	RNA cytidine acetyltransferase	Mus musculus	sp|Q8K224|NAT10_MOUSE;tr|A2BH46|A2BH46_MOUSE;tr|E9Q498|E9Q498_MOUSE	3	38	38	38	8	13	11	8	15	6	19	30	8	8	7	10	45.8	115.42	1024	0	177.45	584140000	10817000	169	14363000	42716000	47861000	14430000	49570000	8996700	94798000	227040000	17995000	15325000	34147000	16899000	265980	791040	886320	267220	917950	166610	1755500	4204400
Q8K268	ABCF3_MOUSE	Abcf3	ATP-binding cassette sub-family F member 3	Mus musculus	sp|Q8K268|ABCF3_MOUSE	1	2	2	2	0	1	1	0	0	0	1	0	0	1	2	0	5.5	79.864	709	0	2.2911	13314000	403460	4	0	1431500	1416400	0	0	0	2713500	0	0	2456200	5296400	0	0	43380	42922	0	0	0	82226	0
Q8K297	GT251_MOUSE	Colgalt1	Procollagen galactosyltransferase 1	Mus musculus	sp|Q8K297|GT251_MOUSE	1	14	14	14	0	6	8	5	0	0	4	6	0	7	9	8	31.8	71.06	617	0	16.162	140390000	4528900	46	0	16875000	24224000	7209800	0	0	9914000	17764000	0	13960000	31308000	19140000	0	544370	781420	232570	0	0	319810	573020
Q8K298	ANLN_MOUSE	Anln	Actin-binding protein anillin	Mus musculus	sp|Q8K298|ANLN_MOUSE;tr|Q05CD5|Q05CD5_MOUSE	2	17	17	17	0	4	12	1	1	2	12	5	0	5	8	2	26.1	122.79	1121	0	38.603	139330000	2533400	46	0	7877900	40180000	910870	454560	1675800	21978000	12587000	0	12646000	36793000	4231800	0	143230	730540	16561	8264.7	30469	399590	228860
Q8K2B3	SDHA_MOUSE	Sdha	Succinate dehydrogenase [ubiquinone] flavoprotein subunit, mitochondrial	Mus musculus	sp|Q8K2B3|SDHA_MOUSE	1	6	6	6	3	2	2	2	1	0	1	6	2	0	0	3	19	72.585	664	0	76.068	51029000	1546300	30	4270900	6505300	3590000	3464900	1948300	0	3704200	19705000	2516600	0	0	5323600	129420	197130	108790	105000	59040	0	112250	597120
Q8K354	CBR3_MOUSE	Cbr3	Carbonyl reductase [NADPH] 3	Mus musculus	sp|Q8K354|CBR3_MOUSE	1	2	2	2	0	1	0	0	0	0	0	0	0	1	1	0	14.8	30.953	277	0	2.6175	5905500	393700	3	0	2166500	0	0	0	0	0	0	0	1704600	2034400	0	0	144430	0	0	0	0	0	0
Q8K3A9	MEPCE_MOUSE	Mepce	7SK snRNA methylphosphate capping enzyme	Mus musculus	sp|Q8K3A9|MEPCE_MOUSE;tr|F6XIE4|F6XIE4_MOUSE	2	4	4	4	1	1	2	0	0	0	4	1	0	1	3	0	18.3	72.05	666	0	8.2278	29594000	924810	13	0	0	3264800	0	0	0	12355000	3920800	0	1336300	8717300	0	0	0	102030	0	0	0	386080	122530
Q8K411	PREP_MOUSE	Pitrm1	Presequence protease, mitochondrial	Mus musculus	sp|Q8K411|PREP_MOUSE	1	4	4	4	1	1	1	2	1	0	1	2	1	0	0	3	7.5	117.37	1036	0	4.1829	18856000	336720	9	785690	1489200	2111700	1626000	799060	0	1146700	2834600	2028400	0	0	6035000	14030	26592	37709	29036	14269	0	20478	50618
Q8K4F6	NSUN5_MOUSE	Nsun5	Probable 28S rRNA (cytosine-C(5))-methyltransferase	Mus musculus	sp|Q8K4F6|NSUN5_MOUSE;tr|E9QAY1|E9QAY1_MOUSE	2	4	4	4	0	0	1	0	0	0	0	0	0	1	3	0	20	51.029	465	0	3.3445	13243000	472950	6	0	0	1801500	0	0	0	0	0	0	1310300	10131000	0	0	0	64341	0	0	0	0	0
Q8K4I3	ARHG6_MOUSE	Arhgef6	Rho guanine nucleotide exchange factor 6	Mus musculus	sp|Q8K4I3|ARHG6_MOUSE;tr|F6WMJ3|F6WMJ3_MOUSE;tr|H3BJ53|H3BJ53_MOUSE	3	3	3	3	0	0	0	0	0	0	0	0	0	0	3	0	7.7	87.051	771	0.00053163	1.4337	3822100	84936	3	0	0	0	0	0	0	0	0	0	0	3822100	0	0	0	0	0	0	0	0	0
Q8K4L0	DDX54_MOUSE	Ddx54	ATP-dependent RNA helicase DDX54	Mus musculus	sp|Q8K4L0|DDX54_MOUSE;tr|Q8CD14|Q8CD14_MOUSE;tr|Q8CD39|Q8CD39_MOUSE;tr|Q7TPP4|Q7TPP4_MOUSE;tr|Q6IQZ1|Q6IQZ1_MOUSE;tr|Q8VDG2|Q8VDG2_MOUSE	6	33	33	33	26	11	11	12	13	7	18	28	18	9	7	10	57.8	97.747	874	0	323.31	1565700000	34794000	214	324620000	68286000	53777000	33354000	66066000	19559000	308110000	525230000	72559000	36881000	27801000	29479000	7213700	1517500	1195100	741210	1468100	434650	6846900	11672000
Q8K4R9	DLGP5_MOUSE	Dlgap5	Disks large-associated protein 5	Mus musculus	sp|Q8K4R9|DLGP5_MOUSE;tr|Q3UGF9|Q3UGF9_MOUSE;tr|Q3UX88|Q3UX88_MOUSE;tr|A0A0R4J0G7|A0A0R4J0G7_MOUSE;tr|E9QQ48|E9QQ48_MOUSE	5	5	5	5	0	1	5	0	0	0	0	0	0	0	2	0	10	90.195	808	0	3.9916	27114000	661330	7	0	1869600	20301000	0	0	0	0	0	0	0	4944000	0	0	45600	495140	0	0	0	0	0
Q8QZY1	EIF3L_MOUSE	Eif3l	Eukaryotic translation initiation factor 3 subunit L	Mus musculus	sp|Q8QZY1|EIF3L_MOUSE	1	14	14	14	6	7	12	4	3	6	3	6	0	8	11	5	36.7	66.612	564	0	87.131	183460000	6326200	68	9180700	16593000	36444000	4972500	3711000	4384500	7350600	13865000	0	20068000	55904000	10987000	316580	572170	1256700	171470	127970	151190	253470	478100
Q8R001	MARE2_MOUSE	Mapre2	Microtubule-associated protein RP/EB family member 2	Mus musculus	sp|Q8R001|MARE2_MOUSE;tr|D3YYK8|D3YYK8_MOUSE;tr|E9Q6X0|E9Q6X0_MOUSE;tr|Q3TG90|Q3TG90_MOUSE;tr|E9Q1B7|E9Q1B7_MOUSE	5	6	6	6	0	0	5	0	0	2	2	0	0	1	5	0	30.4	36.946	326	0	8.8435	23916000	1494700	9	0	0	9498700	0	0	1557400	2784100	0	0	1294200	8781400	0	0	0	593670	0	0	97340	174010	0
Q8R010	AIMP2_MOUSE	Aimp2	Aminoacyl tRNA synthase complex-interacting multifunctional protein 2	Mus musculus	sp|Q8R010|AIMP2_MOUSE;tr|Q8R3V2|Q8R3V2_MOUSE	2	8	8	8	2	5	3	3	6	2	5	5	1	3	6	4	40	35.377	320	0	71.196	205390000	13693000	55	6328100	17764000	29607000	6660900	29398000	6313500	33731000	36983000	518900	8246400	19337000	10503000	421870	1184300	1973800	444060	1959900	420900	2248700	2465600
Q8R050	ERF3A_MOUSE	Gspt1	Eukaryotic peptide chain release factor GTP-binding subunit ERF3A	Mus musculus	sp|Q8R050|ERF3A_MOUSE;tr|Q3UZ36|Q3UZ36_MOUSE;tr|Q3UL02|Q3UL02_MOUSE;tr|Q8BPH0|Q8BPH0_MOUSE;tr|Q8CCV1|Q8CCV1_MOUSE	5	2	2	2	0	0	2	0	0	0	1	0	0	0	2	0	7.7	68.625	636	0	3.1328	19212000	686160	3	0	0	5834800	0	0	0	1354800	0	0	0	12023000	0	0	0	208380	0	0	0	48385	0
Q8R0F6	ILKAP_MOUSE	Ilkap	Integrin-linked kinase-associated serine/threonine phosphatase 2C	Mus musculus	sp|Q8R0F6|ILKAP_MOUSE;tr|A0A087WPY0|A0A087WPY0_MOUSE;tr|A0A087WS54|A0A087WS54_MOUSE;tr|Q9CS46|Q9CS46_MOUSE	4	2	2	2	0	0	2	0	0	0	2	0	0	0	1	0	5.9	42.774	392	0.0073064	0.32376	9564100	455430	3	0	0	3962300	0	0	0	3757400	0	0	0	1844400	0	0	0	188680	0	0	0	178920	0
Q8R0K4	CC137_MOUSE	Ccdc137	Coiled-coil domain-containing protein 137	Mus musculus	sp|Q8R0K4|CC137_MOUSE;tr|H3BLI5|H3BLI5_MOUSE;tr|H3BJB7|H3BJB7_MOUSE	3	13	13	13	5	5	6	7	9	8	8	7	8	8	7	6	46.9	32.918	290	0	65.652	964910000	68922000	116	95823000	20969000	88815000	66059000	121500000	67075000	154420000	184020000	54699000	29439000	32311000	49783000	6844500	1497800	6343900	4718500	8678300	4791100	11030000	13144000
Q8R0W0	EPIPL_MOUSE	Eppk1	Epiplakin	Mus musculus	sp|Q8R0W0|EPIPL_MOUSE	1	6	5	5	2	1	1	0	0	0	1	0	0	0	4	0	12.7	723.3	6548	0	4.1273	20938000	59993	8	9803300	1699000	1801000	0	0	0	644810	0	0	0	6989500	0	28090	4868.1	5160.4	0	0	0	1847.6	0
Q8R1B4	EIF3C_MOUSE	Eif3c	Eukaryotic translation initiation factor 3 subunit C	Mus musculus	sp|Q8R1B4|EIF3C_MOUSE;tr|Q66JU1|Q66JU1_MOUSE;tr|P97398|P97398_MOUSE;tr|Q9CV26|Q9CV26_MOUSE;tr|Q9CSD3|Q9CSD3_MOUSE;tr|Q3TL08|Q3TL08_MOUSE;tr|M0QWV3|M0QWV3_MOUSE;tr|Q8BVX3|Q8BVX3_MOUSE	8	12	12	12	1	5	10	3	0	0	2	3	0	5	11	4	19.3	105.53	911	0	19.132	184270000	4387300	50	1805700	17231000	37612000	3135300	0	0	6344300	4414900	0	19413000	81793000	12517000	42992	410270	895520	74651	0	0	151050	105120
Q8R1G6	PDLI2_MOUSE	Pdlim2	PDZ and LIM domain protein 2	Mus musculus	sp|Q8R1G6|PDLI2_MOUSE;tr|A0A087WPL1|A0A087WPL1_MOUSE;tr|F7C957|F7C957_MOUSE;tr|Q3UUU5|Q3UUU5_MOUSE;tr|E9Q996|E9Q996_MOUSE	5	7	7	7	0	1	5	2	0	0	3	2	0	3	6	4	33	37.703	349	0	14.192	47151000	2619500	25	0	1080800	12857000	1925200	0	0	5797000	3018300	0	3344900	11739000	7388800	0	60046	714270	106960	0	0	322050	167690
Q8R1J3	ZCHC9_MOUSE	Zcchc9	Zinc finger CCHC domain-containing protein 9	Mus musculus	sp|Q8R1J3|ZCHC9_MOUSE;tr|Q8BRH8|Q8BRH8_MOUSE;tr|F7A6K2|F7A6K2_MOUSE;tr|Q8CF14|Q8CF14_MOUSE	4	9	9	9	1	3	2	5	7	2	1	3	2	1	0	2	44.3	30.488	271	0	15.83	95719000	5630600	29	5529300	9747600	9952100	20253000	28633000	1934200	2454200	8701700	3727500	1303000	0	3483600	325250	573390	585420	1191300	1684300	113780	144370	511870
Q8R1M0	HMCES_MOUSE	Hmces	Embryonic stem cell-specific 5-hydroxymethylcytosine-binding protein	Mus musculus	sp|Q8R1M0|HMCES_MOUSE;tr|A0A0N4SWG0|A0A0N4SWG0_MOUSE	2	5	5	5	1	0	1	1	2	0	0	2	0	1	1	0	20.7	40.168	353	0.0049213	0.53732	12697000	552040	8	980520	0	3098900	1144700	2651900	0	0	2989600	0	845170	986270	0	42631	0	134730	49769	115300	0	0	129980
Q8R1T1	CHMP7_MOUSE	Chmp7	Charged multivesicular body protein 7	Mus musculus	sp|Q8R1T1|CHMP7_MOUSE	1	13	13	13	0	6	10	0	0	4	9	0	0	7	11	0	51.2	50.632	451	0	31.362	205740000	10828000	52	0	13399000	34986000	0	0	10032000	44649000	0	0	28737000	73931000	0	0	705230	1841400	0	0	528020	2350000	0
Q8R2M2	TDIF2_MOUSE	Dnttip2	Deoxynucleotidyltransferase terminal-interacting protein 2	Mus musculus	sp|Q8R2M2|TDIF2_MOUSE	1	30	30	30	0	10	30	10	0	4	0	2	0	7	17	4	51.8	84.276	758	0	220.54	695680000	20461000	120	0	41589000	413790000	37302000	0	9187800	0	2518100	0	37706000	138780000	14804000	0	1223200	12170000	1097100	0	270230	0	74062
Q8R2N0	TAP26_MOUSE	Ccdc59	Thyroid transcription factor 1-associated protein 26	Mus musculus	sp|Q8R2N0|TAP26_MOUSE	1	3	3	3	0	1	2	2	1	0	0	0	1	1	2	1	11.2	28.033	240	0	2.0203	19837000	1983700	8	0	2209900	8402000	2276800	1296400	0	0	0	709050	1854900	2443900	643810	0	220990	840200	227680	129640	0	0	0
Q8R2U0	SEH1_MOUSE	Seh1l	Nucleoporin SEH1	Mus musculus	sp|Q8R2U0|SEH1_MOUSE	1	3	3	3	1	0	1	2	2	0	0	2	1	1	1	1	13.9	39.774	360	0	2.3797	21439000	1020900	11	2536400	0	6084400	917520	3473600	0	0	4788700	886550	771230	418270	1562000	120780	0	289730	43692	165410	0	0	228030
Q8R3C0	MCMBP_MOUSE	Mcmbp	Mini-chromosome maintenance complex-binding protein	Mus musculus	sp|Q8R3C0|MCMBP_MOUSE;tr|H9KV04|H9KV04_MOUSE	2	8	8	8	0	2	7	0	0	1	2	1	0	3	8	3	18.8	72.89	642	0	10.699	77159000	2572000	26	0	2803900	17013000	0	0	459080	4160600	2960600	0	10409000	32111000	7241800	0	93462	567110	0	0	15303	138690	98686
Q8R3E3	WIPI1_MOUSE	Wipi1	WD repeat domain phosphoinositide-interacting protein 1	Mus musculus	sp|Q8R3E3|WIPI1_MOUSE;tr|B1AT64|B1AT64_MOUSE	2	8	8	8	0	5	5	0	0	5	5	0	0	4	6	0	44.6	48.758	446	0	141.22	136920000	6519800	38	0	15349000	28360000	0	0	11828000	21031000	0	0	25799000	34549000	0	0	730880	1350500	0	0	563250	1001500	0
Q8R480	NUP85_MOUSE	Nup85	Nuclear pore complex protein Nup85	Mus musculus	sp|Q8R480|NUP85_MOUSE	1	2	2	2	0	1	0	0	0	0	0	0	0	0	1	0	4.1	74.775	656	0.00052882	1.3907	24643000	794920	2	0	23637000	0	0	0	0	0	0	0	0	1005400	0	0	762490	0	0	0	0	0	0
Q8R570	SNP47_MOUSE	Snap47	Synaptosomal-associated protein 47	Mus musculus	sp|Q8R570|SNP47_MOUSE;tr|B2FDF6|B2FDF6_MOUSE;tr|J3JS29|J3JS29_MOUSE;tr|I7HPB1|I7HPB1_MOUSE;tr|I7HFU4|I7HFU4_MOUSE	5	5	5	5	0	2	4	0	0	1	2	0	0	2	4	0	19.4	46.524	413	0	11.544	30043000	1155500	14	0	791680	5167600	0	0	1023000	9450600	0	0	4464400	9145900	0	0	30449	198750	0	0	39347	363490	0
Q8R5H1	UBP15_MOUSE	Usp15	Ubiquitin carboxyl-terminal hydrolase 15	Mus musculus	sp|Q8R5H1|UBP15_MOUSE;tr|Q3TPH3|Q3TPH3_MOUSE;tr|Q3TSV9|Q3TSV9_MOUSE;tr|Q3TQV7|Q3TQV7_MOUSE	4	40	40	38	0	10	25	0	0	10	21	0	0	21	37	0	56.9	112.32	981	0	115.35	832010000	16000000	136	0	35776000	127630000	0	0	16918000	124480000	0	0	136480000	390710000	0	0	688010	2454500	0	0	325350	2393900	0
Q8R5J9	PRAF3_MOUSE	Arl6ip5	PRA1 family protein 3	Mus musculus	sp|Q8R5J9|PRAF3_MOUSE	1	2	2	2	0	0	1	0	0	1	1	0	0	1	1	0	16	21.557	188	0	2.7418	28339000	5667700	3	0	0	7002500	0	0	1116800	3190300	0	0	1536300	15493000	0	0	0	1400500	0	0	223360	638070	0
Q8R5K4	NOL6_MOUSE	Nol6	Nucleolar protein 6	Mus musculus	sp|Q8R5K4|NOL6_MOUSE;tr|Q3U5C6|Q3U5C6_MOUSE;tr|Q3TBM4|Q3TBM4_MOUSE;tr|Q3TB71|Q3TB71_MOUSE	4	20	20	20	1	3	6	2	2	2	9	13	1	3	17	1	26.3	129.23	1152	0	29.128	256650000	5132900	56	2064400	5551300	16265000	5097500	6843900	2970800	34828000	47384000	2323300	14085000	115150000	4081200	41289	111030	325310	101950	136880	59415	696550	947680
Q8VBT6	APOBR_MOUSE	Apobr	Apolipoprotein B receptor	Mus musculus	sp|Q8VBT6|APOBR_MOUSE;tr|A0A0U1RNM5|A0A0U1RNM5_MOUSE;tr|A0A0U1RNM0|A0A0U1RNM0_MOUSE	3	40	40	40	0	20	26	0	0	20	31	0	0	29	29	0	55	102.7	942	0	323.31	1481400000	31519000	191	0	63524000	201160000	0	0	131470000	155550000	0	0	289310000	640370000	0	0	1351600	4279900	0	0	2797200	3309700	0
Q8VBT9	ASPC1_MOUSE	Aspscr1	Tether containing UBX domain for GLUT4	Mus musculus	sp|Q8VBT9|ASPC1_MOUSE;tr|A2AC05|A2AC05_MOUSE;tr|F7CRQ2|F7CRQ2_MOUSE;tr|A2AC02|A2AC02_MOUSE;tr|A2AC03|A2AC03_MOUSE;tr|A2ABZ8|A2ABZ8_MOUSE	6	5	5	5	0	1	5	0	0	0	3	1	0	3	4	0	23.6	59.795	550	0	16.655	42223000	1563800	21	0	866110	10341000	0	0	0	6081100	1960800	0	5212300	17762000	0	0	32078	382990	0	0	0	225230	72623
Q8VBW5	BBX_MOUSE	Bbx	HMG box transcription factor BBX	Mus musculus	sp|Q8VBW5|BBX_MOUSE;tr|B8JK50|B8JK50_MOUSE;tr|Q05D00|Q05D00_MOUSE;tr|Q05CK5|Q05CK5_MOUSE;tr|Q8C9P7|Q8C9P7_MOUSE	5	41	41	41	18	15	23	22	19	8	26	29	17	18	23	25	48.8	100.78	907	0	323.31	2330700000	55493000	322	139240000	153020000	178690000	126010000	129440000	26829000	361470000	485510000	103210000	136150000	256630000	234500000	3315300	3643400	4254500	3000300	3081900	638780	8606500	11560000
Q8VCB1	NDC1_MOUSE	Ndc1	Nucleoporin NDC1	Mus musculus	sp|Q8VCB1|NDC1_MOUSE;tr|J3QPB5|J3QPB5_MOUSE	2	5	5	5	0	0	1	0	0	3	1	0	0	0	2	0	14.3	75.409	673	0	1.7762	12334000	474380	5	0	0	1568200	0	0	3703100	1122000	0	0	0	5940500	0	0	0	60316	0	0	142430	43153	0
Q8VCW8	ACSF2_MOUSE	Acsf2	Acyl-CoA synthetase family member 2, mitochondrial	Mus musculus	sp|Q8VCW8|ACSF2_MOUSE	1	11	11	11	6	0	1	2	1	1	0	2	9	0	1	3	31.4	67.95	615	0	15.859	56332000	2166600	27	10926000	0	958610	1037100	1255200	342530	0	2718900	31084000	0	708880	7299900	420240	0	36870	39887	48276	13174	0	104570
Q8VDD5	MYH9_MOUSE	Myh9	Myosin-9	Mus musculus	sp|Q8VDD5|MYH9_MOUSE;tr|Q3UFT0|Q3UFT0_MOUSE;tr|Q811J9|Q811J9_MOUSE;tr|Q99JJ3|Q99JJ3_MOUSE;tr|Q7TQJ6|Q7TQJ6_MOUSE;tr|Q8BIE2|Q8BIE2_MOUSE;sp|Q61879|MYH10_MOUSE;tr|Q5SV64|Q5SV64_MOUSE;tr|Q3UH59|Q3UH59_MOUSE;tr|Q80T68|Q80T68_MOUSE;tr|A2VCK0|A2VCK0_MOUSE;tr|Q8BLI3|Q8BLI3_MOUSE;tr|Q8BLI1|Q8BLI1_MOUSE;tr|E9QPE7|E9QPE7_MOUSE;tr|Q8R384|Q8R384_MOUSE;tr|Q69ZX3|Q69ZX3_MOUSE;tr|Q8BIM8|Q8BIM8_MOUSE;tr|Q14B05|Q…	45	169	169	162	48	96	131	75	47	72	113	31	58	110	149	92	69.2	226.37	1960	0	323.31	16041000000	154240000	1281	178220000	1140800000	2591800000	439860000	181010000	324340000	1287200000	87599000	267990000	2210800000	6418100000	913270000	1713600	10970000	24922000	4229400	1740500	3118600	12377000	842300
Q8VDF2	UHRF1_MOUSE	Uhrf1	E3 ubiquitin-protein ligase UHRF1	Mus musculus	sp|Q8VDF2|UHRF1_MOUSE;tr|E9Q5Y5|E9Q5Y5_MOUSE	2	11	11	11	1	1	7	0	0	0	7	2	0	0	3	0	19.4	88.303	782	0	11.884	69857000	1587700	22	1205800	2348000	19470000	0	0	0	35777000	3600000	0	0	7455400	0	27404	53363	442510	0	0	0	813120	81819
Q8VDN2	AT1A1_MOUSE	Atp1a1	Sodium/potassium-transporting ATPase subunit alpha-1	Mus musculus	sp|Q8VDN2|AT1A1_MOUSE;tr|Q3TXF9|Q3TXF9_MOUSE;tr|Q8R3M4|Q8R3M4_MOUSE;tr|Q3UCH8|Q3UCH8_MOUSE;tr|D3YYN7|D3YYN7_MOUSE;sp|Q6PIC6|AT1A3_MOUSE;tr|Q3UHK5|Q3UHK5_MOUSE;sp|Q6PIE5|AT1A2_MOUSE;tr|Q6ZQ49|Q6ZQ49_MOUSE;tr|A0A0G2JGX4|A0A0G2JGX4_MOUSE;tr|Q8VCE0|Q8VCE0_MOUSE;tr|Q8K2R2|Q8K2R2_MOUSE;tr|Q8R0E8|Q8R0E8_MOUSE;tr|Q3UF49|Q3UF49_MOUSE;tr|Q8R0B0|Q8R0B0_MOUSE;tr|Q8R3A9|Q8R3A9_MOUSE;sp|Q9WV27|AT1A4_MOUSE;tr|Q…	22	24	24	24	2	11	15	12	8	6	12	17	8	3	9	6	33	112.98	1023	0	115.61	359640000	7818300	115	3546900	55993000	53288000	30024000	20460000	9842700	43854000	73344000	22149000	6190200	32679000	8271700	77106	1217200	1158400	652700	444790	213970	953340	1594400
Q8VDQ1	PTGR2_MOUSE	Ptgr2	Prostaglandin reductase 2	Mus musculus	sp|Q8VDQ1|PTGR2_MOUSE	1	2	2	2	0	0	0	0	1	0	0	0	0	0	1	0	8.3	38.015	351	0.0005339	1.4667	738130	61511	1	0	0	0	0	0	0	0	0	0	0	738130	0	0	0	0	0	0	0	0	0
Q8VDS8	STX18_MOUSE	Stx18	Syntaxin-18	Mus musculus	sp|Q8VDS8|STX18_MOUSE;tr|D3YY98|D3YY98_MOUSE;tr|A0A0J9YTY5|A0A0J9YTY5_MOUSE;tr|A0A0J9YUA5|A0A0J9YUA5_MOUSE	4	8	8	8	0	1	4	0	0	0	5	0	0	2	6	0	31.4	38.381	334	0	13.405	51530000	2712100	17	0	1580900	13669000	0	0	0	17129000	0	0	4804600	14347000	0	0	83205	719450	0	0	0	901500	0
Q8VE10	NAA40_MOUSE	Naa40	N-alpha-acetyltransferase 40	Mus musculus	sp|Q8VE10|NAA40_MOUSE	1	5	5	5	1	1	2	1	2	0	1	3	1	1	2	4	23.6	27.229	237	0	6.1438	82451000	6342400	25	7010100	5982200	8924400	2571800	2827300	0	4694800	28664000	2529700	2070500	5754000	11422000	539240	460170	686500	197830	217480	0	361140	2205000
Q8VE47	UBA5_MOUSE	Uba5	Ubiquitin-like modifier-activating enzyme 5	Mus musculus	sp|Q8VE47|UBA5_MOUSE;tr|D6RH76|D6RH76_MOUSE	2	2	2	2	0	1	1	0	0	0	0	0	0	0	2	1	9.9	44.789	403	0	4.5039	12921000	760080	8	0	0	2608600	0	0	0	0	0	0	0	10313000	0	0	0	153450	0	0	0	0	0
Q8VE88	F1142_MOUSE	Fam114a2	Protein FAM114A2	Mus musculus	sp|Q8VE88|F1142_MOUSE	1	9	9	9	0	2	7	0	0	3	5	0	0	3	6	0	34	54.044	497	0	39.305	60242000	2231200	25	0	2469800	11966000	0	0	3487100	14763000	0	0	7899200	19657000	0	0	91473	443190	0	0	129150	546770	0
Q8VE91	F134B_MOUSE	Fam134b	Reticulophagy receptor Fam134b	Mus musculus	sp|Q8VE91|F134B_MOUSE	1	9	9	9	0	1	3	0	0	0	5	0	0	3	9	0	33.1	52.966	480	0	29.447	96044000	4802200	16	0	1255700	13807000	0	0	0	23925000	0	0	11129000	45927000	0	0	62787	690340	0	0	0	1196300	0
Q8VEE4	RFA1_MOUSE	Rpa1	Replication protein A 70 kDa DNA-binding subunit	Mus musculus	sp|Q8VEE4|RFA1_MOUSE;tr|Q5SWN2|Q5SWN2_MOUSE;tr|Q3U8B3|Q3U8B3_MOUSE	3	8	8	8	0	3	2	0	0	0	1	3	0	2	2	1	22.2	69.036	623	0	4.3234	21691000	774680	11	0	3390400	6142800	0	0	0	1745900	3436700	0	2828100	4147200	0	0	121090	219390	0	0	0	62355	122740
Q8VEG0	CCD71_MOUSE	Ccdc71	Coiled-coil domain-containing protein 71	Mus musculus	sp|Q8VEG0|CCD71_MOUSE	1	5	5	5	3	0	0	1	3	0	1	4	0	0	0	0	18	46.009	433	0	11.859	35353000	1537100	13	6965000	0	0	984790	6064100	0	3258000	18081000	0	0	0	0	302830	0	0	42817	263660	0	141650	786140
Q8VHN7	GPR98_MOUSE	Gpr98	G-protein coupled receptor 98	Mus musculus	sp|Q8VHN7|GPR98_MOUSE;tr|B8JJE0|B8JJE0_MOUSE	2	2	2	2	0	0	0	0	0	0	0	0	0	1	0	1	0.9	687.45	6298	1	-2	7544100	30298	1	0	0	0	0	0	0	0	0	0	1200600	0	6343600	0	0	0	0	0	0	0	0
Q8VI75	IPO4_MOUSE	Ipo4	Importin-4	Mus musculus	sp|Q8VI75|IPO4_MOUSE;tr|Q5U4C5|Q5U4C5_MOUSE;tr|D6RES6|D6RES6_MOUSE	3	5	5	5	0	1	3	0	0	0	1	1	0	0	3	0	8.5	119.27	1082	0	29.239	23232000	505050	10	0	0	3252900	0	0	0	1259100	1944500	0	0	16776000	0	0	0	70714	0	0	0	27372	42273
Q8VI84	NOC3L_MOUSE	Noc3l	Nucleolar complex protein 3 homolog	Mus musculus	sp|Q8VI84|NOC3L_MOUSE	1	54	54	54	24	39	45	38	34	37	42	33	34	39	44	37	53.3	93.21	807	0	323.31	8886500000	253900000	767	119150000	1137900000	991350000	606750000	648770000	437700000	1042100000	870360000	513850000	710900000	1189400000	618220000	3404200	32513000	28324000	17336000	18536000	12506000	29773000	24867000
Q8VI94	OASL1_MOUSE	Oasl1	2-5-oligoadenylate synthase-like protein 1	Mus musculus	sp|Q8VI94|OASL1_MOUSE	1	2	2	2	0	2	0	0	0	1	0	0	0	0	0	0	5.9	59.088	511	0.003055	0.94004	13870000	533480	2	0	6470400	0	0	0	7400000	0	0	0	0	0	0	0	248860	0	0	0	284620	0	0
Q8VIG1	REST_MOUSE	Rest	RE1-silencing transcription factor	Mus musculus	sp|Q8VIG1|REST_MOUSE;tr|Q60694|Q60694_MOUSE;tr|F8V330|F8V330_MOUSE	3	3	3	3	0	0	1	0	0	0	2	1	0	0	0	0	4.3	117.78	1082	0	1.7716	4727900	118200	4	0	0	649870	0	0	0	3617700	460410	0	0	0	0	0	0	16247	0	0	0	90442	11510
Q8VIJ6	SFPQ_MOUSE	Sfpq	Splicing factor, proline- and glutamine-rich	Mus musculus	sp|Q8VIJ6|SFPQ_MOUSE;tr|Q3TZL2|Q3TZL2_MOUSE;tr|Q9Z1Q0|Q9Z1Q0_MOUSE;tr|Q810V5|Q810V5_MOUSE;tr|Q7TMH7|Q7TMH7_MOUSE	5	8	8	8	2	6	6	3	3	3	6	3	1	2	8	5	22	75.441	699	0	14.808	169030000	5634400	47	3426800	20672000	22613000	5028100	4465100	3484700	15451000	15088000	1105600	9172200	57857000	10667000	114230	689060	753770	167600	148840	116160	515020	502950
Q91V12	BACH_MOUSE	Acot7	Cytosolic acyl coenzyme A thioester hydrolase	Mus musculus	sp|Q91V12|BACH_MOUSE;tr|E9PYH2|E9PYH2_MOUSE	2	8	8	8	2	2	5	6	6	1	4	3	2	1	4	7	29.1	42.536	381	0	6.1383	133450000	6354700	39	2953900	4354100	23483000	9666600	20191000	1334600	20620000	17886000	4394200	1501400	9408800	17656000	140660	207340	1118200	460320	961460	63553	981920	851720
Q91V92	ACLY_MOUSE	Acly	ATP-citrate synthase	Mus musculus	sp|Q91V92|ACLY_MOUSE;tr|Q3V117|Q3V117_MOUSE;tr|Q3TED3|Q3TED3_MOUSE;tr|Q3UEA1|Q3UEA1_MOUSE;tr|Q8VDM8|Q8VDM8_MOUSE;tr|Q3UVY4|Q3UVY4_MOUSE;tr|Q3TS02|Q3TS02_MOUSE;tr|Q99K05|Q99K05_MOUSE;tr|Q6P063|Q6P063_MOUSE	9	41	41	41	14	25	30	21	16	12	26	23	15	24	33	22	52	119.73	1091	0	323.31	1853000000	30884000	292	34963000	131770000	225850000	55480000	69527000	27964000	201980000	230600000	49215000	156160000	536280000	133240000	582720	2196200	3764200	924660	1158800	466070	3366400	3843300
Q91VE0	S27A4_MOUSE	Slc27a4	Long-chain fatty acid transport protein 4	Mus musculus	sp|Q91VE0|S27A4_MOUSE;tr|Q9CV67|Q9CV67_MOUSE	2	2	2	2	0	0	1	0	0	0	0	0	0	0	2	0	6.2	72.318	643	0	4.3896	8020800	216780	5	0	0	2305800	0	0	0	0	0	0	0	5715000	0	0	0	62319	0	0	0	0	0
Q91VE6	MK67I_MOUSE	Nifk	MKI67 FHA domain-interacting nucleolar phosphoprotein	Mus musculus	sp|Q91VE6|MK67I_MOUSE;tr|Q8BMY3|Q8BMY3_MOUSE;tr|E0CXU3|E0CXU3_MOUSE	3	21	21	21	13	13	14	12	14	13	16	15	11	13	9	12	67.2	36.265	317	0	323.31	3356300000	186460000	241	287380000	153750000	246600000	208270000	432190000	165940000	566280000	836540000	112470000	91921000	60915000	194030000	15965000	8541900	13700000	11570000	24010000	9219000	31460000	46474000
Q91VH6	MEMO1_MOUSE	Memo1	Protein MEMO1	Mus musculus	sp|Q91VH6|MEMO1_MOUSE;tr|Q3TWT2|Q3TWT2_MOUSE	2	9	9	9	1	1	3	2	5	1	5	8	0	2	1	4	58.2	33.692	297	0	18.639	95362000	5960100	33	5310600	1789700	5093100	4569200	15210000	1219300	20476000	34904000	0	883330	900420	5005900	331910	111850	318320	285580	950640	76209	1279800	2181500
Q91VJ4	STK38_MOUSE	Stk38	Serine/threonine-protein kinase 38	Mus musculus	sp|Q91VJ4|STK38_MOUSE;tr|Q8BJ33|Q8BJ33_MOUSE;tr|Q8BJS2|Q8BJS2_MOUSE;sp|Q7TSE6|ST38L_MOUSE;tr|Q8BJE3|Q8BJE3_MOUSE	5	21	21	21	0	9	19	0	0	7	11	0	0	12	20	1	51.2	54.174	465	0	118.45	562840000	22513000	79	0	34890000	110650000	0	0	32579000	118440000	0	0	77409000	186910000	1960700	0	1395600	4425900	0	0	1303200	4737700	0
Q91VM5	RMXL1_MOUSE	Rbmxl1	RNA binding motif protein, X-linked-like-1	Mus musculus	sp|Q91VM5|RMXL1_MOUSE;tr|A2AFI4|A2AFI4_MOUSE;tr|A2AFI3|A2AFI3_MOUSE;sp|Q9WV02|RBMX_MOUSE	4	5	5	5	1	1	2	2	0	0	0	0	0	1	4	2	18	42.161	388	0	3.1229	27777000	1111100	10	1119500	2405900	2169400	2232500	0	0	0	0	0	5644200	7252000	6953400	44782	96236	86774	89301	0	0	0	0
Q91VW5	GOGA4_MOUSE	Golga4	Golgin subfamily A member 4	Mus musculus	sp|Q91VW5|GOGA4_MOUSE;tr|A4IF57|A4IF57_MOUSE;tr|Q05CM2|Q05CM2_MOUSE;tr|Q4VAB1|Q4VAB1_MOUSE	4	2	2	2	0	0	0	2	0	0	0	0	0	0	0	0	1.4	257.56	2238	1	-2	0	0	0	0	0	0	0	0	0	0	0	0	0	0	0	0	0	0	0	0	0	0	0
Q91VZ6	SMAP1_MOUSE	Smap1	Stromal membrane-associated protein 1	Mus musculus	sp|Q91VZ6|SMAP1_MOUSE;tr|D3YVX4|D3YVX4_MOUSE	2	3	3	3	0	1	3	0	0	2	2	0	0	1	3	0	10.2	47.66	440	0	6.4719	29049000	3227700	9	0	1554900	7633800	0	0	1321900	2968800	0	0	3467500	12102000	0	0	172770	848200	0	0	146880	329870	0
Q91W18	TDRD3_MOUSE	Tdrd3	Tudor domain-containing protein 3	Mus musculus	sp|Q91W18|TDRD3_MOUSE;tr|E9Q6T6|E9Q6T6_MOUSE;tr|F6ZI20|F6ZI20_MOUSE	3	4	4	4	0	1	2	0	0	0	2	0	0	1	4	0	11.6	82.252	743	0	15.357	39717000	923650	11	0	0	5604500	0	0	0	7771300	0	0	3220200	23121000	0	0	0	130340	0	0	0	180730	0
Q91WC0	SETD3_MOUSE	Setd3	Histone-lysine N-methyltransferase setd3	Mus musculus	sp|Q91WC0|SETD3_MOUSE;tr|F2Z420|F2Z420_MOUSE;tr|D6RCY6|D6RCY6_MOUSE	3	16	16	12	0	4	10	0	0	2	8	1	1	6	9	0	44.8	67.175	594	0	24.156	119740000	3628300	27	0	6653200	27241000	0	0	1954400	21695000	1595200	2970200	18312000	39314000	0	0	201610	825490	0	0	59225	657420	48340
Q91WD4	CG025_MOUSE		UPF0415 protein C7orf25 homolog	Mus musculus	sp|Q91WD4|CG025_MOUSE	1	2	2	2	0	0	1	0	0	0	1	0	0	0	1	1	4.8	46.541	421	0.0068359	0.38303	2557200	111180	1	0	0	0	0	0	0	0	0	0	0	0	2557200	0	0	0	0	0	0	0	0
Q91WE6	CDKAL_MOUSE	Cdkal1	Threonylcarbamoyladenosine tRNA methylthiotransferase	Mus musculus	sp|Q91WE6|CDKAL_MOUSE;tr|I7HIK5|I7HIK5_MOUSE;tr|F6S0I8|F6S0I8_MOUSE;tr|B7FAT1|B7FAT1_MOUSE;tr|D6RJ19|D6RJ19_MOUSE	5	27	27	27	0	17	22	0	0	13	20	0	0	20	25	0	59.9	65.288	578	0	122.57	690090000	20912000	113	0	50627000	127620000	0	0	42669000	151900000	0	0	104360000	212910000	0	0	1534100	3867400	0	0	1293000	4602900	0
Q91WL8	WWOX_MOUSE	Wwox	WW domain-containing oxidoreductase	Mus musculus	sp|Q91WL8|WWOX_MOUSE	1	32	32	32	0	21	20	0	0	17	25	1	0	24	26	0	77.5	46.512	414	0	149.98	2746200000	119400000	161	0	140680000	484710000	0	0	289150000	882400000	1497100	0	416140000	531620000	0	0	6116400	21075000	0	0	12572000	38365000	65090
Q91WN1	DNJC9_MOUSE	Dnajc9	DnaJ homolog subfamily C member 9	Mus musculus	sp|Q91WN1|DNJC9_MOUSE;tr|Q8BRQ6|Q8BRQ6_MOUSE	2	3	3	3	0	0	0	0	3	0	0	0	0	0	0	0	19.3	30.059	259	0.0020608	1.1414	2773200	213330	4	0	0	0	0	2773200	0	0	0	0	0	0	0	0	0	0	0	213330	0	0	0
Q91WQ3	SYYC_MOUSE	Yars	Tyrosine--tRNA ligase, cytoplasmic	Mus musculus	sp|Q91WQ3|SYYC_MOUSE;tr|A2A7S7|A2A7S7_MOUSE;tr|F6VXZ2|F6VXZ2_MOUSE	3	10	10	10	1	2	4	1	0	0	1	2	0	2	3	1	28.8	59.105	528	0	7.0507	29435000	774610	19	1083400	2982300	6223900	1419500	0	0	6630400	2230600	0	880010	7985300	0	28510	78481	163790	37356	0	0	174490	58699
Q91WU5	AS3MT_MOUSE	As3mt	Arsenite methyltransferase	Mus musculus	sp|Q91WU5|AS3MT_MOUSE;tr|Q8CF08|Q8CF08_MOUSE	2	3	3	3	0	1	2	1	0	0	2	0	0	1	2	1	13.3	41.793	376	0	2.8224	11856000	456010	9	0	473560	2671500	452510	0	0	1813700	0	0	1581000	3798700	1065400	0	18214	102750	17404	0	0	69758	0
Q91XB7	YIF1A_MOUSE	Yif1a	Protein YIF1A	Mus musculus	sp|Q91XB7|YIF1A_MOUSE	1	4	4	4	0	0	0	0	0	0	0	0	0	0	4	0	18.1	32.134	293	0	10.632	20845000	2605600	4	0	0	0	0	0	0	0	0	0	0	20845000	0	0	0	0	0	0	0	0	0
Q91XU3	PI42C_MOUSE	Pip4k2c	Phosphatidylinositol 5-phosphate 4-kinase type-2 gamma	Mus musculus	sp|Q91XU3|PI42C_MOUSE	1	2	2	2	0	0	1	0	0	1	1	0	0	0	1	0	6.7	47.335	421	0	1.7135	6453100	322650	3	0	0	1402900	0	0	765410	1754100	0	0	0	2530700	0	0	0	70146	0	0	38271	87703	0
Q91YK2	RRP1B_MOUSE	Rrp1b	Ribosomal RNA processing protein 1 homolog B	Mus musculus	sp|Q91YK2|RRP1B_MOUSE;tr|Q6ZQH4|Q6ZQH4_MOUSE;tr|F7AGW8|F7AGW8_MOUSE;tr|D6RDD0|D6RDD0_MOUSE	4	61	61	61	38	26	26	34	37	27	46	38	23	20	22	25	71.3	80.581	724	0	323.31	5280900000	135410000	575	784890000	276670000	321320000	460100000	437410000	238600000	1303800000	985900000	108050000	103860000	114170000	146190000	20125000	7094200	8239000	11797000	11216000	6118000	33430000	25280000
Q91YP0	L2HDH_MOUSE	L2hgdh	L-2-hydroxyglutarate dehydrogenase, mitochondrial	Mus musculus	sp|Q91YP0|L2HDH_MOUSE	1	4	4	4	0	0	0	0	3	0	0	1	2	0	0	1	11.2	50.898	464	0	2.3145	11378000	437620	7	0	0	0	0	4045200	0	0	1889200	3565000	0	0	1878600	0	0	0	0	155580	0	0	72661
Q91YR1	TWF1_MOUSE	Twf1	Twinfilin-1	Mus musculus	sp|Q91YR1|TWF1_MOUSE;tr|D3Z2H0|D3Z2H0_MOUSE	2	7	7	7	0	1	4	0	0	2	1	0	0	2	4	1	28.3	40.079	350	0	5.8815	19626000	981320	15	0	855000	3181900	0	0	1595900	2107900	0	0	2595000	8321400	969420	0	42750	159090	0	0	79793	105390	0
Q91YR7	PRP6_MOUSE	Prpf6	Pre-mRNA-processing factor 6	Mus musculus	sp|Q91YR7|PRP6_MOUSE	1	14	14	14	0	4	3	1	4	2	3	8	0	1	7	3	19.3	106.72	941	0	10.278	63494000	1133800	36	0	5527100	5490100	1427400	5598500	951730	6724700	13199000	0	1758200	16294000	6522600	0	98698	98037	25490	99973	16995	120080	235700
Q91YT7	YTHD2_MOUSE	Ythdf2	YTH domain-containing family protein 2	Mus musculus	sp|Q91YT7|YTHD2_MOUSE;tr|Q3UNH5|Q3UNH5_MOUSE;tr|E9PW90|E9PW90_MOUSE	3	7	7	4	0	4	3	0	0	2	2	1	0	5	5	0	18	62.279	579	0	15.329	57293000	2864700	16	0	6831100	8928700	0	0	1999000	7793100	3092600	0	9755800	18893000	0	0	341550	446430	0	0	99952	389650	154630
Q91YU8	SSF1_MOUSE	Ppan	Suppressor of SWI4 1 homolog	Mus musculus	sp|Q91YU8|SSF1_MOUSE	1	9	9	9	8	3	2	3	1	2	2	5	0	1	0	0	34.7	52.755	470	0	17.518	60657000	2888400	30	20938000	5746200	3431000	4326200	0	1938600	4356200	17724000	0	2196200	0	0	997070	273630	163380	206010	0	92314	207440	844010
Q91Z96	BMP2K_MOUSE	Bmp2k	BMP-2-inducible protein kinase	Mus musculus	sp|Q91Z96|BMP2K_MOUSE	1	7	6	6	0	0	1	0	0	0	1	0	0	2	5	0	13.9	126.18	1138	0	10.084	35710000	759790	11	0	0	2031300	0	0	0	2778300	0	0	5191300	25709000	0	0	0	43219	0	0	0	59114	0
Q91ZW3	SMCA5_MOUSE	Smarca5	SWI/SNF-related matrix-associated actin-dependent regulator of chromatin subfamily A member 5	Mus musculus	sp|Q91ZW3|SMCA5_MOUSE;tr|Q3U0F8|Q3U0F8_MOUSE;tr|Q05DE7|Q05DE7_MOUSE;sp|Q6PGB8|SMCA1_MOUSE;tr|F6Z6F4|F6Z6F4_MOUSE;tr|Q3URV3|Q3URV3_MOUSE;tr|B2RT32|B2RT32_MOUSE;tr|Q8BS67|Q8BS67_MOUSE	8	35	35	35	4	10	17	9	13	4	15	22	4	6	20	10	38.6	121.63	1051	0	107.11	477320000	8678500	141	9767200	29398000	66898000	21336000	32467000	5068600	42984000	85843000	10044000	13498000	126600000	33417000	177590	534510	1216300	387920	590310	92156	781520	1560800
Q920I9	WDR7_MOUSE	Wdr7	WD repeat-containing protein 7	Mus musculus	sp|Q920I9|WDR7_MOUSE	1	2	2	2	0	0	0	0	0	0	1	0	0	1	0	0	2.1	163.45	1489	0.00054348	1.6388	671330	9455.3	2	0	0	0	0	0	0	671330	0	0	0	0	0	0	0	0	0	0	0	9455.3	0
Q921C3	BRWD1_MOUSE	Brwd1	Bromodomain and WD repeat-containing protein 1	Mus musculus	sp|Q921C3|BRWD1_MOUSE;tr|E9Q2N1|E9Q2N1_MOUSE;tr|F6X674|F6X674_MOUSE;tr|F7D5W0|F7D5W0_MOUSE;tr|F6TDU4|F6TDU4_MOUSE;tr|F6WJH7|F6WJH7_MOUSE	6	4	2	2	0	0	1	0	0	1	0	0	0	0	0	0	2.4	259.23	2304	0.003493	0.70923	10357000	93307	3	0	0	0	0	0	10357000	0	0	0	0	0	0	0	0	0	0	0	93307	0	0
Q921F4	HNRLL_MOUSE	Hnrnpll	Heterogeneous nuclear ribonucleoprotein L-like	Mus musculus	sp|Q921F4|HNRLL_MOUSE;tr|Q9CSH0|Q9CSH0_MOUSE;tr|V9GXB6|V9GXB6_MOUSE;tr|Q3TBR4|Q3TBR4_MOUSE;tr|Q3UXJ3|Q3UXJ3_MOUSE	5	16	16	16	1	9	8	4	2	0	8	10	2	6	7	4	47.5	64.124	591	0	27.668	200110000	6900400	62	986020	29408000	29260000	6267700	2934300	0	34762000	36645000	3493100	20209000	27030000	9116000	34001	1014100	1009000	216130	101180	0	1198700	1263600
Q921I6	SH3B4_MOUSE	Sh3bp4	SH3 domain-binding protein 4	Mus musculus	sp|Q921I6|SH3B4_MOUSE	1	3	3	3	0	0	2	0	0	0	0	1	0	0	2	0	4.7	107.58	962	0.00053022	1.415	12937000	264020	3	0	0	2395500	0	0	0	0	754050	0	0	9787400	0	0	0	48887	0	0	0	0	15389
Q921N6	DDX27_MOUSE	Ddx27	Probable ATP-dependent RNA helicase DDX27	Mus musculus	sp|Q921N6|DDX27_MOUSE;tr|H3BLJ6|H3BLJ6_MOUSE	2	57	57	57	47	43	47	44	44	36	48	51	45	41	47	44	62.6	85.938	760	0	323.31	12720000000	295800000	931	785220000	941630000	978840000	657540000	1133400000	433480000	2180800000	2851800000	458210000	606720000	960920000	730990000	18261000	21898000	22764000	15292000	26358000	10081000	50716000	66321000
Q921S7	RM37_MOUSE	Mrpl37	39S ribosomal protein L37, mitochondrial	Mus musculus	sp|Q921S7|RM37_MOUSE	1	3	3	3	0	0	0	0	1	0	1	0	1	0	1	0	10.2	48.34	423	0.00054466	1.6668	5747600	191590	3	0	0	0	0	1439700	0	1104700	0	2046700	0	1156500	0	0	0	0	0	47990	0	36822	0
Q922D4	PP6R3_MOUSE	Ppp6r3	Serine/threonine-protein phosphatase 6 regulatory subunit 3	Mus musculus	sp|Q922D4|PP6R3_MOUSE;tr|G5E8R4|G5E8R4_MOUSE	2	2	2	2	0	0	0	0	0	0	0	0	0	0	2	0	3.2	94.652	844	0	2.5442	1577800	36693	2	0	0	0	0	0	0	0	0	0	0	1577800	0	0	0	0	0	0	0	0	0
Q922D8	C1TC_MOUSE	Mthfd1	C-1-tetrahydrofolate synthase, cytoplasmic	Mus musculus	sp|Q922D8|C1TC_MOUSE;tr|Q3TW74|Q3TW74_MOUSE;tr|Q3UZH3|Q3UZH3_MOUSE;tr|Q8BXX7|Q8BXX7_MOUSE;tr|Q8BY49|Q8BY49_MOUSE	5	31	31	31	2	16	23	10	6	3	12	10	3	12	25	12	54.2	101.2	935	0	101.42	682020000	13640000	151	1340100	56089000	111800000	23593000	11646000	27693000	42575000	34774000	1016800	53744000	265910000	51832000	26803	1121800	2236100	471860	232920	553860	851510	695480
Q922J9	FACR1_MOUSE	Far1	Fatty acyl-CoA reductase 1	Mus musculus	sp|Q922J9|FACR1_MOUSE;tr|D3Z4N9|D3Z4N9_MOUSE;tr|D3Z5W6|D3Z5W6_MOUSE;tr|D3Z072|D3Z072_MOUSE	4	9	9	9	3	4	6	1	1	0	4	5	0	1	5	0	23.1	59.434	515	0	19.68	98818000	3407500	26	4569500	6423200	23281000	2160500	2329800	0	11166000	18233000	0	1715700	28940000	0	157570	221490	802780	74499	80338	0	385050	628730
Q922P9	GLYR1_MOUSE	Glyr1	Putative oxidoreductase GLYR1	Mus musculus	sp|Q922P9|GLYR1_MOUSE;tr|D3YYT1|D3YYT1_MOUSE	2	6	6	6	2	2	2	1	1	1	2	3	0	0	3	1	20.5	59.715	546	0	13.09	31408000	1163300	19	2014300	1766100	3262500	798920	734520	721300	4591700	10881000	0	0	6150900	486810	74605	65410	120830	29590	27204	26715	170060	403010
Q922Q2	RIOK1_MOUSE	Riok1	Serine/threonine-protein kinase RIO1	Mus musculus	sp|Q922Q2|RIOK1_MOUSE	1	27	27	27	9	15	17	10	11	10	19	16	12	18	19	22	48.1	64.91	567	0	158.07	2039000000	67967000	242	37693000	125980000	221760000	65482000	79798000	44302000	206070000	275020000	88627000	240960000	444090000	209220000	1256400	4199300	7392200	2182700	2659900	1476700	6869100	9167200
Q922R8	PDIA6_MOUSE	Pdia6	Protein disulfide-isomerase A6	Mus musculus	sp|Q922R8|PDIA6_MOUSE;tr|Q3THH1|Q3THH1_MOUSE;tr|Q3TML0|Q3TML0_MOUSE;tr|Q3TJL8|Q3TJL8_MOUSE;tr|Q9DAB4|Q9DAB4_MOUSE	5	12	12	12	8	9	8	7	0	5	5	2	4	10	8	10	39.5	48.1	440	0	26.746	372610000	21918000	82	43060000	62758000	43369000	18510000	0	10235000	12394000	4754300	11030000	57166000	56770000	52559000	2532900	3691700	2551100	1088800	0	602040	729090	279670
Q922S4	PDE2A_MOUSE	Pde2a	cGMP-dependent 3,5-cyclic phosphodiesterase	Mus musculus	sp|Q922S4|PDE2A_MOUSE;tr|Q3TD37|Q3TD37_MOUSE;tr|Q5PR72|Q5PR72_MOUSE;tr|Q3TXZ6|Q3TXZ6_MOUSE;tr|Q3TCR8|Q3TCR8_MOUSE;tr|Q3TYK5|Q3TYK5_MOUSE;tr|Q3TY50|Q3TY50_MOUSE;tr|Q3TYU3|Q3TYU3_MOUSE	8	9	9	9	1	3	6	2	2	1	4	5	1	3	5	3	18.3	103.25	916	0	13.872	259860000	5095300	49	426270	12300000	12384000	1868000	2484300	2784500	10136000	171970000	1564700	11449000	29675000	2819400	8358.3	241190	242830	36628	48713	54598	198750	3371900
Q922U1	PRPF3_MOUSE	Prpf3	U4/U6 small nuclear ribonucleoprotein Prp3	Mus musculus	sp|Q922U1|PRPF3_MOUSE;tr|Q3UT19|Q3UT19_MOUSE;tr|E0CYD0|E0CYD0_MOUSE;tr|F6T4V0|F6T4V0_MOUSE	4	17	17	17	1	9	8	7	5	2	7	5	0	2	4	2	40.8	77.454	683	0	30.643	161100000	4881800	50	0	32169000	39841000	23677000	13779000	1973800	17272000	14014000	0	4858500	11369000	2146000	0	974810	1207300	717470	417560	59811	523390	424680
Q922X9	ANM7_MOUSE	Prmt7	Protein arginine N-methyltransferase 7	Mus musculus	sp|Q922X9|ANM7_MOUSE;tr|F6RXJ8|F6RXJ8_MOUSE;tr|Q921F5|Q921F5_MOUSE;tr|D3Z1C9|D3Z1C9_MOUSE;tr|D3Z1D0|D3Z1D0_MOUSE	5	16	16	16	0	7	9	0	0	6	11	0	0	8	12	0	43.4	78.3	692	0	42.889	294800000	9826800	66	0	21552000	43001000	0	0	12991000	79027000	0	0	59720000	78511000	0	0	718390	1433400	0	0	433030	2634200	0
Q923G2	RPAB3_MOUSE	Polr2h	DNA-directed RNA polymerases I, II, and III subunit RPABC3	Mus musculus	sp|Q923G2|RPAB3_MOUSE	1	2	2	2	2	1	1	0	0	0	0	0	0	0	0	0	21.3	17.143	150	0	1.7059	12795000	1421600	4	4524000	3570100	4700500	0	0	0	0	0	0	0	0	0	502670	396670	522270	0	0	0	0	0
Q924W5	SMC6_MOUSE	Smc6	Structural maintenance of chromosomes protein 6	Mus musculus	sp|Q924W5|SMC6_MOUSE	1	2	2	2	0	0	0	0	1	1	2	0	1	0	0	0	2.6	127.2	1097	1	-2	35637000	625220	5	0	0	0	0	7581400	7439100	13401000	0	7216100	0	0	0	0	0	0	0	133010	130510	235100	0
Q925I1	ATAD3_MOUSE	Atad3	ATPase family AAA domain-containing protein 3	Mus musculus	sp|Q925I1|ATAD3_MOUSE;tr|H3BKI6|H3BKI6_MOUSE;tr|V9GWS5|V9GWS5_MOUSE;tr|H3BK90|H3BK90_MOUSE	4	9	9	9	1	0	0	0	0	0	0	2	3	0	0	8	25.4	66.741	591	0	10.172	26967000	817190	15	2306000	0	0	0	0	0	0	4700600	6837700	0	0	13123000	69877	0	0	0	0	0	0	142440
Q99246	CAC1D_MOUSE	Cacna1d	Voltage-dependent L-type calcium channel subunit alpha-1D	Mus musculus	sp|Q99246|CAC1D_MOUSE	1	2	2	2	0	0	0	0	0	1	0	1	0	0	0	0	0.4	247.06	2179	1	-2	244070	2682	1	0	0	0	0	0	244070	0	0	0	0	0	0	0	0	0	0	0	2682	0	0
Q99J09	MEP50_MOUSE	Wdr77	Methylosome protein 50	Mus musculus	sp|Q99J09|MEP50_MOUSE;tr|F7D5L2|F7D5L2_MOUSE;tr|Q3V2T0|Q3V2T0_MOUSE	3	5	5	5	0	2	2	1	5	2	1	3	0	1	0	1	31.6	36.942	342	0	9.0291	59017000	4918100	19	0	7918800	7493000	1139000	14873000	2824300	1546900	17585000	0	3845500	0	1791100	0	659900	624420	94918	1239400	235350	128910	1465400
Q99JI4	PSMD6_MOUSE	Psmd6	26S proteasome non-ATPase regulatory subunit 6	Mus musculus	sp|Q99JI4|PSMD6_MOUSE;tr|Q8C1T2|Q8C1T2_MOUSE	2	5	5	5	0	0	5	3	1	0	2	0	0	0	5	2	18	45.536	389	0	4.0176	28688000	1103400	12	0	0	8669900	2321500	734960	0	1679200	0	0	0	12074000	3207800	0	0	333460	89287	28268	0	64584	0
Q99JR1	SFXN1_MOUSE	Sfxn1	Sideroflexin-1	Mus musculus	sp|Q99JR1|SFXN1_MOUSE;tr|Q8BPC9|Q8BPC9_MOUSE	2	6	6	5	0	2	3	2	4	1	3	4	0	2	5	2	30.7	35.649	322	0	4.616	61506000	4100400	30	0	7984600	12380000	1387700	4954500	1153100	8469800	11035000	0	1523800	10555000	2062400	0	532310	825370	92516	330300	76874	564650	735660
Q99JX7	NXF1_MOUSE	Nxf1	Nuclear RNA export factor 1	Mus musculus	sp|Q99JX7|NXF1_MOUSE;tr|Q8BP60|Q8BP60_MOUSE;tr|V9GXF3|V9GXF3_MOUSE;tr|V9GXW3|V9GXW3_MOUSE;tr|V9GXC8|V9GXC8_MOUSE;tr|V9GX96|V9GX96_MOUSE;tr|V9GXM5|V9GXM5_MOUSE	7	12	12	12	1	3	9	3	0	0	7	8	2	1	5	4	32.8	70.299	618	0	14.996	97188000	3037100	43	513170	4359200	20490000	2657600	0	0	19242000	19381000	3054300	2765300	18855000	5869400	16037	136230	640310	83051	0	0	601330	605670
Q99JY0	ECHB_MOUSE	Hadhb	Trifunctional enzyme subunit beta, mitochondrial	Mus musculus	sp|Q99JY0|ECHB_MOUSE;tr|D3YXU1|D3YXU1_MOUSE	2	16	16	16	5	3	3	5	7	2	6	9	8	1	2	10	45.1	51.386	475	0	41.879	192380000	7695400	60	13116000	8491800	6684300	5413600	14482000	2678200	18316000	39072000	37949000	1669800	760170	43753000	524630	339670	267370	216540	579270	107130	732640	1562900
Q99K01	PDXD1_MOUSE	Pdxdc1	Pyridoxal-dependent decarboxylase domain-containing protein 1	Mus musculus	sp|Q99K01|PDXD1_MOUSE;tr|A0A0R4J034|A0A0R4J034_MOUSE;tr|D3YZA7|D3YZA7_MOUSE	3	9	9	9	0	0	3	0	0	0	5	0	0	0	8	0	18.8	87.334	787	0	9.538	40082000	977600	16	0	0	5892900	0	0	0	10200000	0	0	0	23989000	0	0	0	143730	0	0	0	248770	0
Q99K23	UFSP2_MOUSE	Ufsp2	Ufm1-specific protease 2	Mus musculus	sp|Q99K23|UFSP2_MOUSE	1	6	6	6	3	2	5	3	0	1	4	1	1	3	4	2	23.2	52.515	461	0	7.0141	65967000	2868100	28	2987600	3741000	16988000	3318200	0	249790	10670000	2207800	1052200	5379500	14921000	4451600	129900	162650	738620	144270	0	10860	463930	95991
Q99K28	ARFG2_MOUSE	Arfgap2	ADP-ribosylation factor GTPase-activating protein 2	Mus musculus	sp|Q99K28|ARFG2_MOUSE;tr|Q3UR67|Q3UR67_MOUSE;tr|B0LAC6|B0LAC6_MOUSE	3	9	8	8	1	3	5	1	0	2	6	1	0	3	7	0	30.6	56.598	520	0	12.572	95550000	3675000	22	1613600	4201900	14579000	950870	0	2286300	26218000	3202100	0	3818800	38679000	0	62063	161610	560730	36572	0	87933	1008400	123160
Q99K30	ES8L2_MOUSE	Eps8l2	Epidermal growth factor receptor kinase substrate 8-like protein 2	Mus musculus	sp|Q99K30|ES8L2_MOUSE	1	15	15	15	0	3	12	0	0	3	11	0	0	7	13	0	37.2	82.228	729	0	45.157	180040000	5144100	41	0	4666400	39343000	0	0	2898900	35358000	0	0	22597000	75181000	0	0	133330	1124100	0	0	82826	1010200	0
Q99KC8	VMA5A_MOUSE	Vwa5a	von Willebrand factor A domain-containing protein 5A	Mus musculus	sp|Q99KC8|VMA5A_MOUSE;tr|F6TIL5|F6TIL5_MOUSE;tr|D3Z671|D3Z671_MOUSE	3	25	25	25	1	7	19	3	2	0	12	2	1	8	21	9	49.6	87.142	793	0	171.68	427020000	9930800	93	947600	25704000	73004000	4592700	76323000	0	37862000	7814000	2270900	26729000	147580000	24202000	22037	597760	1697800	106810	1775000	0	880500	181720
Q99KD5	UN45A_MOUSE	Unc45a	Protein unc-45 homolog A	Mus musculus	sp|Q99KD5|UN45A_MOUSE;tr|D6RIN1|D6RIN1_MOUSE;tr|D3YZN8|D3YZN8_MOUSE;tr|D3YVI2|D3YVI2_MOUSE	4	6	6	6	0	0	2	0	0	0	3	0	0	0	3	0	11.5	103.45	944	0	5.4781	15248000	267500	8	0	0	4848600	0	0	0	2899300	0	0	0	7499700	0	0	0	85063	0	0	0	50864	0
Q99KI0	ACON_MOUSE	Aco2	Aconitate hydratase, mitochondrial	Mus musculus	sp|Q99KI0|ACON_MOUSE	1	18	18	18	6	7	7	14	6	2	10	11	9	3	5	13	35.6	85.462	780	0	23.588	557820000	14679000	100	13608000	24525000	19034000	24839000	26205000	27196000	45216000	233970000	34931000	3616500	16026000	88649000	358110	645390	500890	653670	689600	715670	1189900	6157200
Q99KP6	PRP19_MOUSE	Prpf19	Pre-mRNA-processing factor 19	Mus musculus	sp|Q99KP6|PRP19_MOUSE	1	9	9	9	3	5	7	2	0	1	5	4	1	3	4	3	34.9	55.238	504	0	12.36	75327000	3964600	32	2347000	11564000	16129000	1615400	0	728770	9957000	7556900	1479700	5356100	11939000	6654100	123530	608620	848890	85023	0	38356	524050	397730
Q99KU0	VMP1_MOUSE	Vmp1	Vacuole membrane protein 1	Mus musculus	sp|Q99KU0|VMP1_MOUSE;tr|Q5SXR2|Q5SXR2_MOUSE	2	2	2	2	2	1	1	0	1	1	1	1	1	2	2	1	11.6	45.96	406	0	17.574	19046000	1731500	11	1259100	2265800	4557600	0	1281800	1311200	4397000	0	0	1609500	2364200	0	114470	205980	414330	0	116530	119200	399730	0
Q99KV1	DJB11_MOUSE	Dnajb11	DnaJ homolog subfamily B member 11	Mus musculus	sp|Q99KV1|DJB11_MOUSE	1	5	5	5	2	3	2	2	3	0	1	0	0	0	0	0	19.6	40.555	358	0	2.2673	20280000	1267500	13	2641200	3605400	3162000	1824600	6258300	0	2788800	0	0	0	0	0	165070	225340	197620	114030	391140	0	174300	0
Q99L48	NMD3_MOUSE	Nmd3	60S ribosomal export protein NMD3	Mus musculus	sp|Q99L48|NMD3_MOUSE;tr|A0A0A6YY59|A0A0A6YY59_MOUSE	2	6	6	6	1	1	3	0	0	1	2	2	0	2	5	1	19.7	57.611	503	0	4.8877	30052000	1252200	16	0	991780	6101700	0	0	408870	2928400	4739200	0	1644600	13237000	0	0	41324	254240	0	0	17036	122020	197470
Q99LC3	NDUAA_MOUSE	Ndufa10	NADH dehydrogenase [ubiquinone] 1 alpha subcomplex subunit 10, mitochondrial	Mus musculus	sp|Q99LC3|NDUAA_MOUSE;tr|A0A087WR38|A0A087WR38_MOUSE	2	2	2	2	1	1	2	1	1	0	2	0	1	1	2	2	10.4	40.603	355	0	2.5397	41109000	1957500	13	2453300	5279700	7910000	741240	4342400	0	7456100	0	1122700	1425100	4159900	6218100	116830	251420	376660	35297	206780	0	355050	0
Q99LC5	ETFA_MOUSE	Etfa	Electron transfer flavoprotein subunit alpha, mitochondrial	Mus musculus	sp|Q99LC5|ETFA_MOUSE	1	11	11	11	4	3	1	4	7	5	2	9	5	1	0	6	56.5	35.009	333	0	26.93	212200000	10610000	51	20692000	14992000	4747100	11710000	31543000	8907800	9059700	52322000	35973000	1018000	0	21231000	1034600	749620	237350	585480	1577200	445390	452980	2616100
Q99LE6	ABCF2_MOUSE	Abcf2	ATP-binding cassette sub-family F member 2	Mus musculus	sp|Q99LE6|ABCF2_MOUSE;tr|Q3UVI9|Q3UVI9_MOUSE	2	32	32	32	8	16	20	11	13	9	20	20	6	18	27	12	48.9	71.781	628	0	85.365	1765200000	51917000	205	49256000	106610000	255260000	54049000	81901000	45588000	278150000	207500000	21387000	182070000	406490000	76892000	1448700	3135600	7507800	1589700	2408900	1340800	8181000	6103100
Q99LG0	UBP16_MOUSE	Usp16	Ubiquitin carboxyl-terminal hydrolase 16	Mus musculus	sp|Q99LG0|UBP16_MOUSE;tr|D3YVU1|D3YVU1_MOUSE;tr|D6RHQ6|D6RHQ6_MOUSE;tr|D3Z6E6|D3Z6E6_MOUSE	4	39	39	39	9	17	24	15	17	14	21	24	13	17	30	17	59	93.433	825	0	323.31	1486700000	36260000	255	23484000	91012000	230460000	56022000	95684000	41677000	127590000	183980000	61654000	138000000	335870000	101240000	572780	2219800	5621100	1366400	2333800	1016500	3112000	4487400
Q99LI2	CLCC1_MOUSE	Clcc1	Chloride channel CLIC-like protein 1	Mus musculus	sp|Q99LI2|CLCC1_MOUSE;tr|A2AEM2|A2AEM2_MOUSE;tr|Z4YMG1|Z4YMG1_MOUSE	3	13	13	13	0	0	8	0	0	1	7	0	0	2	10	0	36.7	60.621	539	0	23.129	91064000	3372700	27	0	0	16926000	0	0	1072000	21971000	0	0	2695200	48399000	0	0	0	626910	0	0	39704	813750	0
Q99LX5	MMTA2_MOUSE	Mmtag2	Multiple myeloma tumor-associated protein 2 homolog	Mus musculus	sp|Q99LX5|MMTA2_MOUSE	1	14	14	14	8	9	9	7	9	9	9	8	9	12	11	10	45.8	29.298	260	0	162	1265400000	79090000	139	100860000	85793000	75606000	44881000	154960000	124070000	163930000	165100000	79544000	109750000	88237000	72720000	6303700	5362000	4725400	2805100	9685000	7754100	10246000	10319000
Q99M31	HSP7E_MOUSE	Hspa14	Heat shock 70 kDa protein 14	Mus musculus	sp|Q99M31|HSP7E_MOUSE	1	8	8	8	1	2	7	1	1	1	1	3	2	2	7	4	35	54.65	509	0	21.496	140590000	5021000	31	1272500	4280700	16509000	845050	883500	732350	2368700	9734000	3818400	7295500	32222000	60627000	45448	152880	589590	30180	31554	26155	84596	347640
Q99M51	NCK1_MOUSE	Nck1	Cytoplasmic protein NCK1	Mus musculus	sp|Q99M51|NCK1_MOUSE;tr|Q8BH99|Q8BH99_MOUSE;tr|A0A087WSB1|A0A087WSB1_MOUSE;tr|A0A087WQD1|A0A087WQD1_MOUSE;tr|Q8BMV0|Q8BMV0_MOUSE;tr|Q8BZ27|Q8BZ27_MOUSE	6	14	14	14	0	1	7	0	0	2	7	0	0	3	8	0	56.2	42.89	377	0	17.589	74763000	3560200	28	0	734960	18104000	0	0	3282400	20590000	0	0	6693600	25358000	0	0	34998	862090	0	0	156300	980490	0
Q99ME9	NOG1_MOUSE	Gtpbp4	Nucleolar GTP-binding protein 1	Mus musculus	sp|Q99ME9|NOG1_MOUSE;tr|Q3UR29|Q3UR29_MOUSE;tr|Q3TPJ4|Q3TPJ4_MOUSE;tr|Q8CCQ5|Q8CCQ5_MOUSE	4	73	73	73	48	45	46	48	45	40	54	56	46	44	45	46	73.2	74.112	634	0	323.31	36869000000	1084400000	1057	2633900000	2659200000	2505900000	2039200000	3012600000	1995200000	6937600000	8801800000	2212300000	1339300000	1381600000	1350000000	77467000	78211000	73704000	59977000	88605000	58683000	204050000	258880000
Q99MP8	BRAP_MOUSE	Brap	BRCA1-associated protein	Mus musculus	sp|Q99MP8|BRAP_MOUSE;tr|A0A0G2JFY1|A0A0G2JFY1_MOUSE;tr|D6RG84|D6RG84_MOUSE;tr|A0A0G2JF68|A0A0G2JF68_MOUSE	4	2	2	2	0	0	0	0	1	0	0	0	0	0	1	0	4.2	66.99	591	0	3.6177	1825300	58879	1	0	0	0	0	0	0	0	0	0	0	1825300	0	0	0	0	0	0	0	0	0
Q99MR8	MCCA_MOUSE	Mccc1	Methylcrotonoyl-CoA carboxylase subunit alpha, mitochondrial	Mus musculus	sp|Q99MR8|MCCA_MOUSE;tr|Q3TVD9|Q3TVD9_MOUSE;tr|A0A0G2JFQ5|A0A0G2JFQ5_MOUSE;tr|A0A0G2JG24|A0A0G2JG24_MOUSE	4	93	93	73	59	71	66	62	64	58	66	64	80	77	81	80	91.9	79.343	717	0	323.31	544000000000	13941000000	4696	21252000000	51302000000	45970000000	32721000000	27213000000	24360000000	45199000000	42052000000	30343000000	84783000000	66281000000	72209000000	544910000	1315400000	1178700000	839000000	697780000	624620000	1158900000	1078300000
Q99MS7	EH1L1_MOUSE	Ehbp1l1	EH domain-binding protein 1-like protein 1	Mus musculus	sp|Q99MS7|EH1L1_MOUSE;tr|E9QP49|E9QP49_MOUSE;tr|G5E8Y6|G5E8Y6_MOUSE	3	5	5	5	0	0	5	0	0	0	0	0	0	1	0	0	5.7	184.83	1716	0	5.0081	12159000	133620	6	0	0	10875000	0	0	0	0	0	0	1284400	0	0	0	0	119500	0	0	0	0	0
Q99MY8	ASH1L_MOUSE	Ash1l	Histone-lysine N-methyltransferase ASH1L	Mus musculus	sp|Q99MY8|ASH1L_MOUSE	1	3	3	3	1	0	0	1	0	0	1	0	1	0	0	0	1.5	331.33	2958	0.00054259	1.624	1340700	9858.4	3	0	0	0	869110	0	0	471640	0	0	0	0	0	0	0	0	6390.5	0	0	3467.9	0
Q99N87	RT05_MOUSE	Mrps5	28S ribosomal protein S5, mitochondrial	Mus musculus	sp|Q99N87|RT05_MOUSE;tr|Q3U2U4|Q3U2U4_MOUSE;tr|B2FDG7|B2FDG7_MOUSE	3	9	9	9	1	3	7	1	5	0	2	4	1	2	5	2	26.6	48.206	432	0	5.0252	74443000	2977700	26	1329600	4957300	17414000	1366700	12767000	0	3860300	15278000	1364100	2784300	9234200	4087100	53184	198290	696550	54669	510680	0	154410	611130
Q99N91	RM34_MOUSE	Mrpl34	39S ribosomal protein L34, mitochondrial	Mus musculus	sp|Q99N91|RM34_MOUSE	1	4	4	4	4	4	4	4	4	4	4	3	4	4	4	4	26.1	10.531	92	0	8.0385	7489000000	1497800000	89	240870000	1186900000	1652300000	1239700000	120370000	628320000	423420000	317810000	417180000	779360000	309320000	173420000	48173000	237380000	330460000	247940000	24074000	125660000	84685000	63562000
Q99P72	RTN4_MOUSE	Rtn4	Reticulon-4	Mus musculus	sp|Q99P72|RTN4_MOUSE;tr|Q8BHF5|Q8BHF5_MOUSE;tr|Q78NS1|Q78NS1_MOUSE	3	89	89	76	0	60	82	0	0	53	74	4	0	77	83	0	65.7	126.61	1162	0	323.31	107000000000	2430800000	1592	0	6010400000	17978000000	0	0	5106900000	19769000000	8579500	0	17030000000	41051000000	0	0	136600000	408590000	0	0	116070000	449290000	194990
Q99PT1	GDIR1_MOUSE	Arhgdia	Rho GDP-dissociation inhibitor 1	Mus musculus	sp|Q99PT1|GDIR1_MOUSE	1	5	5	5	2	5	4	3	0	2	2	0	2	3	4	1	51	23.407	204	0	6.924	158570000	17619000	33	8640800	34735000	56387000	7330800	0	4074700	13907000	0	2188400	10988000	18082000	2234900	960090	3859500	6265300	814540	0	452750	1545200	0
Q99PV0	PRP8_MOUSE	Prpf8	Pre-mRNA-processing-splicing factor 8	Mus musculus	sp|Q99PV0|PRP8_MOUSE;tr|B7ZC27|B7ZC27_MOUSE;tr|Q3UNG1|Q3UNG1_MOUSE;tr|Q3TI71|Q3TI71_MOUSE	4	48	48	48	7	23	33	9	5	6	33	8	2	4	26	0	32.4	273.61	2335	0	85.126	557660000	4391000	149	16629000	92672000	139830000	21623000	7956200	7176200	126480000	24543000	1640900	4924100	114180000	0	130940	729700	1101000	170260	62647	56505	995920	193250
Q9CPN8	IF2B3_MOUSE	Igf2bp3	Insulin-like growth factor 2 mRNA-binding protein 3	Mus musculus	sp|Q9CPN8|IF2B3_MOUSE;tr|A6X8Z3|A6X8Z3_MOUSE;sp|Q5SF07|IF2B2_MOUSE	3	16	16	15	1	6	10	4	3	5	12	4	0	6	11	6	36.4	63.574	579	0	31.676	254570000	8778200	57	796430	15467000	38692000	5263800	3223800	7436300	52324000	17007000	0	31664000	72084000	10610000	27463	533360	1334200	181510	111170	256430	1804300	586440
Q9CPR5	RM15_MOUSE	Mrpl15	39S ribosomal protein L15, mitochondrial	Mus musculus	sp|Q9CPR5|RM15_MOUSE;tr|A0A0A6YVP4|A0A0A6YVP4_MOUSE;tr|F8WHN1|F8WHN1_MOUSE	3	12	12	12	1	3	4	4	7	3	4	8	4	2	4	3	45.8	33.541	295	0	11.666	196570000	10921000	44	7705400	8541700	25132000	5149800	36359000	8186200	28006000	52748000	11667000	1903300	4336100	6838600	428080	474540	1396200	286100	2019900	454790	1555900	2930400
Q9CPT5	NOP16_MOUSE	Nop16	Nucleolar protein 16	Mus musculus	sp|Q9CPT5|NOP16_MOUSE;tr|D3Z7M5|D3Z7M5_MOUSE;tr|D6RDE0|D6RDE0_MOUSE	3	26	26	26	8	16	15	13	10	10	11	10	13	15	17	18	70.2	21.139	178	0	323.31	4925100000	492510000	199	63001000	475370000	748820000	503860000	600640000	343510000	377810000	447390000	359780000	396140000	318220000	290570000	6300100	47537000	74882000	50386000	60064000	34351000	37781000	44739000
Q9CPU4	MGST3_MOUSE	Mgst3	Microsomal glutathione S-transferase 3	Mus musculus	sp|Q9CPU4|MGST3_MOUSE	1	2	2	2	1	0	0	0	0	0	0	0	1	0	1	0	28.8	16.958	153	0	2.0411	1251900	178840	1	0	0	0	0	0	0	0	0	0	0	1251900	0	0	0	0	0	0	0	0	0
Q9CPY7	AMPL_MOUSE	Lap3	Cytosol aminopeptidase	Mus musculus	sp|Q9CPY7|AMPL_MOUSE;tr|A0A0G2JEM7|A0A0G2JEM7_MOUSE	2	6	6	6	3	3	0	0	1	1	0	0	2	0	0	1	19.8	56.141	519	0	2.7644	9385700	335200	10	2572500	3411700	0	0	748390	249200	0	0	1135500	0	0	1268400	91875	121850	0	0	26728	8900	0	0
Q9CQ19	MYL9_MOUSE	Myl9	Myosin regulatory light polypeptide 9	Mus musculus	sp|Q9CQ19|MYL9_MOUSE	1	5	2	2	2	1	1	0	0	0	0	0	0	0	0	0	40.1	19.854	172	0.00053763	1.5276	29487000	3276300	4	10955000	10694000	7838400	0	0	0	0	0	0	0	0	0	1217200	1188200	870930	0	0	0	0	0
Q9CQ56	USE1_MOUSE	Use1	Vesicle transport protein USE1	Mus musculus	sp|Q9CQ56|USE1_MOUSE;tr|E9Q496|E9Q496_MOUSE;tr|Q05CJ0|Q05CJ0_MOUSE;tr|Q5I940|Q5I940_MOUSE;tr|Q9CYN8|Q9CYN8_MOUSE;tr|D3Z6D3|D3Z6D3_MOUSE	6	6	6	6	0	2	3	0	0	2	4	0	0	4	4	0	27.4	30.593	270	0	7.2304	71200000	3955600	13	0	4652900	9790500	0	0	933810	24469000	0	0	12963000	18391000	0	0	258500	543920	0	0	51878	1359400	0
Q9CQC6	BZW1_MOUSE	Bzw1	Basic leucine zipper and W2 domain-containing protein 1	Mus musculus	sp|Q9CQC6|BZW1_MOUSE;tr|A0A087WQS2|A0A087WQS2_MOUSE;tr|A0A087WS48|A0A087WS48_MOUSE;tr|A0A087WPF9|A0A087WPF9_MOUSE	4	2	2	2	0	1	1	0	0	1	1	0	0	0	1	0	10	48.043	419	0	3.9849	11280000	451190	2	0	2597000	2553500	0	0	236590	5892600	0	0	0	0	0	0	103880	102140	0	0	9463.7	235700	0
Q9CQL1	MGN2_MOUSE	Magohb	Protein mago nashi homolog 2	Mus musculus	sp|Q9CQL1|MGN2_MOUSE;sp|P61327|MGN_MOUSE;tr|A0A023T778|A0A023T778_MOUSE;tr|G3UZW7|G3UZW7_MOUSE	4	2	2	2	2	0	0	1	0	0	0	0	0	0	0	0	24	17.091	146	0	1.9544	7838200	783820	4	5632500	0	0	2205700	0	0	0	0	0	0	0	0	563250	0	0	220570	0	0	0	0
Q9CQL6	RM35_MOUSE	Mrpl35	39S ribosomal protein L35, mitochondrial	Mus musculus	sp|Q9CQL6|RM35_MOUSE	1	6	6	6	0	4	3	5	0	3	1	2	2	4	5	4	24.5	21.501	188	0	6.5386	1497200000	124760000	43	0	137340000	251290000	594620000	0	61806000	22070000	16114000	16686000	93687000	188080000	115480000	0	11445000	20941000	49551000	0	5150500	1839100	1342800
Q9CQM9	GLRX3_MOUSE	Glrx3	Glutaredoxin-3	Mus musculus	sp|Q9CQM9|GLRX3_MOUSE	1	2	2	2	0	0	0	0	0	0	0	0	0	0	2	0	15.7	37.778	337	0	4.0053	2177900	120990	3	0	0	0	0	0	0	0	0	0	0	2177900	0	0	0	0	0	0	0	0	0
Q9CQU5	ZWINT_MOUSE	Zwint	ZW10 interactor	Mus musculus	sp|Q9CQU5|ZWINT_MOUSE	1	3	3	3	0	0	0	0	0	2	1	0	0	0	2	0	17.5	28.713	252	0	9.7952	9666300	878750	5	0	0	0	0	0	2069800	2449500	0	0	0	5147000	0	0	0	0	0	0	188160	222680	0
Q9CQW1	YKT6_MOUSE	Ykt6	Synaptobrevin homolog YKT6	Mus musculus	sp|Q9CQW1|YKT6_MOUSE	1	24	24	24	0	14	15	0	0	12	18	1	0	17	21	0	82.8	22.314	198	0	323.31	3595200000	256800000	132	0	269700000	427770000	0	0	180960000	674010000	0	0	651470000	1391300000	0	0	19264000	30555000	0	0	12926000	48144000	0
Q9CR47	NSA2_MOUSE	Nsa2	Ribosome biogenesis protein NSA2 homolog	Mus musculus	sp|Q9CR47|NSA2_MOUSE;tr|Q5M9P2|Q5M9P2_MOUSE;tr|Q32P03|Q32P03_MOUSE	3	14	14	14	4	4	7	7	7	9	6	8	5	12	8	8	46.9	30.036	260	0	70.15	812780000	73889000	80	44563000	28662000	39922000	27814000	99982000	93900000	120310000	139260000	37559000	101220000	24692000	54894000	4051200	2605600	3629300	2528600	9089300	8536400	10937000	12660000
Q9CR57	RL14_MOUSE	Rpl14	60S ribosomal protein L14	Mus musculus	sp|Q9CR57|RL14_MOUSE;tr|Q9CWK0|Q9CWK0_MOUSE;tr|Q569Z0|Q569Z0_MOUSE;tr|Q922F9|Q922F9_MOUSE	4	9	9	9	5	8	8	8	4	5	6	6	5	7	9	8	33.6	23.564	217	0	48.132	8426800000	1685400000	133	226140000	1297400000	1439300000	1320800000	646480000	413780000	465370000	923810000	296000000	317450000	553000000	527140000	45228000	259490000	287870000	264170000	129300000	82756000	93074000	184760000
Q9CRT8	XPOT_MOUSE	Xpot	Exportin-T	Mus musculus	sp|Q9CRT8|XPOT_MOUSE	1	14	14	14	1	4	8	4	5	1	7	9	0	2	6	4	21.8	109.73	963	0	13.483	170950000	3885200	49	286900	10036000	24630000	4455000	13507000	824520	27528000	39247000	0	6882100	31770000	11784000	6520.4	228090	559780	101250	306980	18739	625630	891970
Q9CS42	PRPS2_MOUSE	Prps2	Ribose-phosphate pyrophosphokinase 2	Mus musculus	sp|Q9CS42|PRPS2_MOUSE;tr|Q3UYQ0|Q3UYQ0_MOUSE;tr|Q3UPD5|Q3UPD5_MOUSE;tr|Q3TI27|Q3TI27_MOUSE;tr|G3UXL2|G3UXL2_MOUSE;sp|Q9D7G0|PRPS1_MOUSE	6	4	4	2	0	1	3	2	2	0	2	2	1	3	3	4	19.5	34.786	318	0	4.3288	75041000	4690000	17	0	3062900	10778000	2147100	5137300	0	5205200	4121400	793230	9735100	20661000	13400000	0	191430	673600	134190	321080	0	325330	257590
Q9CS74	ECD_MOUSE	Ecd	Protein ecdysoneless homolog	Mus musculus	sp|Q9CS74|ECD_MOUSE;tr|Q8BXV4|Q8BXV4_MOUSE	2	10	10	10	0	0	7	0	0	1	7	0	0	6	8	0	26.7	71.709	641	0	28.834	112820000	3890300	32	0	0	15499000	0	0	262290	40338000	0	0	15169000	41550000	0	0	0	534440	0	0	9044.3	1391000	0
Q9CSH3	RRP44_MOUSE	Dis3	Exosome complex exonuclease RRP44	Mus musculus	sp|Q9CSH3|RRP44_MOUSE;tr|Q8R2P7|Q8R2P7_MOUSE	2	30	30	30	4	8	17	4	5	4	15	18	0	3	16	6	48.5	108.84	958	0	46.947	380210000	7311800	102	5312400	23436000	63319000	3508200	10122000	5094800	57904000	84225000	0	10258000	99370000	17665000	102160	450700	1217700	67465	194660	97978	1113500	1619700
Q9CWJ9	PUR9_MOUSE	Atic	Bifunctional purine biosynthesis protein PURH	Mus musculus	sp|Q9CWJ9|PUR9_MOUSE;tr|B0LAC5|B0LAC5_MOUSE	2	22	22	22	8	13	17	4	3	5	9	9	2	5	10	6	60.8	64.217	592	0	27.445	272180000	7776600	92	12142000	52074000	56465000	7515500	6031500	7190000	27141000	35571000	4209800	12431000	37557000	13852000	346930	1487800	1613300	214730	172330	205430	775460	1016300
Q9CX11	UTP23_MOUSE	Utp23	rRNA-processing protein UTP23 homolog	Mus musculus	sp|Q9CX11|UTP23_MOUSE;tr|Q9DAH5|Q9DAH5_MOUSE;tr|G3XA22|G3XA22_MOUSE;tr|G3X989|G3X989_MOUSE;tr|E0CYI7|E0CYI7_MOUSE	5	11	11	11	7	2	4	4	7	4	6	9	2	1	2	3	57	28.38	249	0	43.735	385750000	48219000	64	51310000	8386200	28522000	13578000	39611000	27511000	64102000	140620000	2233700	1893700	2988700	4994800	6413800	1048300	3565300	1697200	4951300	3438800	8012700	17578000
Q9CX34	SGT1_MOUSE	Sugt1	Protein SGT1 homolog	Mus musculus	sp|Q9CX34|SGT1_MOUSE;tr|Q9CRG3|Q9CRG3_MOUSE	2	11	11	11	0	5	8	0	0	5	7	0	0	7	8	0	45.8	38.158	336	0	13.349	98739000	4701900	36	0	4664400	24482000	0	0	7448100	23289000	0	0	14018000	24837000	0	0	222110	1165800	0	0	354670	1109000	0
Q9CX86	ROA0_MOUSE	Hnrnpa0	Heterogeneous nuclear ribonucleoprotein A0	Mus musculus	sp|Q9CX86|ROA0_MOUSE	1	7	7	7	1	4	5	1	4	1	3	3	1	2	5	2	41.6	30.53	305	0	16.685	106290000	7591900	29	4383100	24842000	17895000	1693500	11392000	2789100	9470700	8290800	1790800	5517200	15132000	3089700	313080	1774400	1278200	120960	813690	199220	676480	592200
Q9CXH7	SGOL1_MOUSE	Sgol1	Shugoshin-like 1	Mus musculus	sp|Q9CXH7|SGOL1_MOUSE	1	22	22	22	5	12	18	13	9	12	15	17	3	8	5	11	41.2	58.965	517	0	315.21	758610000	28097000	133	7231400	109230000	109350000	109500000	50331000	46077000	99433000	103390000	13280000	24558000	29857000	56365000	267830	4045500	4050100	4055700	1864100	1706600	3682700	3829200
Q9CXR1	DHRS7_MOUSE	Dhrs7	Dehydrogenase/reductase SDR family member 7	Mus musculus	sp|Q9CXR1|DHRS7_MOUSE	1	4	4	4	0	1	3	0	1	1	0	0	0	0	2	0	20.4	38.167	338	0	5.692	12731000	748900	5	0	1553500	5328800	0	967390	1246800	0	0	0	0	3634800	0	0	91382	313460	0	56905	73340	0	0
Q9CXW3	CYBP_MOUSE	Cacybp	Calcyclin-binding protein	Mus musculus	sp|Q9CXW3|CYBP_MOUSE;tr|A0A0A6YY29|A0A0A6YY29_MOUSE	2	13	13	13	3	4	5	2	6	2	6	6	3	7	4	3	64.6	26.51	229	0	323.31	241180000	18552000	49	10253000	19077000	39468000	5981000	21739000	15960000	51449000	37586000	4708600	17524000	13269000	4162900	788670	1467500	3036000	460080	1672300	1227700	3957600	2891200
Q9CY58	PAIRB_MOUSE	Serbp1	Plasminogen activator inhibitor 1 RNA-binding protein	Mus musculus	sp|Q9CY58|PAIRB_MOUSE;tr|Q3UJK2|Q3UJK2_MOUSE;tr|Q3UMP4|Q3UMP4_MOUSE;tr|A0A0N4SV32|A0A0N4SV32_MOUSE;tr|Q3UEI6|Q3UEI6_MOUSE;tr|Q3V274|Q3V274_MOUSE;tr|A0A0N4SWH2|A0A0N4SWH2_MOUSE;tr|A0A0N4SUQ1|A0A0N4SUQ1_MOUSE;tr|A0A0N4SUN8|A0A0N4SUN8_MOUSE	9	13	13	13	2	8	9	1	0	8	9	0	0	7	12	0	35.4	44.714	407	0	33.578	355280000	19738000	59	5123100	25786000	53360000	776810	0	29187000	72009000	0	0	42050000	126980000	0	284610	1432500	2964400	43156	0	1621500	4000500	0
Q9CY64	BIEA_MOUSE	Blvra	Biliverdin reductase A	Mus musculus	sp|Q9CY64|BIEA_MOUSE;tr|A2ASB8|A2ASB8_MOUSE;tr|A2ASB7|A2ASB7_MOUSE;tr|A2ASB1|A2ASB1_MOUSE;tr|Q3TS98|Q3TS98_MOUSE	5	7	7	7	0	2	1	2	2	1	1	2	0	1	3	2	34.9	33.524	295	0	7.3407	29414000	1634100	16	0	3450000	3118200	2067800	2642300	1247300	1634300	5701200	0	598830	5792100	3161900	0	191660	173240	114880	146800	69296	90795	316730
Q9CYH6	RRS1_MOUSE	Rrs1	Ribosome biogenesis regulatory protein homolog	Mus musculus	sp|Q9CYH6|RRS1_MOUSE;tr|Q80U76|Q80U76_MOUSE	2	20	20	20	13	12	13	12	8	7	12	12	6	8	4	8	44.4	41.551	365	0	323.31	925240000	51402000	113	194460000	74434000	86807000	55716000	58506000	33878000	162800000	148560000	36165000	29289000	7402600	37224000	10803000	4135200	4822600	3095300	3250300	1882100	9044600	8253200
Q9CZD3	SYG_MOUSE	Gars	Glycine--tRNA ligase	Mus musculus	sp|Q9CZD3|SYG_MOUSE	1	12	12	12	3	9	7	3	2	0	2	4	4	5	6	5	24.4	81.877	729	0	13.056	133530000	3256800	43	4313900	22547000	24413000	4196200	3961900	0	3219500	14834000	7383100	16543000	14376000	17740000	105220	549930	595450	102350	96632	0	78523	361810
Q9CZH7	MXRA7_MOUSE	Mxra7	Matrix-remodeling-associated protein 7	Mus musculus	sp|Q9CZH7|MXRA7_MOUSE;tr|Q9D1T2|Q9D1T2_MOUSE	2	4	4	4	0	1	2	0	0	3	2	0	0	3	2	0	43.8	19.457	178	0	9.1661	32539000	4648500	13	0	829190	4617600	0	0	8000400	7216800	0	0	8599100	3276300	0	0	118460	659660	0	0	1142900	1031000	0
Q9CZJ1	UTP11_MOUSE	Utp11l	Probable U3 small nucleolar RNA-associated protein 11	Mus musculus	sp|Q9CZJ1|UTP11_MOUSE;tr|Q9D948|Q9D948_MOUSE	2	11	11	11	1	3	4	6	9	3	3	3	3	4	1	4	34.8	30.55	253	0	248.45	215910000	21591000	40	788380	17654000	24171000	19924000	59961000	11280000	25685000	19758000	7066400	16743000	1278900	11604000	78838	1765400	2417100	1992400	5996100	1128000	2568500	1975800
Q9CZU6	CISY_MOUSE	Cs	Citrate synthase, mitochondrial	Mus musculus	sp|Q9CZU6|CISY_MOUSE;tr|Q0QEL9|Q0QEL9_MOUSE;tr|Q9DAM4|Q9DAM4_MOUSE;tr|Q80X68|Q80X68_MOUSE	4	8	8	8	3	2	1	3	5	1	1	5	4	1	0	6	31.2	51.736	464	0	21.046	132240000	6611900	32	9504300	4997400	838260	4714900	21992000	1663700	2237700	23608000	30561000	1395900	0	30724000	475210	249870	41913	235740	1099600	83186	111880	1180400
Q9CZW4	ACSL3_MOUSE	Acsl3	Long-chain-fatty-acid--CoA ligase 3	Mus musculus	sp|Q9CZW4|ACSL3_MOUSE;tr|E9PUC2|E9PUC2_MOUSE;tr|D3Z4I4|D3Z4I4_MOUSE	3	31	31	30	1	15	23	0	2	9	23	9	0	20	25	0	58.2	80.491	720	0	131.9	724210000	22632000	109	14160000	62691000	149470000	0	1162200	21099000	154140000	48056000	0	82851000	190590000	0	442490	1959100	4670900	0	36319	659330	4816800	1501800
Q9CZX5	PINX1_MOUSE	Pinx1	PIN2/TERF1-interacting telomerase inhibitor 1	Mus musculus	sp|Q9CZX5|PINX1_MOUSE	1	15	15	15	10	9	10	11	7	8	9	10	6	9	9	13	45.8	37.22	332	0	251.83	1041000000	130130000	112	71218000	90152000	127700000	81004000	80826000	40857000	134120000	189580000	26867000	56456000	64592000	77667000	8902200	11269000	15962000	10126000	10103000	5107200	16766000	23697000
Q9D051	ODPB_MOUSE	Pdhb	Pyruvate dehydrogenase E1 component subunit beta, mitochondrial	Mus musculus	sp|Q9D051|ODPB_MOUSE	1	10	10	10	2	1	0	4	6	1	1	5	9	1	0	4	42.6	38.937	359	0	12.917	128470000	6117500	35	3948800	1205500	0	2887000	17257000	1171700	1515600	19821000	59124000	1130100	0	20407000	188040	57406	0	137480	821760	55796	72171	943870
Q9D071	MMS19_MOUSE	Mms19	MMS19 nucleotide excision repair protein homolog	Mus musculus	sp|Q9D071|MMS19_MOUSE;tr|E9Q5T0|E9Q5T0_MOUSE;tr|E9PW47|E9PW47_MOUSE;tr|F7A0X7|F7A0X7_MOUSE;tr|F7C9N6|F7C9N6_MOUSE	5	2	2	2	0	0	0	0	0	0	0	0	0	0	2	0	4.8	113.09	1031	0	7.0565	4357600	87153	2	0	0	0	0	0	0	0	0	0	0	4357600	0	0	0	0	0	0	0	0	0
Q9D0A3	ARPIN_MOUSE	Arpin	Arpin	Mus musculus	sp|Q9D0A3|ARPIN_MOUSE	1	15	15	15	0	2	6	0	0	5	5	0	0	12	8	0	85	25.193	226	0	74.773	442330000	36861000	40	0	8755100	34003000	0	0	36621000	82877000	0	0	150110000	129970000	0	0	729600	2833600	0	0	3051800	6906400	0
Q9D0C4	TRM5_MOUSE	Trmt5	tRNA (guanine(37)-N1)-methyltransferase	Mus musculus	sp|Q9D0C4|TRM5_MOUSE	1	2	2	2	0	0	1	0	0	0	1	0	0	0	2	0	8.4	56.794	501	0.0010543	1.3433	13142000	423940	2	0	0	1780500	0	0	0	7212200	0	0	0	4149300	0	0	0	57437	0	0	0	232650	0
Q9D0D3	PAPD1_MOUSE	Mtpap	Poly(A) RNA polymerase, mitochondrial	Mus musculus	sp|Q9D0D3|PAPD1_MOUSE	1	5	5	5	0	0	3	0	0	0	2	0	0	0	1	1	17.1	65.229	585	0	3.4111	13699000	456620	7	0	0	5301800	0	0	0	3864900	0	0	0	3184700	1347300	0	0	176730	0	0	0	128830	0
Q9D0F3	LMAN1_MOUSE	Lman1	Protein ERGIC-53	Mus musculus	sp|Q9D0F3|LMAN1_MOUSE;tr|Q3U944|Q3U944_MOUSE;tr|D3Z5B9|D3Z5B9_MOUSE	3	28	28	28	1	15	19	1	0	15	17	5	1	16	23	2	56.7	57.788	517	0	297.56	1869000000	98370000	156	795280	104590000	301430000	2446500	0	196980000	360530000	12395000	991940	313340000	572430000	3108200	41857	5504500	15865000	128760	0	10368000	18975000	652370
Q9D0F4	NKAP_MOUSE	Nkap	NF-kappa-B-activating protein	Mus musculus	sp|Q9D0F4|NKAP_MOUSE;tr|Q3TV39|Q3TV39_MOUSE;tr|Q9D5Y8|Q9D5Y8_MOUSE;tr|Q5SZT7|Q5SZT7_MOUSE;tr|Q4KKZ9|Q4KKZ9_MOUSE;tr|Q5EBJ1|Q5EBJ1_MOUSE;tr|Q9CUJ2|Q9CUJ2_MOUSE;tr|Q6P8T3|Q6P8T3_MOUSE	8	13	13	13	11	7	9	8	8	9	7	9	5	7	4	4	42.7	47.227	415	0	55.304	1390000000	86876000	164	113580000	119400000	128600000	95560000	236750000	108400000	167640000	103960000	165150000	99012000	27173000	24786000	7098500	7462400	8037700	5972500	14797000	6774800	10478000	6497800
Q9D0G0	RT30_MOUSE	Mrps30	28S ribosomal protein S30, mitochondrial	Mus musculus	sp|Q9D0G0|RT30_MOUSE	1	6	6	6	1	0	2	1	4	0	1	3	0	0	2	3	18.8	49.939	442	0	5.6582	28757000	1250300	13	643090	0	2347700	804010	5876500	0	2255700	9432000	0	0	3498300	3899900	27960	0	102070	34957	255500	0	98073	410090
Q9D0I9	SYRC_MOUSE	Rars	Arginine--tRNA ligase, cytoplasmic	Mus musculus	sp|Q9D0I9|SYRC_MOUSE;tr|Q3TVC5|Q3TVC5_MOUSE;tr|Q3UAZ3|Q3UAZ3_MOUSE	3	29	29	29	2	19	29	7	4	14	20	17	0	18	28	12	50.8	75.673	660	0	118.08	1112900000	30078000	152	2327500	68621000	222180000	11916000	18435000	44090000	162830000	114650000	0	108480000	320620000	38725000	62905	1854600	6005000	322060	498250	1191600	4400800	3098600
Q9D0K2	SCOT1_MOUSE	Oxct1	Succinyl-CoA:3-ketoacid coenzyme A transferase 1, mitochondrial	Mus musculus	sp|Q9D0K2|SCOT1_MOUSE;tr|Q3UJQ9|Q3UJQ9_MOUSE;tr|Q3UK61|Q3UK61_MOUSE;tr|Q3U9P7|Q3U9P7_MOUSE;tr|Q9CRF4|Q9CRF4_MOUSE;tr|A1E285|A1E285_MOUSE	6	15	15	15	7	10	11	9	6	8	11	13	10	8	10	12	45.4	55.988	520	0	142.57	555670000	24160000	134	17788000	74223000	55359000	12791000	17848000	20914000	67003000	100780000	47480000	29366000	55467000	56662000	773370	3227100	2406900	556110	776000	909300	2913200	4381600
Q9D0Q7	RM45_MOUSE	Mrpl45	39S ribosomal protein L45, mitochondrial	Mus musculus	sp|Q9D0Q7|RM45_MOUSE;tr|Q9CSZ8|Q9CSZ8_MOUSE;tr|F6QAU7|F6QAU7_MOUSE	3	4	4	4	0	0	1	0	1	0	2	2	0	0	0	0	29.1	35.41	306	0	2.2071	17186000	818360	5	0	0	6291500	0	2382600	0	5026100	3485400	0	0	0	0	0	0	299600	0	113460	0	239340	165970
Q9D0T1	NH2L1_MOUSE	Snu13	NHP2-like protein 1	Mus musculus	sp|Q9D0T1|NH2L1_MOUSE	1	2	2	2	1	2	1	1	0	0	0	0	0	0	0	0	14.1	14.173	128	0	3.0573	37902000	4737800	10	7448600	10208000	10046000	10199000	0	0	0	0	0	0	0	0	931070	1276000	1255800	1274900	0	0	0	0
Q9D0V7	RCAS1_MOUSE	Ebag9	Receptor-binding cancer antigen expressed on SiSo cells	Mus musculus	sp|Q9D0V7|RCAS1_MOUSE	1	2	2	2	0	1	1	0	0	1	0	0	0	2	2	0	18.3	24.319	213	0	18.402	15987000	2283800	11	0	3685000	1687600	0	0	1726400	0	0	0	5184500	3703200	0	0	526420	241080	0	0	246630	0	0
Q9D1E6	TBCB_MOUSE	Tbcb	Tubulin-folding cofactor B	Mus musculus	sp|Q9D1E6|TBCB_MOUSE	1	10	10	10	0	4	7	0	0	4	3	0	0	7	7	0	61.9	27.385	244	0	13.455	133170000	7833600	23	0	8086400	25549000	0	0	17193000	14783000	0	0	23616000	43944000	0	0	475670	1502900	0	0	1011400	869570	0
Q9D1M0	SEC13_MOUSE	Sec13	Protein SEC13 homolog	Mus musculus	sp|Q9D1M0|SEC13_MOUSE	1	2	2	2	0	0	2	0	0	0	0	1	0	0	2	0	11.5	35.565	322	0	3.7589	8497700	653670	4	0	0	4368100	0	0	0	0	2485000	0	0	1644600	0	0	0	336010	0	0	0	0	191150
Q9D1M7	FKB11_MOUSE	Fkbp11	Peptidyl-prolyl cis-trans isomerase FKBP11	Mus musculus	sp|Q9D1M7|FKB11_MOUSE	1	2	2	2	1	1	0	0	0	0	0	1	0	1	0	0	9	22.137	201	0	2.0726	11429000	1428600	4	1606800	5848000	0	0	0	0	0	1434600	0	2539100	0	0	200860	731010	0	0	0	0	0	179330
Q9D1P4	CHRD1_MOUSE	Chordc1	Cysteine and histidine-rich domain-containing protein 1	Mus musculus	sp|Q9D1P4|CHRD1_MOUSE	1	7	7	7	0	1	3	2	3	3	2	1	0	4	4	3	31.1	37.35	331	0	4.3053	44652000	2976800	23	0	814150	8906000	1925100	3099300	3301400	5771400	1986200	0	6021800	9829600	2997200	0	54277	593730	128340	206620	220100	384760	132410
Q9D1R9	RL34_MOUSE	Rpl34	60S ribosomal protein L34	Mus musculus	sp|Q9D1R9|RL34_MOUSE;tr|A0A0G2JEY6|A0A0G2JEY6_MOUSE;tr|A0A0G2JGY8|A0A0G2JGY8_MOUSE;tr|D3YWC0|D3YWC0_MOUSE	4	11	11	11	4	9	8	9	7	8	9	6	6	8	8	6	45.3	13.293	117	0	23.512	18638000000	3106300000	175	96117000	1895000000	3567800000	2424300000	1244200000	1454300000	757170000	736240000	1112400000	2053400000	2663700000	633240000	16020000	315840000	594640000	404060000	207360000	242390000	126190000	122710000
Q9D281	NXP20_MOUSE	Fam114a1	Protein Noxp20	Mus musculus	sp|Q9D281|NXP20_MOUSE;tr|D3Z2J2|D3Z2J2_MOUSE	2	6	6	6	0	3	4	0	0	1	2	0	0	5	4	0	20.4	61.012	569	0	13.869	64505000	2580200	22	0	6025700	12035000	0	0	2628600	10955000	0	0	13332000	19529000	0	0	241030	481380	0	0	105140	438210	0
Q9D2E2	TOE1_MOUSE	Toe1	Target of EGR1 protein 1	Mus musculus	sp|Q9D2E2|TOE1_MOUSE	1	6	6	6	0	1	2	1	0	1	3	0	0	1	0	1	19.4	56.87	511	0	2.8439	14442000	601750	9	0	2088000	2061800	1443400	0	1082300	2103800	0	0	3554200	0	2108500	0	86998	85907	60144	0	45094	87657	0
Q9D2L9	F111A_MOUSE	Fam111a	Protein FAM111A	Mus musculus	sp|Q9D2L9|F111A_MOUSE;tr|D3YYD2|D3YYD2_MOUSE;tr|Q3UQF7|Q3UQF7_MOUSE	3	23	23	23	0	8	18	6	4	7	6	5	3	12	11	10	43.1	69.948	613	0	152.38	388720000	14397000	98	0	27801000	144840000	26947000	12686000	21587000	16827000	15902000	3670200	41731000	50200000	26530000	0	1029700	5364300	998050	469840	799530	623240	588980
Q9D2R0	AACS_MOUSE	Aacs	Acetoacetyl-CoA synthetase	Mus musculus	sp|Q9D2R0|AACS_MOUSE;tr|Q8K3J7|Q8K3J7_MOUSE	2	10	10	10	0	5	9	0	0	0	2	0	0	5	9	0	20.2	75.199	672	0	6.4399	104170000	3156800	24	0	8464700	25926000	0	0	0	6424700	0	0	14792000	48565000	0	0	256510	785650	0	0	0	194690	0
Q9D2Y4	MLKL_MOUSE	Mlkl	Mixed lineage kinase domain-like protein	Mus musculus	sp|Q9D2Y4|MLKL_MOUSE;tr|D3YV42|D3YV42_MOUSE	2	8	8	8	2	3	5	2	0	2	5	5	1	3	5	2	23.1	54.317	472	0	6.3342	184900000	6375800	33	3039700	8308200	18981000	2698200	0	2983300	83104000	18951000	2759600	7866800	29596000	6610900	104820	286490	654510	93040	0	102870	2865700	653470
Q9D379	HYEP_MOUSE	Ephx1	Epoxide hydrolase 1	Mus musculus	sp|Q9D379|HYEP_MOUSE;tr|E9PWK1|E9PWK1_MOUSE;tr|Q8K2W5|Q8K2W5_MOUSE;tr|Q6PEV0|Q6PEV0_MOUSE;tr|F6YTS6|F6YTS6_MOUSE;tr|D3Z4M3|D3Z4M3_MOUSE	6	7	7	7	1	3	4	0	0	0	2	0	0	3	5	0	24.4	52.576	455	0	3.2662	39315000	1404100	13	774390	5814200	12383000	0	0	0	5364600	0	0	5637500	9341200	0	27657	207650	442260	0	0	0	191590	0
Q9D4J7	PHF6_MOUSE	Phf6	PHD finger protein 6	Mus musculus	sp|Q9D4J7|PHF6_MOUSE;tr|E9QAG2|E9QAG2_MOUSE;tr|Q3UXP1|Q3UXP1_MOUSE	3	14	14	14	7	8	10	8	9	7	9	8	0	6	6	4	58.2	41.139	364	0	24.692	186750000	8892700	82	12779000	15157000	41364000	11067000	21545000	10511000	30188000	21370000	0	7711100	10402000	4654000	608510	721740	1969700	526990	1026000	500520	1437500	1017600
Q9D5V6	SYAP1_MOUSE	Syap1	Synapse-associated protein 1	Mus musculus	sp|Q9D5V6|SYAP1_MOUSE;tr|Q3U3B9|Q3U3B9_MOUSE;tr|Q3TTE4|Q3TTE4_MOUSE	3	12	12	12	0	3	7	0	0	6	7	0	0	5	7	0	50.1	41.349	365	0	73.846	114570000	7160600	36	0	3669700	15425000	0	0	10014000	27882000	0	0	16815000	40763000	0	0	229360	964050	0	0	625900	1742600	0
Q9D620	RFIP1_MOUSE	Rab11fip1	Rab11 family-interacting protein 1	Mus musculus	sp|Q9D620|RFIP1_MOUSE;tr|E9Q8L9|E9Q8L9_MOUSE;tr|Q6KAN5|Q6KAN5_MOUSE;sp|G3XA57|RFIP2_MOUSE;tr|Q3U366|Q3U366_MOUSE	5	3	3	2	0	2	1	0	0	0	0	0	0	2	0	0	8.4	70.683	645	0	2.5489	5730400	179080	4	0	2257000	1356600	0	0	0	0	0	0	2116900	0	0	0	70530	42392	0	0	0	0	0
Q9D6M3	GHC1_MOUSE	Slc25a22	Mitochondrial glutamate carrier 1	Mus musculus	sp|Q9D6M3|GHC1_MOUSE;tr|A0A0J9YTY6|A0A0J9YTY6_MOUSE;tr|E9PV90|E9PV90_MOUSE;tr|E9PY45|E9PY45_MOUSE;tr|E9Q6M6|E9Q6M6_MOUSE	5	2	2	2	0	0	0	0	1	0	0	1	0	0	1	0	14.9	34.67	323	0	3.0215	3189700	187630	4	0	0	0	0	823190	0	0	1167300	0	0	1199200	0	0	0	0	0	48423	0	0	68666
Q9D6R2	IDH3A_MOUSE	Idh3a	Isocitrate dehydrogenase [NAD] subunit alpha, mitochondrial	Mus musculus	sp|Q9D6R2|IDH3A_MOUSE	1	9	9	9	5	2	2	2	5	1	3	4	4	2	1	2	31.1	39.638	366	0	16.518	128580000	6122700	28	30179000	9689400	2999200	2856600	21394000	2954300	9581700	20129000	10444000	3087400	1202000	14059000	1437100	461400	142820	136030	1018800	140680	456270	958540
Q9D6Z1	NOP56_MOUSE	Nop56	Nucleolar protein 56	Mus musculus	sp|Q9D6Z1|NOP56_MOUSE;tr|Q3UJZ7|Q3UJZ7_MOUSE;tr|Q3USZ5|Q3USZ5_MOUSE;tr|E0CXZ0|E0CXZ0_MOUSE;tr|A2APD7|A2APD7_MOUSE;tr|F6USW7|F6USW7_MOUSE;tr|F7CHQ7|F7CHQ7_MOUSE;tr|F7CHP9|F7CHP9_MOUSE;tr|F6U250|F6U250_MOUSE;tr|F6V095|F6V095_MOUSE	10	50	50	50	33	37	40	34	29	31	37	36	30	40	41	39	77.2	64.464	580	0	323.31	10251000000	330670000	664	667300000	731190000	1609000000	489720000	453650000	428240000	1320500000	1180400000	371480000	801590000	1527400000	670440000	21526000	23587000	51903000	15797000	14634000	13814000	42598000	38076000
Q9D706	RPAP3_MOUSE	Rpap3	RNA polymerase II-associated protein 3	Mus musculus	sp|Q9D706|RPAP3_MOUSE	1	14	14	14	0	1	5	0	0	1	9	0	0	6	11	0	28.2	74.095	660	0	12.781	107320000	2981100	33	0	1937200	11396000	0	0	1099000	32102000	0	0	14596000	46191000	0	0	53812	316550	0	0	30527	891720	0
Q9D7S9	CHMP5_MOUSE	Chmp5	Charged multivesicular body protein 5	Mus musculus	sp|Q9D7S9|CHMP5_MOUSE	1	3	3	3	0	1	2	0	0	0	2	0	0	1	1	0	30.6	24.575	219	0	13.118	36682000	6113700	6	0	0	17336000	0	0	0	7239200	0	0	7050200	5056900	0	0	0	2889300	0	0	0	1206500	0
Q9D823	RL37_MOUSE	Rpl37	60S ribosomal protein L37	Mus musculus	sp|Q9D823|RL37_MOUSE	1	10	10	10	2	3	7	3	3	2	5	3	2	5	5	0	58.8	11.078	97	0	195.68	6606800000	2202300000	40	10276000	186790000	1179600000	83962000	131560000	3828900	1630300000	119750000	185680000	367730000	2707300000	0	3425300	62264000	393210000	27987000	43855000	1276300	543430000	39915000
Q9D880	TIM50_MOUSE	Timm50	Mitochondrial import inner membrane translocase subunit TIM50	Mus musculus	sp|Q9D880|TIM50_MOUSE	1	6	6	6	0	1	3	1	3	0	2	2	1	0	4	1	21.5	39.776	353	0	4.1752	36258000	2132800	17	0	0	5756000	0	9335300	0	7577100	4905100	696850	0	7099600	888050	0	0	338590	0	549140	0	445710	288530
Q9D8B3	CHM4B_MOUSE	Chmp4b	Charged multivesicular body protein 4b	Mus musculus	sp|Q9D8B3|CHM4B_MOUSE	1	2	2	2	0	0	2	0	0	0	1	0	0	1	2	0	13.4	24.936	224	0	6.1852	23857000	1704100	6	0	0	3596700	0	0	0	3296900	0	0	3732100	13232000	0	0	0	256910	0	0	0	235500	0
Q9D8S3	ARFG3_MOUSE	Arfgap3	ADP-ribosylation factor GTPase-activating protein 3	Mus musculus	sp|Q9D8S3|ARFG3_MOUSE;tr|A0A0R4J0T8|A0A0R4J0T8_MOUSE	2	12	12	11	3	2	7	0	0	5	5	5	1	3	7	3	36.1	57.455	523	0	55.442	89449000	3084400	37	3768000	3250000	18607000	0	0	3784500	11871000	9127900	981550	6408500	30363000	1286700	129930	112070	641630	0	0	130500	409350	314760
Q9D903	EBP2_MOUSE	Ebna1bp2	Probable rRNA-processing protein EBP2	Mus musculus	sp|Q9D903|EBP2_MOUSE;tr|A2ACZ1|A2ACZ1_MOUSE	2	30	30	30	13	21	24	22	16	20	17	18	8	20	17	22	52.3	34.702	306	0	198.86	4851400000	323430000	252	169400000	429880000	1218400000	493140000	453340000	477160000	506700000	306730000	88495000	270900000	183860000	253400000	11293000	28659000	81227000	32876000	30223000	31811000	33780000	20449000
Q9D937	CK098_MOUSE		Uncharacterized protein C11orf98 homolog	Mus musculus	sp|Q9D937|CK098_MOUSE;tr|Q9CSS6|Q9CSS6_MOUSE;tr|A0A087WRC2|A0A087WRC2_MOUSE;tr|A0A087WQJ5|A0A087WQJ5_MOUSE	4	13	13	13	7	4	8	6	3	2	9	3	3	7	4	3	46.3	14.098	123	0	111.97	3412500000	568750000	83	605370000	185250000	435410000	431390000	251440000	146020000	491470000	304720000	116220000	207560000	84716000	152890000	100900000	30876000	72568000	71899000	41907000	24337000	81911000	50787000
Q9DA19	CIR1_MOUSE	Cir1	Corepressor interacting with RBPJ 1	Mus musculus	sp|Q9DA19|CIR1_MOUSE	1	2	2	2	0	0	2	0	0	0	0	0	0	0	0	0	5.6	51.837	450	0	2.6072	4418500	276150	3	0	0	4418500	0	0	0	0	0	0	0	0	0	0	0	276150	0	0	0	0	0
Q9DAM7	TM263_MOUSE	Tmem263	Transmembrane protein 263	Mus musculus	sp|Q9DAM7|TM263_MOUSE	1	5	5	5	4	4	2	1	0	0	0	0	0	0	0	0	75.7	11.549	115	0	18.993	232350000	38726000	20	93463000	89005000	38823000	11062000	0	0	0	0	0	0	0	0	15577000	14834000	6470500	1843600	0	0	0	0
Q9DAW9	CNN3_MOUSE	Cnn3	Calponin-3	Mus musculus	sp|Q9DAW9|CNN3_MOUSE;tr|A0A0G2JDV8|A0A0G2JDV8_MOUSE;tr|Q99JN5|Q99JN5_MOUSE;tr|A0A0G2JFI6|A0A0G2JFI6_MOUSE;tr|A0A0G2JFC8|A0A0G2JFC8_MOUSE;tr|A0A0G2JFG3|A0A0G2JFG3_MOUSE	6	8	7	7	1	0	4	0	0	0	3	0	0	3	4	0	42.7	36.428	330	0	32.611	47866000	3191100	16	1411000	0	14241000	0	0	0	8201200	0	0	7052600	16960000	0	94069	0	949410	0	0	0	546750	0
Q9DB25	ALG5_MOUSE	Alg5	Dolichyl-phosphate beta-glucosyltransferase	Mus musculus	sp|Q9DB25|ALG5_MOUSE;tr|Q9CTE8|Q9CTE8_MOUSE;tr|D6RCG2|D6RCG2_MOUSE;tr|Q9D0Q9|Q9D0Q9_MOUSE	4	4	4	4	0	0	2	2	0	1	1	2	0	0	4	2	19.8	36.79	324	0	9.125	35710000	2746900	10	0	0	2976700	3742900	0	1319800	3488100	8480700	0	0	11973000	3728400	0	0	228980	287920	0	101520	268310	652360
Q9DB77	QCR2_MOUSE	Uqcrc2	Cytochrome b-c1 complex subunit 2, mitochondrial	Mus musculus	sp|Q9DB77|QCR2_MOUSE	1	2	2	2	0	1	1	0	0	0	0	0	0	0	0	1	6.6	48.234	453	0.0015609	1.2494	4139300	217860	4	0	2131400	1237100	0	0	0	0	0	0	0	0	770810	0	112180	65110	0	0	0	0	0
Q9DB85	RRP8_MOUSE	Rrp8	Ribosomal RNA-processing protein 8	Mus musculus	sp|Q9DB85|RRP8_MOUSE;tr|E9PVA2|E9PVA2_MOUSE	2	8	8	3	4	1	1	0	0	0	4	2	0	0	0	0	26	51.066	457	0	31.194	30506000	1271100	14	10340000	1603100	2592700	0	0	0	10204000	5766000	0	0	0	0	430830	66797	108030	0	0	0	425170	240250
Q9DB96	NGDN_MOUSE	Ngdn	Neuroguidin	Mus musculus	sp|Q9DB96|NGDN_MOUSE;tr|B0LAE8|B0LAE8_MOUSE	2	7	7	7	2	2	6	3	6	2	3	2	3	1	3	2	40	35.658	315	0	47.904	135160000	9654300	48	2948400	16599000	31858000	9542900	25661000	4525700	13141000	6247100	9974700	3064300	4820700	6777500	210600	1185600	2275600	681630	1832900	323260	938660	446220
Q9DBC3	CMTR1_MOUSE	Cmtr1	Cap-specific mRNA (nucleoside-2-O-)-methyltransferase 1	Mus musculus	sp|Q9DBC3|CMTR1_MOUSE;tr|G3UZ59|G3UZ59_MOUSE;tr|D3Z491|D3Z491_MOUSE	3	7	7	5	0	1	0	0	0	0	3	3	0	0	2	0	14.3	95.675	837	0	3.4294	25650000	523480	10	0	807210	0	0	0	0	10965000	7115100	0	0	6762800	0	0	16474	0	0	0	0	223780	145210
Q9DBE8	ALG2_MOUSE	Alg2	Alpha-1,3/1,6-mannosyltransferase ALG2	Mus musculus	sp|Q9DBE8|ALG2_MOUSE;tr|F6RBY3|F6RBY3_MOUSE	2	7	7	7	2	2	6	1	3	1	3	1	0	2	6	2	24.8	47.404	415	0	13.392	51643000	2459200	34	2417300	3340100	12278000	342300	3486700	1294500	10814000	2031400	0	3474200	9199300	2965900	115110	159050	584660	16300	166030	61643	514940	96732
Q9DBE9	SPB1_MOUSE	Ftsj3	pre-rRNA processing protein FTSJ3	Mus musculus	sp|Q9DBE9|SPB1_MOUSE	1	67	67	67	44	47	53	47	51	45	54	51	47	51	50	57	65.2	95.531	838	0	323.31	77478000000	2213700000	1715	1709900000	8641900000	7501700000	5839500000	6874200000	4693800000	10718000000	10109000000	2650500000	7593900000	5142000000	6004000000	48856000	246910000	214330000	166840000	196410000	134110000	306230000	288830000
Q9DBF7	CWC25_MOUSE	Cwc25	Pre-mRNA-splicing factor CWC25 homolog	Mus musculus	sp|Q9DBF7|CWC25_MOUSE	1	2	2	2	0	0	2	0	0	0	0	0	0	0	0	0	5.3	48.811	416	0.0049116	0.52176	5240300	275800	2	0	0	5240300	0	0	0	0	0	0	0	0	0	0	0	275800	0	0	0	0	0
Q9DBG5	PLIN3_MOUSE	Plin3	Perilipin-3	Mus musculus	sp|Q9DBG5|PLIN3_MOUSE;tr|Q2XSQ4|Q2XSQ4_MOUSE;tr|Q3V4D2|Q3V4D2_MOUSE	3	23	23	23	0	12	16	0	0	9	17	0	0	14	21	0	80.1	47.262	437	0	269.37	445310000	17812000	96	0	27497000	59588000	0	0	25565000	87167000	0	0	66274000	179220000	0	0	1099900	2383500	0	0	1022600	3486700	0
Q9DBG7	SRPRA_MOUSE	Srpra	Signal recognition particle receptor subunit alpha	Mus musculus	sp|Q9DBG7|SRPRA_MOUSE;tr|F6VF36|F6VF36_MOUSE;tr|Q9CVL8|Q9CVL8_MOUSE;tr|C3VDI1|C3VDI1_MOUSE	4	19	19	19	4	9	17	2	2	9	14	10	3	9	18	3	45.1	69.622	636	0	157.35	769870000	21996000	111	4669000	32555000	126710000	2347400	5067000	47013000	195250000	38698000	3691000	54957000	253200000	5712300	133400	930130	3620400	67067	144770	1343200	5578500	1105700
Q9DBH5	LMAN2_MOUSE	Lman2	Vesicular integral-membrane protein VIP36	Mus musculus	sp|Q9DBH5|LMAN2_MOUSE	1	2	2	2	1	1	1	2	1	0	0	1	1	1	1	1	13.1	40.429	358	0	2.7009	16045000	802260	8	1883200	1775200	2830200	1525700	953680	0	0	1028300	3565500	672990	1041900	768530	94160	88758	141510	76287	47684	0	0	51414
Q9DBJ3	BI2L1_MOUSE	Baiap2l1	Brain-specific angiogenesis inhibitor 1-associated protein 2-like protein 1	Mus musculus	sp|Q9DBJ3|BI2L1_MOUSE	1	2	2	2	0	0	1	0	0	0	0	0	0	0	2	0	6	57.187	514	0.0044488	0.59468	12002000	353010	1	0	0	2380900	0	0	0	0	0	0	0	9621300	0	0	0	70028	0	0	0	0	0
Q9DBR1	XRN2_MOUSE	Xrn2	5-3 exoribonuclease 2	Mus musculus	sp|Q9DBR1|XRN2_MOUSE	1	27	27	27	5	9	16	11	11	4	11	20	5	3	4	10	44	108.69	951	0	42.079	419710000	9124200	112	6752800	34921000	70950000	16115000	32817000	20221000	44168000	144070000	7320600	6360500	10102000	25910000	146800	759160	1542400	350330	713420	439580	960180	3132000
Q9DBR7	MYPT1_MOUSE	Ppp1r12a	Protein phosphatase 1 regulatory subunit 12A	Mus musculus	sp|Q9DBR7|MYPT1_MOUSE	1	2	2	2	0	0	0	0	0	0	0	0	0	1	1	0	2.8	114.99	1029	0.0015633	1.2587	2304000	47020	2	0	0	0	0	0	0	0	0	0	754180	1549800	0	0	0	0	0	0	0	0	0
Q9DBY8	NVL_MOUSE	Nvl	Nuclear valosin-containing protein-like	Mus musculus	sp|Q9DBY8|NVL_MOUSE	1	8	8	8	2	2	3	3	2	1	2	3	0	1	2	5	14.5	94.475	855	0	5.7698	52892000	1101900	25	2278000	2499900	7102800	3146600	3511700	698440	7194200	3171700	0	3028700	12552000	7708600	47458	52081	147970	65554	73160	14551	149880	66077
Q9DBZ5	EIF3K_MOUSE	Eif3k	Eukaryotic translation initiation factor 3 subunit K	Mus musculus	sp|Q9DBZ5|EIF3K_MOUSE;tr|A0A140LJ59|A0A140LJ59_MOUSE;tr|Q3TY56|Q3TY56_MOUSE	3	2	2	2	1	1	0	0	0	0	0	0	0	0	0	0	12.8	25.086	218	0.0096108	0.19622	6832000	621090	2	5470100	1361900	0	0	0	0	0	0	0	0	0	0	497280	123810	0	0	0	0	0	0
Q9DC23	DJC10_MOUSE	Dnajc10	DnaJ homolog subfamily C member 10	Mus musculus	sp|Q9DC23|DJC10_MOUSE;tr|Q9CUG0|Q9CUG0_MOUSE;tr|Q9CRX9|Q9CRX9_MOUSE	3	9	9	9	0	4	5	1	0	1	2	2	0	5	7	1	17.9	90.582	793	0	9.9737	70615000	2017600	24	0	6514700	9553400	860440	0	392350	4177600	16236000	0	8418300	22400000	2062600	0	186130	272960	24584	0	11210	119360	463890
Q9DC61	MPPA_MOUSE	Pmpca	Mitochondrial-processing peptidase subunit alpha	Mus musculus	sp|Q9DC61|MPPA_MOUSE;tr|Q8BK51|Q8BK51_MOUSE;tr|A2AIW9|A2AIW9_MOUSE;tr|Q3UDE0|Q3UDE0_MOUSE;tr|Q3TY06|Q3TY06_MOUSE;tr|Q3TTM6|Q3TTM6_MOUSE	6	7	7	7	0	2	3	0	1	0	4	3	0	2	3	2	21.6	58.278	524	0	9.8571	42841000	1298200	18	0	5846500	6817200	0	571370	0	10444000	5527600	0	2534100	8659500	2440700	0	177170	206580	0	17314	0	316490	167500
Q9DCA5	BRX1_MOUSE	Brix1	Ribosome biogenesis protein BRX1 homolog	Mus musculus	sp|Q9DCA5|BRX1_MOUSE;tr|F6WEP7|F6WEP7_MOUSE;tr|E9Q2V8|E9Q2V8_MOUSE;tr|Q8CEX3|Q8CEX3_MOUSE	4	15	15	15	11	8	11	8	12	10	13	12	4	6	6	11	51.3	41.241	353	0	55.998	888220000	44411000	121	108680000	57439000	48037000	15239000	90981000	49804000	160220000	208010000	25194000	22134000	29146000	73340000	5433800	2872000	2401800	761970	4549000	2490200	8010900	10401000
Q9DCD5	TJAP1_MOUSE	Tjap1	Tight junction-associated protein 1	Mus musculus	sp|Q9DCD5|TJAP1_MOUSE;tr|I7H459|I7H459_MOUSE	2	3	3	3	0	0	2	0	0	0	1	0	0	1	2	0	13	59.419	539	0	3.44	17139000	714110	6	0	0	1682800	0	0	0	3264900	0	0	1748800	10442000	0	0	0	70116	0	0	0	136040	0
Q9DCL9	PUR6_MOUSE	Paics	Multifunctional protein ADE2	Mus musculus	sp|Q9DCL9|PUR6_MOUSE;tr|D3Z6P1|D3Z6P1_MOUSE;tr|D6RCU8|D6RCU8_MOUSE	3	20	20	20	6	9	12	5	8	1	10	2	1	8	10	5	68.7	47.006	425	0	102.27	256330000	12816000	76	10066000	31757000	54089000	7968900	18072000	1926200	34385000	15357000	521160	23355000	45790000	13040000	503290	1587900	2704500	398440	903620	96310	1719300	767870
Q9DCM0	ETHE1_MOUSE	Ethe1	Persulfide dioxygenase ETHE1, mitochondrial	Mus musculus	sp|Q9DCM0|ETHE1_MOUSE	1	4	4	4	1	0	0	0	1	0	0	0	3	0	0	1	22.8	27.738	254	0.0015584	1.2236	6397700	426520	7	945260	0	0	0	899580	0	0	0	3868000	0	0	684910	63017	0	0	0	59972	0	0	0
Q9DCN2	NB5R3_MOUSE	Cyb5r3	NADH-cytochrome b5 reductase 3	Mus musculus	sp|Q9DCN2|NB5R3_MOUSE;tr|Q9CY59|Q9CY59_MOUSE;tr|F2Z456|F2Z456_MOUSE;tr|A0A0A0MQM3|A0A0A0MQM3_MOUSE	4	4	4	4	1	2	2	0	1	1	2	0	1	2	2	0	24.6	34.127	301	0	3.8088	40543000	2702900	15	3223900	10669000	6827300	0	957600	0	9419700	0	678760	4336100	4430100	0	214920	711290	455160	0	63840	0	627980	0
Q9DCS3	MECR_MOUSE	Mecr	Trans-2-enoyl-CoA reductase, mitochondrial	Mus musculus	sp|Q9DCS3|MECR_MOUSE;tr|A2A845|A2A845_MOUSE	2	6	6	6	0	0	0	0	2	0	0	1	1	0	1	4	37	40.342	373	0	4.8584	9417600	523200	9	0	0	0	0	2778400	0	0	0	1085900	0	0	5553400	0	0	0	0	154360	0	0	0
Q9DCW4	ETFB_MOUSE	Etfb	Electron transfer flavoprotein subunit beta	Mus musculus	sp|Q9DCW4|ETFB_MOUSE;tr|A0A0N4SWE9|A0A0N4SWE9_MOUSE;tr|A0A0U1RNR3|A0A0U1RNR3_MOUSE;tr|A0A0U1RNP5|A0A0U1RNP5_MOUSE;tr|A0A0N4SVE0|A0A0N4SVE0_MOUSE;tr|A0A0U1RQB4|A0A0U1RQB4_MOUSE;tr|A0A0U1RNK9|A0A0U1RNK9_MOUSE	7	5	5	5	3	0	0	0	3	1	0	1	5	1	0	2	29.8	27.623	255	0	3.4922	50913000	3916400	13	17482000	0	0	0	7355900	2366300	0	1467100	12886000	1190700	0	8164700	1344800	0	0	0	565840	182020	0	112860
Q9EP69	SAC1_MOUSE	Sacm1l	Phosphatidylinositide phosphatase SAC1	Mus musculus	sp|Q9EP69|SAC1_MOUSE;tr|B0LAE6|B0LAE6_MOUSE	2	3	3	3	0	2	2	0	0	0	2	0	0	0	1	0	7.3	66.943	587	0	1.764	6743100	182250	6	0	2267500	1397100	0	0	0	2734900	0	0	0	343540	0	0	61285	37758	0	0	0	73918	0
Q9EP71	RAI14_MOUSE	Rai14	Ankycorbin	Mus musculus	sp|Q9EP71|RAI14_MOUSE	1	8	8	8	0	1	2	0	0	1	5	0	0	4	5	0	12.9	108.85	979	0	5.1695	51923000	865380	15	0	978340	4410200	0	0	683020	7834600	0	0	11972000	26045000	0	0	16306	73504	0	0	11384	130580	0
Q9EP97	SENP3_MOUSE	Senp3	Sentrin-specific protease 3	Mus musculus	sp|Q9EP97|SENP3_MOUSE;tr|F6Z9L5|F6Z9L5_MOUSE	2	8	8	8	0	4	3	2	1	0	4	6	0	4	1	2	21	64.402	568	0	55.96	139700000	6350000	19	0	9740800	7119000	863320	2964700	0	48478000	57823000	0	5600300	3476700	3633800	0	442760	323590	39242	134760	0	2203500	2628300
Q9EPE9	AT131_MOUSE	Atp13a1	Manganese-transporting ATPase 13A1	Mus musculus	sp|Q9EPE9|AT131_MOUSE;tr|Q69Z96|Q69Z96_MOUSE	2	8	8	8	0	1	5	1	0	0	6	3	0	0	3	0	11.2	132.39	1200	0	12.357	54330000	970180	20	0	1796300	14401000	1157500	0	0	16462000	9189700	0	0	11324000	0	0	32077	257160	20669	0	0	293970	164100
Q9EPJ9	ARFG1_MOUSE	Arfgap1	ADP-ribosylation factor GTPase-activating protein 1	Mus musculus	sp|Q9EPJ9|ARFG1_MOUSE;tr|Q05DE0|Q05DE0_MOUSE;tr|V9GXM1|V9GXM1_MOUSE;tr|Q3TGS9|Q3TGS9_MOUSE;tr|V9GWV1|V9GWV1_MOUSE;tr|Q6PB94|Q6PB94_MOUSE;tr|Q05BC5|Q05BC5_MOUSE	7	19	19	19	0	9	15	0	0	9	13	0	0	11	17	0	60.4	45.288	414	0	168.16	348770000	18356000	84	0	25554000	56920000	0	0	28621000	82813000	0	0	74669000	80192000	0	0	1344900	2995800	0	0	1506400	4358600	0
Q9EPL8	IPO7_MOUSE	Ipo7	Importin-7	Mus musculus	sp|Q9EPL8|IPO7_MOUSE;tr|A0A140LHD0|A0A140LHD0_MOUSE	2	6	6	6	0	3	3	1	0	0	0	0	0	1	6	1	7.8	119.49	1038	0	3.1124	35510000	845480	12	0	4387700	4127600	526920	0	0	0	0	0	4465600	20266000	1736600	0	104470	98276	12546	0	0	0	0
Q9EPU0	RENT1_MOUSE	Upf1	Regulator of nonsense transcripts 1	Mus musculus	sp|Q9EPU0|RENT1_MOUSE	1	27	27	27	0	7	18	2	4	6	14	9	0	7	17	6	38.2	123.97	1124	0	23.815	328900000	5670600	79	0	13753000	65878000	2272800	7687700	7181600	37195000	17685000	0	32463000	130340000	14439000	0	237120	1135800	39187	132550	123820	641290	304920
Q9EQ06	DHB11_MOUSE	Hsd17b11	Estradiol 17-beta-dehydrogenase 11	Mus musculus	sp|Q9EQ06|DHB11_MOUSE	1	2	2	2	0	0	0	0	0	0	0	2	0	0	0	0	14.8	32.88	298	0.0030257	0.81721	3843900	240240	1	0	0	0	0	0	0	0	3843900	0	0	0	0	0	0	0	0	0	0	0	240240
Q9EQ61	PESC_MOUSE	Pes1	Pescadillo homolog	Mus musculus	sp|Q9EQ61|PESC_MOUSE;tr|Q5SQ20|Q5SQ20_MOUSE	2	17	17	17	0	4	16	5	1	1	6	4	0	5	9	4	40.1	67.795	584	0	139.38	302680000	11210000	52	0	17157000	152080000	15815000	2109600	1543700	24264000	15793000	0	17829000	47114000	8981000	0	635450	5632400	585740	78133	57175	898680	584910
Q9EQQ9	OGA_MOUSE	Mgea5	Protein O-GlcNAcase	Mus musculus	sp|Q9EQQ9|OGA_MOUSE;tr|Q05CX1|Q05CX1_MOUSE;tr|Q9CU60|Q9CU60_MOUSE	3	14	14	14	0	1	7	1	0	1	3	1	0	4	11	3	26	103.16	916	0	27.121	119000000	2587000	27	0	2020100	17208000	717780	0	1203700	3844800	1686600	0	17094000	71375000	3854000	0	43915	374080	15604	0	26167	83582	36665
Q9ER64	OSBL5_MOUSE	Osbpl5	Oxysterol-binding protein-related protein 5	Mus musculus	sp|Q9ER64|OSBL5_MOUSE;tr|G5E833|G5E833_MOUSE;tr|Q6ZPN6|Q6ZPN6_MOUSE	3	3	3	3	1	1	1	0	1	0	2	0	1	1	0	0	6.6	98.921	874	0.0049188	0.53588	411880000	8954000	4	48469000	1280800	141990000	0	71562000	0	93096000	0	53328000	2154300	0	0	1053700	27843	3086800	0	1555700	0	2023800	0
Q9ER73	ELP4_MOUSE	Elp4	Elongator complex protein 4	Mus musculus	sp|Q9ER73|ELP4_MOUSE;tr|A2A414|A2A414_MOUSE	2	6	6	6	0	1	3	0	0	1	4	0	0	1	3	0	23.7	46.325	422	0	49.821	34617000	1331400	14	0	1534400	9069300	0	0	1296500	9304000	0	0	3335200	10078000	0	0	59017	348820	0	0	49866	357850	0
Q9ERB0	SNP29_MOUSE	Snap29	Synaptosomal-associated protein 29	Mus musculus	sp|Q9ERB0|SNP29_MOUSE	1	13	13	13	0	3	8	0	0	7	10	0	0	9	8	0	60.4	29.572	260	0	30.349	311170000	22226000	68	0	7569800	50348000	0	0	31386000	76108000	0	0	58550000	87208000	0	0	540700	3596300	0	0	2241900	5436300	0
Q9ERK4	XPO2_MOUSE	Cse1l	Exportin-2	Mus musculus	sp|Q9ERK4|XPO2_MOUSE;tr|E9Q1T9|E9Q1T9_MOUSE;tr|F6ZEW4|F6ZEW4_MOUSE;tr|E9QAX7|E9QAX7_MOUSE;tr|F7D1H9|F7D1H9_MOUSE	5	11	11	11	0	0	5	0	0	0	5	1	0	1	10	2	18.8	110.45	971	0	12.276	81088000	1559400	24	0	0	16318000	0	0	0	13672000	1427300	0	3184400	43622000	2863700	0	0	313820	0	0	0	262920	27449
Q9ERS5	PKHA2_MOUSE	Plekha2	Pleckstrin homology domain-containing family A member 2	Mus musculus	sp|Q9ERS5|PKHA2_MOUSE;tr|F8WIK5|F8WIK5_MOUSE;tr|D3Z3L8|D3Z3L8_MOUSE	3	6	6	6	0	1	5	0	1	2	3	1	1	2	4	2	27.3	47.379	425	0	6.8329	70698000	3720900	18	0	1541100	11663000	0	2012900	2885900	17195000	2123500	2038900	5824200	21309000	4103400	0	81112	613860	0	105940	151890	905010	111760
Q9ERU9	RBP2_MOUSE	Ranbp2	E3 SUMO-protein ligase RanBP2	Mus musculus	sp|Q9ERU9|RBP2_MOUSE;tr|Q8BQK6|Q8BQK6_MOUSE	2	26	26	26	0	5	11	0	1	6	15	1	0	9	15	2	14	341.12	3053	0	51.262	149120000	861960	64	0	5521300	19606000	0	1069300	4624900	31931000	1419000	0	25623000	58777000	547960	0	31915	113330	0	6180.8	26734	184570	8202.3
Q9ESG9	PMYT1_MOUSE	Pkmyt1	Membrane-associated tyrosine- and threonine-specific cdc2-inhibitory kinase	Mus musculus	sp|Q9ESG9|PMYT1_MOUSE	1	8	8	8	0	2	6	0	0	3	3	0	0	6	4	0	26.7	54.052	490	0	5.7586	69653000	3666000	23	0	3347300	16456000	0	0	2954300	13490000	0	0	17542000	15864000	0	0	176170	866110	0	0	155490	709980	0
Q9ESK4	ING2_MOUSE	Ing2	Inhibitor of growth protein 2	Mus musculus	sp|Q9ESK4|ING2_MOUSE	1	5	5	5	2	2	1	1	4	2	0	4	0	0	0	0	24.6	32.978	281	0	21.826	53193000	5319300	18	12389000	7017600	2815500	1061900	8992700	659750	0	20256000	0	0	0	0	1238900	701760	281550	106190	899270	65975	0	2025600
Q9EST1	GSDMA_MOUSE	Gsdma	Gasdermin-A	Mus musculus	sp|Q9EST1|GSDMA_MOUSE;sp|Q32M21|GSDA2_MOUSE	2	2	2	2	1	0	0	0	0	1	0	0	1	2	0	0	5.2	49.592	446	0.0063539	0.4199	12538000	522430	6	4144200	0	0	0	0	1694400	0	0	3654600	3045200	0	0	172670	0	0	0	0	70598	0	0
Q9EST3	4ET_MOUSE	Eif4enif1	Eukaryotic translation initiation factor 4E transporter	Mus musculus	sp|Q9EST3|4ET_MOUSE;tr|Q8BTX7|Q8BTX7_MOUSE;tr|A8Y5K6|A8Y5K6_MOUSE;tr|Q3TS00|Q3TS00_MOUSE;tr|Q5NBZ4|Q5NBZ4_MOUSE;tr|Q5NBZ7|Q5NBZ7_MOUSE	6	11	11	1	0	2	5	0	0	2	5	0	0	3	9	0	23.1	107.98	983	0	63.459	112990000	2973400	31	0	2852600	11577000	0	0	2425600	12653000	0	0	14371000	69112000	0	0	75069	304650	0	0	63830	332980	0
Q9EST4	PSMG2_MOUSE	Psmg2	Proteasome assembly chaperone 2	Mus musculus	sp|Q9EST4|PSMG2_MOUSE	1	5	5	5	0	0	1	1	3	0	1	3	0	0	0	1	20.8	29.524	264	0.0015617	1.2524	19496000	1624600	8	0	0	1338200	399910	5008900	0	2921100	7784400	0	0	0	2043200	0	0	111520	33325	417410	0	243430	648700
Q9ESV0	DDX24_MOUSE	Ddx24	ATP-dependent RNA helicase DDX24	Mus musculus	sp|Q9ESV0|DDX24_MOUSE;tr|F8WJA0|F8WJA0_MOUSE;tr|Q3U7R4|Q3U7R4_MOUSE;tr|Q3TLR1|Q3TLR1_MOUSE;tr|Q3UYV7|Q3UYV7_MOUSE;tr|Q9CRZ6|Q9CRZ6_MOUSE	6	43	43	43	27	27	22	28	24	26	31	34	29	19	15	20	64.8	96.428	857	0	323.31	2616100000	56871000	379	171300000	277280000	204150000	189980000	265830000	126620000	387670000	481690000	152650000	104760000	160870000	93278000	3723900	6027900	4438100	4129900	5778900	2752600	8427700	10471000
Q9ESW4	AGK_MOUSE	Agk	Acylglycerol kinase, mitochondrial	Mus musculus	sp|Q9ESW4|AGK_MOUSE	1	3	3	3	1	1	2	1	2	1	2	2	0	1	2	0	15.2	46.975	421	0	5.9732	26399000	1200000	15	1610100	1958800	6401800	752530	3399700	784800	2776000	4766600	0	1520500	2428400	0	73188	89036	290990	34206	154530	35673	126180	216670
Q9JHI5	IVD_MOUSE	Ivd	Isovaleryl-CoA dehydrogenase, mitochondrial	Mus musculus	sp|Q9JHI5|IVD_MOUSE	1	3	3	3	1	0	0	1	1	0	0	0	1	0	0	1	7.5	46.325	424	0.0034948	0.71048	5667200	257600	4	730920	0	0	571380	1378900	0	0	0	1859100	0	0	1126900	33224	0	0	25972	62676	0	0	0
Q9JHQ5	LZTL1_MOUSE	Lztfl1	Leucine zipper transcription factor-like protein 1	Mus musculus	sp|Q9JHQ5|LZTL1_MOUSE;tr|F6VG18|F6VG18_MOUSE;tr|F6VTH5|F6VTH5_MOUSE;tr|Q3UHL8|Q3UHL8_MOUSE;tr|E9Q9P1|E9Q9P1_MOUSE	5	3	3	1	0	0	1	0	0	0	0	0	0	1	1	0	16.7	34.773	299	0.0005385	1.5411	5220600	348040	3	0	0	2014100	0	0	0	0	0	0	1426100	1780400	0	0	0	134280	0	0	0	0	0
Q9JHS4	CLPX_MOUSE	Clpx	ATP-dependent Clp protease ATP-binding subunit clpX-like, mitochondrial	Mus musculus	sp|Q9JHS4|CLPX_MOUSE;tr|Q6P8N8|Q6P8N8_MOUSE;tr|F7BB92|F7BB92_MOUSE	3	3	3	3	0	1	0	0	0	0	0	1	1	0	0	0	8.4	69.228	634	0.0068393	0.39534	2999400	76908	3	0	695520	0	0	0	0	0	1231600	1072400	0	0	0	0	17834	0	0	0	0	0	31578
Q9JHU4	DYHC1_MOUSE	Dync1h1	Cytoplasmic dynein 1 heavy chain 1	Mus musculus	sp|Q9JHU4|DYHC1_MOUSE;tr|Q80U36|Q80U36_MOUSE;tr|Q8C6T5|Q8C6T5_MOUSE;tr|Q3TAZ3|Q3TAZ3_MOUSE;tr|F6ZX84|F6ZX84_MOUSE;tr|Q3UA73|Q3UA73_MOUSE;tr|Q923F5|Q923F5_MOUSE;tr|O70182|O70182_MOUSE;tr|O08821|O08821_MOUSE	9	78	78	78	6	27	50	17	9	10	33	11	15	19	57	28	26.9	532.04	4644	0	177.98	909020000	3509700	255	7683500	78938000	154540000	27303000	21394000	16395000	89919000	30780000	32257000	51398000	324190000	74215000	29666	304780	596680	105420	82601	63300	347180	118840
Q9JHU9	INO1_MOUSE	Isyna1	Inositol-3-phosphate synthase 1	Mus musculus	sp|Q9JHU9|INO1_MOUSE	1	2	2	2	1	1	2	0	0	0	1	0	0	1	2	1	6.8	60.931	557	0	3.466	13988000	635820	9	0	1433000	3355600	0	0	0	1794800	0	0	1367500	5025200	1012000	0	65138	152530	0	0	0	81580	0
Q9JI78	NGLY1_MOUSE	Ngly1	Peptide-N(4)-(N-acetyl-beta-glucosaminyl)asparagine amidase	Mus musculus	sp|Q9JI78|NGLY1_MOUSE	1	2	2	2	0	0	0	0	2	0	0	0	1	0	0	0	5.5	74.274	651	0.0015682	1.2817	21875000	560900	1	0	0	0	0	21875000	0	0	0	0	0	0	0	0	0	0	0	560900	0	0	0
Q9JIF7	COPB_MOUSE	Copb1	Coatomer subunit beta	Mus musculus	sp|Q9JIF7|COPB_MOUSE	1	31	31	31	6	14	24	14	9	9	20	16	6	13	26	16	47.1	107.06	953	0	76.664	1204300000	25089000	193	13132000	75422000	155290000	38319000	33985000	16795000	129910000	122100000	17536000	89447000	388430000	123930000	273580	1571300	3235200	798320	708030	349890	2706400	2543700
Q9JIG8	PRAF2_MOUSE	Praf2	PRA1 family protein 2	Mus musculus	sp|Q9JIG8|PRAF2_MOUSE;tr|A0A140LJ36|A0A140LJ36_MOUSE	2	2	2	2	0	0	2	0	0	0	0	0	0	0	2	0	16.3	19.478	178	0	2.9255	11115000	1852500	3	0	0	4878300	0	0	0	0	0	0	0	6236800	0	0	0	813040	0	0	0	0	0
Q9JIK5	DDX21_MOUSE	Ddx21	Nucleolar RNA helicase 2	Mus musculus	sp|Q9JIK5|DDX21_MOUSE;tr|Q6PCP0|Q6PCP0_MOUSE;tr|Q3ULC7|Q3ULC7_MOUSE;tr|Q9CWZ5|Q9CWZ5_MOUSE;tr|Q8K2L4|Q8K2L4_MOUSE;tr|Q9CSR3|Q9CSR3_MOUSE	6	51	51	51	34	31	41	32	30	22	39	40	36	30	35	29	63.3	93.55	851	0	323.31	4165900000	85018000	551	225000000	285610000	546830000	150290000	266340000	175530000	619670000	733700000	224410000	239620000	500750000	198130000	4591900	5828800	11160000	3067200	5435400	3582200	12646000	14973000
Q9JJ28	FLII_MOUSE	Flii	Protein flightless-1 homolog	Mus musculus	sp|Q9JJ28|FLII_MOUSE;tr|Q3TUY1|Q3TUY1_MOUSE	2	27	27	27	1	11	21	7	7	3	10	10	1	10	19	12	35.7	144.8	1271	0	47.995	359280000	5794800	101	748130	27977000	73697000	7782100	12331000	3338800	17151000	20365000	1219600	25659000	136340000	32670000	12067	451250	1188700	125520	198890	53852	276620	328470
Q9JJ80	RPF2_MOUSE	Rpf2	Ribosome production factor 2 homolog	Mus musculus	sp|Q9JJ80|RPF2_MOUSE;tr|G3X926|G3X926_MOUSE;tr|S4R1Y5|S4R1Y5_MOUSE;tr|S4R2H5|S4R2H5_MOUSE;tr|S4R2R2|S4R2R2_MOUSE	5	18	18	18	5	6	7	6	12	9	8	10	6	7	10	10	62.1	35.363	306	0	30.953	746540000	53325000	120	16954000	27759000	45229000	26574000	131900000	46384000	95427000	172620000	46484000	37587000	47328000	52296000	1211000	1982800	3230700	1898100	9421700	3313100	6816200	12330000
Q9JJ89	CCD86_MOUSE	Ccdc86	Coiled-coil domain-containing protein 86	Mus musculus	sp|Q9JJ89|CCD86_MOUSE	1	17	17	17	2	13	11	13	8	4	9	3	2	12	8	11	39.9	46.486	426	0	23.407	1016400000	101640000	108	3628100	136630000	180730000	160890000	82342000	19075000	151930000	27072000	15150000	98347000	79208000	61355000	362810	13663000	18073000	16089000	8234200	1907500	15193000	2707200
Q9JJF3	NO66_MOUSE	No66	Bifunctional lysine-specific demethylase and histidyl-hydroxylase NO66	Mus musculus	sp|Q9JJF3|NO66_MOUSE	1	14	14	14	1	8	8	6	5	3	6	5	4	4	2	5	40.1	67.556	603	0	19.45	175590000	6271100	53	1036000	27234000	33560000	15285000	17766000	8261300	22087000	30398000	4581400	4748200	3273800	7358600	37001	972640	1198600	545900	634520	295050	788830	1085600
Q9JJY4	DDX20_MOUSE	Ddx20	Probable ATP-dependent RNA helicase DDX20	Mus musculus	sp|Q9JJY4|DDX20_MOUSE;tr|Q8R4Z6|Q8R4Z6_MOUSE;tr|Q8BQD9|Q8BQD9_MOUSE;tr|Q8R4Z5|Q8R4Z5_MOUSE;tr|A0A0G2JE88|A0A0G2JE88_MOUSE	5	15	15	15	1	2	6	0	4	0	4	13	1	2	8	3	31.2	91.709	825	0	27.032	199620000	4753000	56	1874700	5774200	18733000	0	5832400	0	21730000	84830000	636680	3822600	51005000	5385500	44637	137480	446020	0	138870	0	517380	2019800
Q9JJZ4	UB2J1_MOUSE	Ube2j1	Ubiquitin-conjugating enzyme E2 J1	Mus musculus	sp|Q9JJZ4|UB2J1_MOUSE;tr|F6SPK0|F6SPK0_MOUSE;tr|Q3UDP8|Q3UDP8_MOUSE;tr|Q3TV38|Q3TV38_MOUSE;tr|B1AWT7|B1AWT7_MOUSE	5	13	13	13	0	5	11	0	0	7	11	0	0	5	10	0	53.1	34.989	318	0	55.46	345860000	21616000	59	0	17316000	77827000	0	0	28990000	130640000	0	0	29370000	61710000	0	0	1082200	4864200	0	0	1811800	8165200	0
Q9JKF1	IQGA1_MOUSE	Iqgap1	Ras GTPase-activating-like protein IQGAP1	Mus musculus	sp|Q9JKF1|IQGA1_MOUSE;tr|Q6ZQK2|Q6ZQK2_MOUSE;tr|Q80UW7|Q80UW7_MOUSE;tr|Q8CGH5|Q8CGH5_MOUSE;tr|Q05CQ4|Q05CQ4_MOUSE;tr|Q3TU98|Q3TU98_MOUSE;tr|Q8CDT3|Q8CDT3_MOUSE;tr|Q3TPD2|Q3TPD2_MOUSE;tr|Q3TR56|Q3TR56_MOUSE;tr|Q8BPA6|Q8BPA6_MOUSE;tr|Q9D408|Q9D408_MOUSE;tr|Q8CDW9|Q8CDW9_MOUSE;tr|A0A0U1RNG5|A0A0U1RNG5_MOUSE;tr|Q8CC64|Q8CC64_MOUSE;tr|A0A0U1RPU3|A0A0U1RPU3_MOUSE	15	32	32	32	1	14	17	0	0	0	2	0	0	5	24	7	33.9	188.74	1657	0	68.6	276180000	3327400	63	0	29928000	37305000	0	0	0	3170800	0	0	11351000	171210000	23212000	0	360570	449450	0	0	0	38202	0
Q9JKR6	HYOU1_MOUSE	Hyou1	Hypoxia up-regulated protein 1	Mus musculus	sp|Q9JKR6|HYOU1_MOUSE;tr|Q8VCI2|Q8VCI2_MOUSE;tr|F6TRP3|F6TRP3_MOUSE;tr|E0CYZ2|E0CYZ2_MOUSE	4	17	17	17	0	10	3	4	0	0	1	1	4	5	7	9	29.6	111.18	999	0	29.791	117500000	2500100	42	0	31924000	7003900	6733700	0	0	6015200	562340	6051500	13465000	23574000	22173000	0	679240	149020	143270	0	0	127980	11965
Q9JKX6	NUDT5_MOUSE	Nudt5	ADP-sugar pyrophosphatase	Mus musculus	sp|Q9JKX6|NUDT5_MOUSE;tr|A0A0A6YVU1|A0A0A6YVU1_MOUSE;tr|A2ATT5|A2ATT5_MOUSE	3	3	3	3	0	0	2	1	1	2	1	0	0	2	3	1	17	23.984	218	0	3.2675	29783000	2707600	13	0	0	5539700	1913300	599200	2547700	3195200	0	0	4505000	9876800	1606500	0	0	503610	173940	54473	231610	290480	0
Q9JLV5	CUL3_MOUSE	Cul3	Cullin-3	Mus musculus	sp|Q9JLV5|CUL3_MOUSE;tr|Q6ZQ84|Q6ZQ84_MOUSE;tr|E9Q4T8|E9Q4T8_MOUSE;tr|F6ZZK0|F6ZZK0_MOUSE;tr|Q9CTE0|Q9CTE0_MOUSE;tr|F6UY44|F6UY44_MOUSE	6	9	9	9	1	3	5	0	0	0	4	3	0	1	3	1	18.6	88.947	768	0	9.0633	38856000	883080	18	0	3895900	10115000	0	0	0	11819000	7001800	0	1201900	4821800	0	0	88543	229880	0	0	0	268620	159130
Q9JM52	MINK1_MOUSE	Mink1	Misshapen-like kinase 1	Mus musculus	sp|Q9JM52|MINK1_MOUSE;tr|Q7TT13|Q7TT13_MOUSE;tr|Q5SXG1|Q5SXG1_MOUSE;tr|Q5SXG3|Q5SXG3_MOUSE;tr|G3X9G2|G3X9G2_MOUSE;tr|F7AMS7|F7AMS7_MOUSE;tr|Q61155|Q61155_MOUSE;tr|E0CYV5|E0CYV5_MOUSE;tr|J3QM71|J3QM71_MOUSE;tr|Q571L1|Q571L1_MOUSE	10	7	4	4	0	1	3	1	0	0	2	1	0	1	4	1	9.9	147.29	1308	0	14.302	35875000	578620	15	0	594340	4817900	464720	0	0	2048900	1008300	0	1740000	24642000	558640	0	9586.2	77707	7495.5	0	0	33048	16263
Q9JM76	ARPC3_MOUSE	Arpc3	Actin-related protein 2/3 complex subunit 3	Mus musculus	sp|Q9JM76|ARPC3_MOUSE;tr|H7BWZ3|H7BWZ3_MOUSE;tr|A0A0G2JFK7|A0A0G2JFK7_MOUSE;tr|D3Z2F7|D3Z2F7_MOUSE;tr|D3Z2F8|D3Z2F8_MOUSE	5	3	3	3	3	1	1	1	0	0	0	0	0	0	1	0	20.8	20.524	178	0	5.0122	25598000	2559800	10	15096000	3251400	3714100	2491400	0	0	0	0	0	0	1045200	0	1509600	325140	371410	249140	0	0	0	0
Q9JMD0	ZN207_MOUSE	Znf207	BUB3-interacting and GLEBS motif-containing protein ZNF207	Mus musculus	sp|Q9JMD0|ZN207_MOUSE;tr|M0QWF0|M0QWF0_MOUSE;tr|B1AQG7|B1AQG7_MOUSE;tr|Q8CCB2|Q8CCB2_MOUSE	4	5	5	5	1	3	4	2	1	2	0	2	0	2	3	1	10.7	52.792	495	0	3.6936	41847000	2989100	16	1438300	6099100	11946000	2247100	1960200	2887300	0	5720600	0	2631300	5594600	1322400	102740	435650	853270	160500	140020	206230	0	408620
Q9JMH6	TRXR1_MOUSE	Txnrd1	Thioredoxin reductase 1, cytoplasmic	Mus musculus	sp|Q9JMH6|TRXR1_MOUSE;tr|Q91Y98|Q91Y98_MOUSE;tr|Q91Y95|Q91Y95_MOUSE	3	3	3	3	0	1	3	0	0	0	1	0	0	0	1	0	7.3	67.083	613	0.0020566	1.124	99870000	3329000	4	0	1155500	94797000	0	0	0	1512900	0	0	0	2404000	0	0	38516	3159900	0	0	0	50431	0
Q9QWF0	CAF1A_MOUSE	Chaf1a	Chromatin assembly factor 1 subunit A	Mus musculus	sp|Q9QWF0|CAF1A_MOUSE;tr|Q3UXB7|Q3UXB7_MOUSE	2	10	10	10	0	0	9	1	0	0	0	0	0	0	4	0	23.3	101.93	911	0	31.261	68694000	2081600	20	0	0	48178000	0	0	0	0	0	0	0	20516000	0	0	0	1459900	0	0	0	0	0
Q9QXB9	DRG2_MOUSE	Drg2	Developmentally-regulated GTP-binding protein 2	Mus musculus	sp|Q9QXB9|DRG2_MOUSE	1	14	14	14	5	3	7	3	7	2	4	7	1	2	6	4	38.7	40.718	364	0	16.541	124650000	5935500	58	9375400	8458200	24227000	2920700	16446000	4238700	12995000	18391000	1108600	1391500	13625000	11470000	446450	402770	1153700	139080	783140	201840	618800	875770
Q9QXK3	COPG2_MOUSE	Copg2	Coatomer subunit gamma-2	Mus musculus	sp|Q9QXK3|COPG2_MOUSE;tr|A0A0M3HEQ7|A0A0M3HEQ7_MOUSE;tr|Q922G9|Q922G9_MOUSE;tr|Q923S3|Q923S3_MOUSE	4	39	39	36	0	16	30	1	0	15	33	0	0	18	30	1	73.9	97.679	871	0	208.58	1230400000	26747000	156	0	52836000	249000000	900680	0	42137000	332020000	0	0	146870000	403830000	2771300	0	1148600	5412900	19580	0	916010	7217800	0
Q9QXZ0	MACF1_MOUSE	Macf1	Microtubule-actin cross-linking factor 1	Mus musculus	sp|Q9QXZ0|MACF1_MOUSE;tr|Q80TZ5|Q80TZ5_MOUSE;tr|F6Q750|F6Q750_MOUSE;tr|A0A0A0MQA6|A0A0A0MQA6_MOUSE;tr|F7ACR9|F7ACR9_MOUSE;tr|E9QNP1|E9QNP1_MOUSE;tr|B1ARU1|B1ARU1_MOUSE;tr|E9QA63|E9QA63_MOUSE;tr|B1ARU4|B1ARU4_MOUSE;tr|E9PVY8|E9PVY8_MOUSE;tr|F6RCJ3|F6RCJ3_MOUSE;tr|Q4QQN2|Q4QQN2_MOUSE;tr|Q80ZZ3|Q80ZZ3_MOUSE;tr|F6YKN8|F6YKN8_MOUSE;tr|F6RL59|F6RL59_MOUSE;tr|Q9CYG3|Q9CYG3_MOUSE	16	5	3	3	0	0	1	0	0	0	1	1	0	0	1	0	1.2	831.87	7354	0.00053079	1.4269	2257000	5451.8	3	0	0	1482100	0	0	0	774890	0	0	0	0	0	0	0	3580.1	0	0	0	1871.7	0
Q9QYE6	GOGA5_MOUSE	Golga5	Golgin subfamily A member 5	Mus musculus	sp|Q9QYE6|GOGA5_MOUSE	1	3	3	3	0	0	0	0	0	0	1	0	0	1	1	0	5.9	82.367	729	0.0030349	0.85593	4211200	100270	3	0	0	0	0	0	0	1141400	0	0	1107900	1962000	0	0	0	0	0	0	0	27175	0
Q9QYI3	DNJC7_MOUSE	Dnajc7	DnaJ homolog subfamily C member 7	Mus musculus	sp|Q9QYI3|DNJC7_MOUSE;tr|Q3UL32|Q3UL32_MOUSE;tr|F7BTP8|F7BTP8_MOUSE;tr|A2A5E1|A2A5E1_MOUSE	4	4	4	4	0	0	2	0	0	0	1	0	0	1	2	0	14.8	56.475	494	0	5.8321	13364000	431080	5	0	0	2426400	0	0	0	844230	0	0	0	10093000	0	0	0	78271	0	0	0	27233	0
Q9QYJ0	DNJA2_MOUSE	Dnaja2	DnaJ homolog subfamily A member 2	Mus musculus	sp|Q9QYJ0|DNJA2_MOUSE;tr|Q3TFF0|Q3TFF0_MOUSE	2	15	15	15	5	4	11	4	7	5	5	5	0	2	8	4	58.7	45.745	412	0	61.331	198570000	9026100	64	11115000	11403000	41868000	4928700	19734000	25516000	30000000	31961000	0	3646700	10974000	7425900	505240	518320	1903100	224030	897020	1159800	1363700	1452800
Q9QYR9	ACOT2_MOUSE	Acot2	Acyl-coenzyme A thioesterase 2, mitochondrial	Mus musculus	sp|Q9QYR9|ACOT2_MOUSE;tr|Q6P2K2|Q6P2K2_MOUSE;sp|O55137|ACOT1_MOUSE;tr|Q99L15|Q99L15_MOUSE	4	10	10	8	5	4	7	2	6	2	3	5	3	3	4	4	38.9	49.656	453	0	12.179	87382000	3640900	47	4247900	7528900	16279000	1225600	14047000	2160500	6714900	16000000	2367900	3581100	4802000	8427300	177000	313700	678290	51069	585290	90022	279790	666670
Q9QYS9	QKI_MOUSE	Qki	Protein quaking	Mus musculus	sp|Q9QYS9|QKI_MOUSE	1	2	2	2	0	0	1	0	0	0	1	1	0	0	1	0	5.9	37.67	341	1	-2	27198000	1942700	1	0	0	5835500	0	0	0	10081000	0	0	0	11282000	0	0	0	416820	0	0	0	720050	0
Q9QYX7	PCLO_MOUSE	Pclo	Protein piccolo	Mus musculus	sp|Q9QYX7|PCLO_MOUSE	1	3	3	3	0	1	2	0	0	0	0	0	0	0	0	0	0.8	550.83	5068	0.003012	0.76308	30244000	122940	3	0	17281000	12964000	0	0	0	0	0	0	0	0	0	0	70247	52697	0	0	0	0	0
Q9QZD9	EIF3I_MOUSE	Eif3i	Eukaryotic translation initiation factor 3 subunit I	Mus musculus	sp|Q9QZD9|EIF3I_MOUSE;tr|Q3T9Y8|Q3T9Y8_MOUSE;tr|A2AE03|A2AE03_MOUSE	3	5	5	5	3	1	2	1	2	2	3	1	0	0	0	0	35.1	36.46	325	0	11.57	34059000	1792600	14	8425200	3240000	5257700	964740	3857600	3638900	7647200	1028100	0	0	0	0	443430	170530	276720	50776	203030	191520	402480	54111
Q9QZE5	COPG1_MOUSE	Copg1	Coatomer subunit gamma-1	Mus musculus	sp|Q9QZE5|COPG1_MOUSE;tr|Q7TNQ1|Q7TNQ1_MOUSE	2	27	24	24	1	9	18	8	1	2	12	6	3	7	19	12	53.2	97.512	874	0	108.63	483460000	10510000	110	2156300	39674000	91368000	17775000	2918600	3217700	40338000	16662000	4582000	38726000	183230000	42817000	46875	862480	1986300	386420	63448	69949	876920	362220
Q9QZK2	BCAR3_MOUSE	Bcar3	Breast cancer anti-estrogen resistance protein 3	Mus musculus	sp|Q9QZK2|BCAR3_MOUSE;tr|A0A0G2JDE7|A0A0G2JDE7_MOUSE;tr|A0A0G2JDR4|A0A0G2JDR4_MOUSE	3	3	3	3	0	0	2	0	0	0	0	0	0	0	3	0	6.1	92.262	820	0	4.0773	7812300	159430	5	0	0	2565600	0	0	0	0	0	0	0	5246700	0	0	0	52359	0	0	0	0	0
Q9QZL0	RIPK3_MOUSE	Ripk3	Receptor-interacting serine/threonine-protein kinase 3	Mus musculus	sp|Q9QZL0|RIPK3_MOUSE;tr|E9PZP3|E9PZP3_MOUSE	2	17	17	17	8	11	13	9	4	10	13	12	3	9	10	9	55.3	53.322	486	0	98.919	764140000	29390000	126	18345000	47335000	76230000	14824000	26553000	53089000	153210000	105070000	4493600	69516000	150350000	45129000	705560	1820600	2931900	570150	1021300	2041900	5892700	4041100
Q9QZQ1	AFAD_MOUSE	Mllt4	Afadin	Mus musculus	sp|Q9QZQ1|AFAD_MOUSE;tr|E9Q9C3|E9Q9C3_MOUSE;tr|E9Q852|E9Q852_MOUSE;tr|E9PYX7|E9PYX7_MOUSE;tr|F7C3I9|F7C3I9_MOUSE;tr|Q3TLN8|Q3TLN8_MOUSE;tr|D3Z7L2|D3Z7L2_MOUSE;tr|D3YUD2|D3YUD2_MOUSE	8	18	18	18	0	1	6	0	0	1	4	0	0	4	14	0	17.5	206.5	1820	0	32.975	107960000	1173400	34	0	684650	11966000	0	0	1698900	6771700	0	0	11759000	75077000	0	0	7441.8	130060	0	0	18467	73606	0
Q9QZQ8	H2AY_MOUSE	H2afy	Core histone macro-H2A.1	Mus musculus	sp|Q9QZQ8|H2AY_MOUSE;tr|Q9CTR1|Q9CTR1_MOUSE;tr|Q9CTH9|Q9CTH9_MOUSE;tr|Q9D3U7|Q9D3U7_MOUSE;tr|Q9D3V6|Q9D3V6_MOUSE	5	32	32	22	24	24	26	28	23	20	25	27	24	23	22	28	68.5	39.735	372	0	323.31	22413000000	1245200000	585	2170200000	2624400000	2461100000	3485700000	1647700000	1165700000	2652500000	1623500000	1097100000	1046100000	800750000	1638100000	120570000	145800000	136730000	193650000	91541000	64763000	147360000	90193000
Q9R099	TBL2_MOUSE	Tbl2	Transducin beta-like protein 2	Mus musculus	sp|Q9R099|TBL2_MOUSE;tr|Q9CY49|Q9CY49_MOUSE;tr|D3YZH8|D3YZH8_MOUSE;tr|F8WI46|F8WI46_MOUSE	4	8	8	8	4	2	3	2	4	3	3	2	0	2	2	3	28.3	49.583	442	0	25.471	63703000	2548100	30	7010600	5161500	10281000	2010000	6011300	5944500	8779100	5126700	0	3671000	5399200	4308400	280420	206460	411230	80402	240450	237780	351170	205070
Q9R0A0	PEX14_MOUSE	Pex14	Peroxisomal membrane protein PEX14	Mus musculus	sp|Q9R0A0|PEX14_MOUSE;tr|Q9QX52|Q9QX52_MOUSE;tr|D6RH82|D6RH82_MOUSE	3	5	5	5	0	1	3	0	0	1	2	0	0	3	5	0	34	41.207	376	0	15.236	51707000	3447100	16	0	1815700	5661000	0	0	1515200	8077200	0	0	12762000	21876000	0	0	121050	377400	0	0	101020	538480	0
Q9R0E1	PLOD3_MOUSE	Plod3	Procollagen-lysine,2-oxoglutarate 5-dioxygenase 3	Mus musculus	sp|Q9R0E1|PLOD3_MOUSE;tr|F6W3Q8|F6W3Q8_MOUSE	2	8	8	8	0	3	4	3	2	0	1	3	0	2	4	5	16.1	84.921	741	0	15.634	60726000	1598100	30	0	7207200	11441000	3086500	1189500	0	1714900	6144000	0	4540100	13301000	12102000	0	189660	301080	81224	31303	0	45130	161680
Q9R0H5	K2C71_MOUSE	Krt71	Keratin, type II cytoskeletal 71	Mus musculus	sp|Q9R0H5|K2C71_MOUSE	1	9	3	0	0	0	0	0	0	2	1	0	0	0	0	0	13.5	57.382	524	0	3.7738	11019000	355450	5	0	0	0	0	0	5762400	5256600	0	0	0	0	0	0	0	0	0	0	185880	169570	0
Q9R0X4	ACOT9_MOUSE	Acot9	Acyl-coenzyme A thioesterase 9, mitochondrial	Mus musculus	sp|Q9R0X4|ACOT9_MOUSE;sp|Q32MW3|ACO10_MOUSE	2	22	22	22	7	4	12	4	8	4	11	8	3	3	12	5	51.7	50.56	439	0	21.631	269010000	8967100	77	13076000	15622000	40969000	6833700	30395000	9012800	53611000	35915000	4993100	9090300	36573000	12921000	435870	520730	1365600	227790	1013200	300430	1787000	1197200
Q9R112	SQRD_MOUSE	Sqrdl	Sulfide:quinone oxidoreductase, mitochondrial	Mus musculus	sp|Q9R112|SQRD_MOUSE;tr|Q3UDS4|Q3UDS4_MOUSE;tr|F6ZKZ3|F6ZKZ3_MOUSE;tr|H3BLH2|H3BLH2_MOUSE	4	13	13	13	6	3	5	4	8	1	7	7	8	3	7	9	39.6	50.282	450	0	17.714	244830000	7897800	70	20588000	9484600	23789000	7348500	26845000	1817800	40919000	32254000	29892000	4118400	14025000	33750000	664120	305950	767380	237050	865960	58640	1320000	1040500
Q9R118	HTRA1_MOUSE	Htra1	Serine protease HTRA1	Mus musculus	sp|Q9R118|HTRA1_MOUSE	1	7	7	7	2	4	4	1	2	1	3	4	1	3	3	3	25.2	51.213	480	0	12.947	73979000	3522800	33	3087400	10362000	7372600	803640	4594900	640030	10937000	16051000	691930	4857400	10447000	4133700	147020	493440	351080	38269	218800	30478	520820	764340
Q9R1C7	PR40A_MOUSE	Prpf40a	Pre-mRNA-processing factor 40 homolog A	Mus musculus	sp|Q9R1C7|PR40A_MOUSE;tr|A2AQW6|A2AQW6_MOUSE;tr|A0JLM8|A0JLM8_MOUSE;tr|A0PJI0|A0PJI0_MOUSE	4	13	13	13	8	4	4	4	2	1	2	5	4	1	0	4	20.1	108.48	953	0	53.684	150980000	4313600	36	38089000	12175000	15869000	11641000	6125200	3638000	8171100	19992000	17284000	1346700	0	16644000	1088200	347850	453400	332610	175010	103940	233460	571210
Q9R1T2	SAE1_MOUSE	Sae1	SUMO-activating enzyme subunit 1	Mus musculus	sp|Q9R1T2|SAE1_MOUSE	1	3	3	3	1	1	2	1	0	0	0	1	0	1	1	2	21.1	38.62	350	0	6.5678	21943000	914280	13	1180500	1804500	5569600	789080	0	0	0	3566100	0	1755300	3642400	3635200	49187	75188	232070	32878	0	0	0	148590
Q9R207	NBN_MOUSE	Nbn	Nibrin	Mus musculus	sp|Q9R207|NBN_MOUSE;tr|A2AMG5|A2AMG5_MOUSE	2	4	4	4	0	0	3	0	0	0	3	3	0	0	1	0	9.3	83.794	751	0	14.832	17580000	418580	8	0	0	2540300	0	0	0	8165100	5000700	0	0	1874200	0	0	0	60483	0	0	0	194410	119060
Q9WTI7	MYO1C_MOUSE	Myo1c	Unconventional myosin-Ic	Mus musculus	sp|Q9WTI7|MYO1C_MOUSE;tr|Q5ND45|Q5ND45_MOUSE	2	46	46	46	9	23	25	14	15	8	27	33	9	10	31	14	54.7	121.94	1063	0	92.958	1027900000	18689000	236	18853000	102810000	125360000	26152000	55063000	18748000	146300000	219370000	29715000	36656000	203400000	45478000	342790	1869300	2279300	475500	1001100	340880	2660000	3988600
Q9WTL7	LYPA2_MOUSE	Lypla2	Acyl-protein thioesterase 2	Mus musculus	sp|Q9WTL7|LYPA2_MOUSE	1	7	7	7	0	2	2	0	0	1	2	0	0	5	5	0	50.2	24.794	231	0	35.927	160920000	13410000	16	0	8237800	10360000	0	0	11029000	51949000	0	0	31875000	47464000	0	0	686480	863340	0	0	919090	4329100	0
Q9WTR1	TRPV2_MOUSE	Trpv2	Transient receptor potential cation channel subfamily V member 2	Mus musculus	sp|Q9WTR1|TRPV2_MOUSE	1	6	6	6	0	2	6	0	0	0	0	0	0	3	4	0	11.2	85.964	756	0	5.8541	25887000	835050	18	0	1926200	12990000	0	0	0	0	0	0	3264000	7705900	0	0	62135	419050	0	0	0	0	0
Q9WTU0	PHF2_MOUSE	Phf2	Lysine-specific demethylase PHF2	Mus musculus	sp|Q9WTU0|PHF2_MOUSE;tr|Q3UYU8|Q3UYU8_MOUSE;tr|A2ABV3|A2ABV3_MOUSE;sp|Q80TJ7|PHF8_MOUSE;tr|A2ABU9|A2ABU9_MOUSE;tr|Q3UZ32|Q3UZ32_MOUSE;tr|A2ABV1|A2ABV1_MOUSE;tr|Z4YL84|Z4YL84_MOUSE	8	33	33	33	17	17	18	17	14	10	20	17	14	11	14	15	40.6	120.81	1096	0	164.69	1486200000	31621000	228	152450000	113920000	171720000	120610000	88327000	46442000	154110000	233330000	77617000	100550000	152280000	74827000	3243600	2423900	3653700	2566200	1879300	988130	3279000	4964500
Q9WU56	TRUA_MOUSE	Pus1	tRNA pseudouridine synthase A, mitochondrial	Mus musculus	sp|Q9WU56|TRUA_MOUSE;tr|H7BX59|H7BX59_MOUSE;tr|Q3TT85|Q3TT85_MOUSE;tr|D3YWU8|D3YWU8_MOUSE;tr|D3Z092|D3Z092_MOUSE	5	3	3	3	0	1	2	0	1	1	1	1	1	1	2	1	14.9	47.502	423	0	3.4372	18390000	681130	6	0	588870	3299800	0	694240	1022600	2997100	1936300	1797200	855420	2926700	2272100	0	21810	122210	0	25713	37874	111000	71717
Q9WU62	INCE_MOUSE	Incenp	Inner centromere protein	Mus musculus	sp|Q9WU62|INCE_MOUSE	1	11	11	11	0	2	11	5	0	1	2	1	0	1	3	0	25	101.21	880	0	187.5	101250000	2812400	28	0	4379400	56260000	11199000	0	638600	2424400	2793000	0	9948700	13603000	0	0	121650	1562800	311080	0	17739	67343	77583
Q9WU78	PDC6I_MOUSE	Pdcd6ip	Programmed cell death 6-interacting protein	Mus musculus	sp|Q9WU78|PDC6I_MOUSE;tr|Q80Y09|Q80Y09_MOUSE;tr|Q6ZPS9|Q6ZPS9_MOUSE	3	8	8	8	0	0	3	0	0	0	1	0	0	1	8	0	16	96.023	869	0	19.912	33502000	728310	10	0	0	3883200	0	0	0	2088800	0	0	1212200	26318000	0	0	0	84418	0	0	0	45408	0
Q9WUA3	PFKAP_MOUSE	Pfkp	ATP-dependent 6-phosphofructokinase, platelet type	Mus musculus	sp|Q9WUA3|PFKAP_MOUSE;tr|Q8C605|Q8C605_MOUSE;tr|Q9D255|Q9D255_MOUSE;tr|D3YUA3|D3YUA3_MOUSE;tr|Q8C8E8|Q8C8E8_MOUSE;tr|F6YL81|F6YL81_MOUSE	6	24	22	22	0	11	18	6	1	1	8	7	0	12	17	8	47.4	85.454	784	0	97.022	362320000	10979000	93	0	53034000	57273000	8993000	1339500	434940	29263000	17804000	0	42732000	124860000	26585000	0	1607100	1735500	272510	40590	13180	886760	539520
Q9WUM5	SUCA_MOUSE	Suclg1	Succinyl-CoA ligase [ADP/GDP-forming] subunit alpha, mitochondrial	Mus musculus	sp|Q9WUM5|SUCA_MOUSE;tr|A0A0N4SVU4|A0A0N4SVU4_MOUSE	2	9	9	9	2	4	4	5	4	3	6	6	4	5	4	7	34.4	36.154	346	0	18.628	213870000	16452000	57	0	11458000	14880000	6896200	20367000	6359000	36420000	37141000	22404000	16951000	10130000	30868000	0	881370	1144600	530470	1566700	489150	2801500	2857000
Q9WV55	VAPA_MOUSE	Vapa	Vesicle-associated membrane protein-associated protein A	Mus musculus	sp|Q9WV55|VAPA_MOUSE	1	22	22	21	0	8	14	0	0	7	11	0	0	8	17	0	71.1	27.855	249	0	323.31	773230000	51549000	82	0	52631000	146990000	0	0	67597000	194110000	0	0	118190000	193720000	0	0	3508800	9799500	0	0	4506500	12940000	0
Q9WVA4	TAGL2_MOUSE	Tagln2	Transgelin-2	Mus musculus	sp|Q9WVA4|TAGL2_MOUSE;tr|A0A0A6YXG6|A0A0A6YXG6_MOUSE;tr|Q9D6K2|Q9D6K2_MOUSE;sp|Q9R1Q8|TAGL3_MOUSE	4	19	19	19	10	11	15	9	0	5	8	1	0	12	15	1	86.9	22.395	199	0	323.31	1915300000	136800000	151	292850000	255350000	410400000	216640000	0	43795000	103820000	3809900	0	130590000	457610000	396130	20918000	18239000	29314000	15474000	0	3128200	7415800	272130
Q9WVG6	CARM1_MOUSE	Carm1	Histone-arginine methyltransferase CARM1	Mus musculus	sp|Q9WVG6|CARM1_MOUSE;tr|D3YUP1|D3YUP1_MOUSE;tr|D6RFA7|D6RFA7_MOUSE	3	4	4	4	1	3	0	0	0	1	1	3	1	1	0	1	13.8	65.853	608	0	9.5552	21089000	1004200	12	1356300	5179500	0	0	0	1009700	1682500	7044800	602320	2678700	0	1535400	64587	246640	0	0	0	48083	80118	335470
Q9WVG9	MS3L1_MOUSE	Msl3	Male-specific lethal 3 homolog	Mus musculus	sp|Q9WVG9|MS3L1_MOUSE	1	6	6	6	0	3	3	2	1	2	4	4	0	4	4	1	16.6	60.291	525	0	9.4531	51497000	1839200	26	0	4352500	8954500	1578100	1487900	2277000	9447600	9558200	0	5144500	5807500	2889200	0	155440	319800	56361	53138	81320	337410	341360
Q9Z0P5	TWF2_MOUSE	Twf2	Twinfilin-2	Mus musculus	sp|Q9Z0P5|TWF2_MOUSE	1	5	5	5	0	2	4	0	0	1	2	0	0	4	4	0	22.1	39.47	349	0	6.7128	32796000	1639800	13	0	2973000	8918700	0	0	1607500	7157700	0	0	5857400	6281200	0	0	148650	445930	0	0	80375	357890	0
Q9Z0W3	NU160_MOUSE	Nup160	Nuclear pore complex protein Nup160	Mus musculus	sp|Q9Z0W3|NU160_MOUSE	1	31	31	31	3	7	17	6	7	3	21	21	3	4	17	3	33.4	158.23	1402	0	119.92	373120000	6662800	106	3819700	18242000	63324000	11687000	16899000	5686200	61188000	83041000	5534400	9690500	88849000	5156400	68209	325750	1130800	208690	301770	101540	1092600	1482900
Q9Z1A9	TBCD8_MOUSE	Tbc1d8	TBC1 domain family member 8	Mus musculus	sp|Q9Z1A9|TBCD8_MOUSE;tr|A0A0A6YWY1|A0A0A6YWY1_MOUSE;tr|A0A0A6YVT5|A0A0A6YVT5_MOUSE;tr|A0A0A6YXU3|A0A0A6YXU3_MOUSE	4	25	25	25	0	4	16	0	0	2	13	0	0	7	19	0	34.7	130.06	1134	0	38.477	308310000	5709500	52	0	9008400	52320000	0	0	2652300	28033000	0	0	37243000	179060000	0	0	166820	968890	0	0	49117	519120	0
Q9Z1F9	SAE2_MOUSE	Uba2	SUMO-activating enzyme subunit 2	Mus musculus	sp|Q9Z1F9|SAE2_MOUSE;tr|A2BH29|A2BH29_MOUSE;tr|H3BLR3|H3BLR3_MOUSE	3	6	6	6	0	1	6	0	0	0	3	1	0	1	4	0	23.7	70.568	638	0	10.697	43276000	1396000	11	0	2207300	17968000	0	0	0	5251100	3102000	0	1628900	13119000	0	0	71203	579620	0	0	0	169390	100070
Q9Z1N5	DX39B_MOUSE	Ddx39b	Spliceosome RNA helicase Ddx39b	Mus musculus	sp|Q9Z1N5|DX39B_MOUSE;tr|Q3TB18|Q3TB18_MOUSE	2	10	4	4	1	1	1	2	2	2	2	3	1	1	2	1	37.6	49.035	428	0	8.3891	51482000	2709600	19	2610000	5037000	5324600	414850	2540800	2998900	5625300	9492300	1424900	3727300	10709000	1576800	137370	265100	280240	21834	133730	157840	296070	499590
Q9Z1Q2	ABHGA_MOUSE	Abhd16a	Protein ABHD16A	Mus musculus	sp|Q9Z1Q2|ABHGA_MOUSE	1	4	4	4	1	0	1	0	1	0	2	0	0	0	4	0	9.1	63.085	558	0	2.1167	16738000	597780	7	592460	0	1650200	0	687270	0	3824500	0	0	0	9983300	0	21159	0	58935	0	24545	0	136590	0
Q9Z1X4	ILF3_MOUSE	Ilf3	Interleukin enhancer-binding factor 3	Mus musculus	sp|Q9Z1X4|ILF3_MOUSE;tr|Q45VK5|Q45VK5_MOUSE;tr|Q45VK6|Q45VK6_MOUSE;tr|Q3UD30|Q3UD30_MOUSE	4	5	5	5	0	1	3	2	0	0	2	2	0	0	0	0	10.7	96.02	898	0	20.616	21706000	586640	9	0	1056500	9245300	2491200	0	0	6728900	2183900	0	0	0	0	0	28553	249870	67331	0	0	181860	59023
Q9Z1Z0	USO1_MOUSE	Uso1	General vesicular transport factor p115	Mus musculus	sp|Q9Z1Z0|USO1_MOUSE;tr|A0A0J9YUG0|A0A0J9YUG0_MOUSE	2	6	6	6	0	0	0	0	0	0	0	0	0	0	6	0	12.5	106.98	959	0	3.2974	15494000	352140	6	0	0	0	0	0	0	0	0	0	0	15494000	0	0	0	0	0	0	0	0	0
Q9Z204	HNRPC_MOUSE	Hnrnpc	Heterogeneous nuclear ribonucleoproteins C1/C2	Mus musculus	sp|Q9Z204|HNRPC_MOUSE;tr|Q3U6P5|Q3U6P5_MOUSE	2	3	3	3	1	2	0	2	1	0	0	0	0	2	0	2	12.5	34.384	313	0	1.9433	16363000	909040	9	1211700	4128000	0	2348800	1206400	0	0	0	0	2406800	0	5061000	67319	229340	0	130490	67020	0	0	0
Q9Z277	BAZ1B_MOUSE	Baz1b	Tyrosine-protein kinase BAZ1B	Mus musculus	sp|Q9Z277|BAZ1B_MOUSE	1	52	52	52	4	16	48	21	2	4	3	9	4	10	21	13	40.1	170.65	1479	0	323.31	886120000	11361000	157	3577100	59864000	588170000	85067000	2401200	5470800	4188300	14245000	3570400	13287000	75141000	31137000	45860	767490	7540700	1090600	30784	70138	53697	182630
Q9Z2A5	ATE1_MOUSE	Ate1	Arginyl-tRNA--protein transferase 1	Mus musculus	sp|Q9Z2A5|ATE1_MOUSE;tr|Q4FCQ7|Q4FCQ7_MOUSE;tr|Q8BP95|Q8BP95_MOUSE;tr|Q3UUL7|Q3UUL7_MOUSE;tr|A0A140LJ98|A0A140LJ98_MOUSE	5	16	16	2	6	4	9	5	7	4	10	13	2	5	8	7	53.7	59.146	516	0	42.928	328020000	17264000	91	19417000	12513000	41118000	14195000	18022000	10717000	54117000	81334000	4106500	18624000	39116000	14743000	1021900	658600	2164100	747120	948530	564030	2848200	4280700
Q9Z2B9	KS6A4_MOUSE	Rps6ka4	Ribosomal protein S6 kinase alpha-4	Mus musculus	sp|Q9Z2B9|KS6A4_MOUSE	1	4	4	4	0	0	3	0	0	0	1	0	0	0	4	0	8.8	85.651	773	0	3.6162	12527000	329660	5	0	0	5120000	0	0	0	722200	0	0	0	6685000	0	0	0	134740	0	0	0	19005	0
Q9Z2C4	MTMR1_MOUSE	Mtmr1	Myotubularin-related protein 1	Mus musculus	sp|Q9Z2C4|MTMR1_MOUSE;tr|I7HJQ9|I7HJQ9_MOUSE;tr|F6T9H9|F6T9H9_MOUSE;tr|Q8BQ73|Q8BQ73_MOUSE	4	2	2	2	0	0	1	0	0	1	0	0	0	0	0	0	5.1	75.313	669	0.006357	0.42244	120800000	3896800	2	0	0	1186900	0	0	119620000	0	0	0	0	0	0	0	0	38288	0	0	3858600	0	0
Q9Z2H5	E41L1_MOUSE	Epb41l1	Band 4.1-like protein 1	Mus musculus	sp|Q9Z2H5|E41L1_MOUSE;tr|A2AUK8|A2AUK8_MOUSE;tr|B6ZHC9|B6ZHC9_MOUSE;tr|A2AUK5|A2AUK5_MOUSE;tr|A2AUK7|A2AUK7_MOUSE;tr|A2AUK6|A2AUK6_MOUSE;tr|Q8C8P2|Q8C8P2_MOUSE;tr|E9PV14|E9PV14_MOUSE	8	5	4	4	0	0	1	0	0	0	1	0	0	1	4	0	10.5	98.314	879	0	2.2835	16822000	357910	8	0	0	0	0	0	0	464220	0	0	2071600	14286000	0	0	0	0	0	0	0	9877.1	0
Q9Z2I8	SUCB2_MOUSE	Suclg2	Succinyl-CoA ligase [GDP-forming] subunit beta, mitochondrial	Mus musculus	sp|Q9Z2I8|SUCB2_MOUSE;tr|C6EQH3|C6EQH3_MOUSE;tr|A0A0N4SWD1|A0A0N4SWD1_MOUSE	3	6	6	6	3	2	2	4	2	1	0	1	3	0	1	6	27.3	46.839	433	0	22.478	56592000	2021200	28	9259000	3095400	2435500	2995700	3758200	981830	0	1710000	11758000	0	1337900	19261000	330680	110550	86982	106990	134220	35065	0	61070
Q9Z2I9	SUCB1_MOUSE	Sucla2	Succinyl-CoA ligase [ADP-forming] subunit beta, mitochondrial	Mus musculus	sp|Q9Z2I9|SUCB1_MOUSE;tr|Q3UCC6|Q3UCC6_MOUSE;tr|Q3U6C7|Q3U6C7_MOUSE;tr|Q05BC6|Q05BC6_MOUSE;tr|Q9CTE2|Q9CTE2_MOUSE	5	11	11	11	4	4	4	4	3	1	5	4	6	3	4	8	32.8	50.113	463	0	31.32	140330000	5011800	43	6987600	12205000	14137000	5352800	9102400	2662000	19597000	13105000	10531000	13295000	10465000	22891000	249560	435900	504890	191170	325090	95070	699890	468040
Q9Z2Q2	KNOP1_MOUSE	Knop1	Lysine-rich nucleolar protein 1	Mus musculus	sp|Q9Z2Q2|KNOP1_MOUSE;tr|H7BX94|H7BX94_MOUSE;tr|K4DI66|K4DI66_MOUSE;tr|F6ZLH4|F6ZLH4_MOUSE;tr|E9QKQ3|E9QKQ3_MOUSE;tr|D3Z5V3|D3Z5V3_MOUSE	6	40	40	40	29	27	28	29	24	21	32	28	26	29	29	32	59.2	53.846	478	0	323.31	9123000000	396650000	504	466190000	751010000	616370000	612190000	583100000	476720000	1660700000	1589600000	452620000	621940000	708790000	583770000	20269000	32652000	26799000	26617000	25352000	20727000	72204000	69113000
Q9Z2X1	HNRPF_MOUSE	Hnrnpf	Heterogeneous nuclear ribonucleoprotein F	Mus musculus	sp|Q9Z2X1|HNRPF_MOUSE;tr|Q8R582|Q8R582_MOUSE;tr|J3QMT0|J3QMT0_MOUSE;tr|J3QM80|J3QM80_MOUSE;tr|J3QP45|J3QP45_MOUSE;tr|J3QNH2|J3QNH2_MOUSE;tr|J3QMV8|J3QMV8_MOUSE	7	7	5	5	1	4	3	1	3	0	1	0	0	0	4	1	25.3	45.729	415	0	80.628	48422000	3228100	18	3347700	10684000	10504000	1447900	4356600	0	3832400	0	0	0	11202000	3047000	223180	712260	700300	96526	290440	0	255490	0
Q9Z2X8	KEAP1_MOUSE	Keap1	Kelch-like ECH-associated protein 1	Mus musculus	sp|Q9Z2X8|KEAP1_MOUSE;tr|Q05DM3|Q05DM3_MOUSE;tr|Q3UWI4|Q3UWI4_MOUSE;tr|O89076|O89076_MOUSE	4	25	25	25	0	19	0	0	0	10	0	0	0	20	0	0	60.9	69.552	624	0	36.774	177100000	4919400	48	0	68316000	0	0	0	21580000	0	0	0	87202000	0	0	0	1897700	0	0	0	599460	0	0
Q9Z315	SNUT1_MOUSE	Sart1	U4/U6.U5 tri-snRNP-associated protein 1	Mus musculus	sp|Q9Z315|SNUT1_MOUSE	1	31	31	31	15	15	23	23	10	10	14	12	9	14	16	12	52.4	90.884	806	0	86.249	849130000	22345000	227	43362000	91012000	155540000	103880000	38456000	20589000	86973000	40602000	21873000	83271000	117620000	45953000	1141100	2395100	4093200	2733700	1012000	541820	2288800	1068500
A0A067XG47	A0A067XG47_MOUSE	Rbm8a	RNA-binding protein 8A	Mus musculus	tr|A0A067XG47|A0A067XG47_MOUSE;tr|A0A0N4SUH6|A0A0N4SUH6_MOUSE;tr|A0A023T672|A0A023T672_MOUSE;sp|Q9CWZ3|RBM8A_MOUSE;tr|Q9CT44|Q9CT44_MOUSE	5	2	2	2	2	2	1	2	0	0	0	0	0	0	0	0	16.2	19.76	173	0	14.654	33247000	4155800	10	10058000	7912700	5785800	9490300	0	0	0	0	0	0	0	0	1257200	989080	723220	1186300	0	0	0	0
A0A068WAZ7	A0A068WAZ7_MOUSE	Epb41	Protein 4.1R (Fragment)	Mus musculus	tr|A0A068WAZ7|A0A068WAZ7_MOUSE;tr|A2A839|A2A839_MOUSE;tr|A2A838|A2A838_MOUSE;sp|P48193|41_MOUSE;tr|A2A841|A2A841_MOUSE;tr|A0A068WAQ5|A0A068WAQ5_MOUSE;tr|A2A842|A2A842_MOUSE;tr|B6ZHC8|B6ZHC8_MOUSE;tr|A2AD32|A2AD32_MOUSE;tr|F7BUB8|F7BUB8_MOUSE;tr|Q3UH12|Q3UH12_MOUSE;tr|Q3V048|Q3V048_MOUSE;tr|F6S4K9|F6S4K9_MOUSE;tr|B6ZHC3|B6ZHC3_MOUSE;tr|B6ZHC2|B6ZHC2_MOUSE;tr|Q3U0G7|Q3U0G7_MOUSE;tr|F7CR30|F7CR30_MO…	17	17	17	17	0	4	9	0	0	2	11	0	0	9	11	0	33.8	69.194	615	0	26.493	184990000	5781000	41	0	5080500	24220000	0	0	3114300	61234000	0	0	32948000	58396000	0	0	158770	756880	0	0	97323	1913600	0
A0A075B5P4	A0A075B5P4_MOUSE	Ighg1	Ig gamma-1 chain C region secreted form (Fragment)	Mus musculus	tr|A0A075B5P4|A0A075B5P4_MOUSE;tr|A0A0A6YWR2|A0A0A6YWR2_MOUSE;tr|A0A0M4KM70|A0A0M4KM70_MOUSE;tr|A0A0B6VMB2|A0A0B6VMB2_MOUSE;tr|U5LP42|U5LP42_MOUSE;tr|A0A0C6E3V3|A0A0C6E3V3_MOUSE;tr|I6L985|I6L985_MOUSE;sp|P01868|IGHG1_MOUSE;sp|P01869|IGH1M_MOUSE;tr|Q99LC4|Q99LC4_MOUSE	10	2	2	2	2	1	2	1	0	1	0	1	0	0	0	1	8.3	35.633	324	0	2.4812	54762000	4212500	22	12741000	5979500	7296500	13170000	0	8160600	0	3887700	0	0	0	3526800	980080	459960	561270	1013100	0	627740	0	299050
A0A087WNP6	A0A087WNP6_MOUSE	Cdv3	Protein CDV3	Mus musculus	tr|A0A087WNP6|A0A087WNP6_MOUSE;sp|Q4VAA2|CDV3_MOUSE;tr|F8WGL9|F8WGL9_MOUSE;tr|A0A087WS49|A0A087WS49_MOUSE;tr|A0A087WRM0|A0A087WRM0_MOUSE	5	5	5	5	0	2	2	0	0	1	2	0	0	3	5	0	51.1	24.196	235	0	8.9567	76218000	5081200	19	0	6028700	10968000	0	0	3302600	15195000	0	0	15966000	24757000	0	0	401910	731210	0	0	220170	1013000	0
A0A087WNU5	A0A087WNU5_MOUSE	Ank3	Ankyrin-3 (Fragment)	Mus musculus	tr|A0A087WNU5|A0A087WNU5_MOUSE;tr|W6PPR4|W6PPR4_MOUSE	2	2	2	2	0	0	1	0	0	0	1	1	0	0	1	0	1	315.42	2871	1	-2	6721700	41492	1	0	0	4336900	0	0	0	745900	0	0	0	1638900	0	0	0	26771	0	0	0	4604.3	0
A0A087WNV1	A0A087WNV1_MOUSE	Agfg1	Arf-GAP domain and FG repeat-containing protein 1	Mus musculus	tr|A0A087WNV1|A0A087WNV1_MOUSE;tr|A0A087WSR7|A0A087WSR7_MOUSE;sp|Q8K2K6|AGFG1_MOUSE;tr|A0A087WR52|A0A087WR52_MOUSE;tr|A0A087WRL1|A0A087WRL1_MOUSE	5	5	5	5	0	2	4	0	0	0	3	0	0	3	4	0	22.5	53.974	521	0	12.572	69574000	4092600	14	0	3426700	11449000	0	0	0	5999400	0	0	13824000	34875000	0	0	201570	673450	0	0	0	352900	0
A0A087WP98	A0A087WP98_MOUSE	Ptma	Prothymosin alpha	Mus musculus	tr|A0A087WP98|A0A087WP98_MOUSE;tr|A0A087WPN6|A0A087WPN6_MOUSE;tr|Q3U6E4|Q3U6E4_MOUSE;tr|Q0VGU2|Q0VGU2_MOUSE;sp|P26350|PTMA_MOUSE;tr|A0A087WQN2|A0A087WQN2_MOUSE	6	2	2	2	1	2	2	1	0	0	0	0	0	0	0	0	29.3	6.4913	58	0	7.6529	32079000	10693000	7	14147000	7069600	5537900	5324800	0	0	0	0	0	0	0	0	4715600	2356500	1846000	1774900	0	0	0	0
A0A087WQI6	A0A087WQI6_MOUSE	Gsta3	Glutathione S-transferase (Fragment)	Mus musculus	tr|A0A087WQI6|A0A087WQI6_MOUSE;tr|K9JA27|K9JA27_MOUSE;tr|Q9DCU1|Q9DCU1_MOUSE;sp|P30115|GSTA3_MOUSE	4	2	2	2	0	0	0	2	0	0	0	0	0	0	0	0	27.8	15.369	133	0.0044357	0.56948	6887000	1147800	2	0	0	0	6887000	0	0	0	0	0	0	0	0	0	0	0	1147800	0	0	0	0
A0A087WQM0	A0A087WQM0_MOUSE	Tns1	Protein Tns1	Mus musculus	tr|A0A087WQM0|A0A087WQM0_MOUSE;tr|A0A087WRU0|A0A087WRU0_MOUSE;tr|A0A087WQ94|A0A087WQ94_MOUSE;tr|A0A087WQS0|A0A087WQS0_MOUSE;tr|E9Q0S6|E9Q0S6_MOUSE;tr|Q8C323|Q8C323_MOUSE;tr|A0A087WR29|A0A087WR29_MOUSE;tr|A0A087WP40|A0A087WP40_MOUSE;tr|Q8C6V6|Q8C6V6_MOUSE;tr|Q9DBT6|Q9DBT6_MOUSE;tr|Q7TPM8|Q7TPM8_MOUSE;tr|Q3U0Q9|Q3U0Q9_MOUSE;tr|Q7TSV1|Q7TSV1_MOUSE	13	7	6	6	1	1	1	0	0	0	2	0	0	1	5	1	8.7	194.7	1823	0	6.47	41699000	496420	12	0	3884700	4135700	0	0	0	2935100	0	0	3683500	24458000	2602200	0	46247	49235	0	0	0	34941	0
A0A087WQN7	A0A087WQN7_MOUSE	Xrn1	5-3 exoribonuclease 1	Mus musculus	tr|A0A087WQN7|A0A087WQN7_MOUSE;tr|F8VQ87|F8VQ87_MOUSE;sp|P97789|XRN1_MOUSE;tr|A0A087WNV6|A0A087WNV6_MOUSE	4	14	14	14	0	2	4	0	0	0	4	1	0	1	8	0	15.8	194.3	1719	0	13.037	87186000	1103600	23	0	4255600	6485400	0	0	0	8541000	24669000	0	1910300	41325000	0	0	53868	82094	0	0	0	108110	312270
A0A087WQQ5	A0A087WQQ5_MOUSE	Ktn1	Kinectin	Mus musculus	tr|A0A087WQQ5|A0A087WQQ5_MOUSE;tr|A0A087WNW3|A0A087WNW3_MOUSE;tr|A0A087WQ25|A0A087WQ25_MOUSE	3	69	69	0	22	27	42	11	5	22	44	20	12	37	60	23	59.2	146.43	1275	0	323.31	2313800000	29664000	344	59667000	112100000	280180000	16250000	5893000	56721000	248420000	44956000	22037000	386310000	1018200000	63004000	764960	1437200	3592000	208330	75552	727190	3184900	576350
A0A087WRF2	A0A087WRF2_MOUSE	Agap1	Arf-GAP with GTPase, ANK repeat and PH domain-containing protein 1	Mus musculus	tr|A0A087WRF2|A0A087WRF2_MOUSE;sp|Q8BXK8|AGAP1_MOUSE;tr|E9Q3K3|E9Q3K3_MOUSE;tr|Q3UH88|Q3UH88_MOUSE;tr|A0A0G2JDW1|A0A0G2JDW1_MOUSE;tr|Q8C418|Q8C418_MOUSE	6	7	7	5	0	1	5	1	0	0	3	3	0	1	5	0	14.4	89.02	804	0	3.3782	36375000	1136700	15	0	1098700	9351300	586920	0	0	6129500	3255100	0	1359900	14594000	0	0	34334	292230	18341	0	0	191550	101720
A0A087WRX8	A0A087WRX8_MOUSE	Srrm2	Serine/arginine repetitive matrix protein 2 (Fragment)	Mus musculus	tr|A0A087WRX8|A0A087WRX8_MOUSE;tr|Q05BN4|Q05BN4_MOUSE;sp|Q8BTI8|SRRM2_MOUSE;tr|Q05CY4|Q05CY4_MOUSE;tr|A0A087WPS9|A0A087WPS9_MOUSE	5	7	7	7	6	3	3	4	2	1	1	4	6	1	2	2	57.3	19.696	171	0	17.419	223280000	22328000	40	65652000	20259000	23013000	19912000	7679200	20606000	3171700	33801000	13850000	1617200	6835300	6879500	6565200	2025900	2301300	1991200	767920	2060600	317170	3380100
A0A087WS76	A0A087WS76_MOUSE	Map3k19	Mitogen-activated protein kinase kinase kinase 19 (Fragment)	Mus musculus	tr|A0A087WS76|A0A087WS76_MOUSE;sp|E9Q3S4|M3K19_MOUSE;tr|A0A140LHL6|A0A140LHL6_MOUSE;tr|A0A087WSG0|A0A087WSG0_MOUSE;tr|A0A087WR30|A0A087WR30_MOUSE	5	3	3	3	1	1	1	1	0	0	1	0	1	0	2	1	3.6	135.87	1211	0.0073099	0.3303	35419000000	580640000	6	41875000	13042000000	22179000000	29472000	0	0	0	0	45437000	0	61210000	19859000	686470	213800000	363590000	483150	0	0	0	0
A0A097PUD0	A0A097PUD0_MOUSE		Anti-dectin-1 15E2 light chain	Mus musculus	tr|A0A097PUD0|A0A097PUD0_MOUSE;tr|A0A097PUG4|A0A097PUG4_MOUSE	2	7	7	7	4	4	1	1	3	7	3	3	5	5	2	2	37	25.616	235	0	53.559	363000000	30250000	103	21756000	17032000	3147900	2122000	17427000	119270000	31650000	38120000	54750000	15405000	19399000	22920000	1813000	1419300	262320	176830	1452300	9939200	2637500	3176600
A0A097PUG1	A0A097PUG1_MOUSE		Anti-lox-1 15C4 heavy chain	Mus musculus	tr|A0A097PUG1|A0A097PUG1_MOUSE;tr|A0A097PUH2|A0A097PUH2_MOUSE	2	5	5	5	4	4	2	1	4	5	2	3	4	1	0	1	15.8	51.332	468	0	35.272	156430000	8233000	37	9323700	16783000	5826000	1352300	19363000	66220000	4947700	18919000	11456000	1411000	0	824890	490720	883300	306630	71171	1019100	3485300	260410	995760
A0A0A0MQB0	A0A0A0MQB0_MOUSE	BC003331	Protein BC003331	Mus musculus	tr|A0A0A0MQB0|A0A0A0MQB0_MOUSE;sp|Q4PJX1|ODR4_MOUSE	2	9	9	9	2	4	6	1	0	7	6	2	0	4	5	1	33	38.111	339	0	51.669	86825000	4823600	33	2345200	6107200	17354000	943340	0	6865700	21180000	5867900	0	8101900	15478000	2581200	130290	339290	964130	52408	0	381430	1176700	325990
A0A0A0UCD5	A0A0A0UCD5_MOUSE		Envelope protein	Mus musculus	tr|A0A0A0UCD5|A0A0A0UCD5_MOUSE;tr|Q8K170|Q8K170_MOUSE;tr|Q61876|Q61876_MOUSE;tr|Q811N6|Q811N6_MOUSE;tr|Q811N1|Q811N1_MOUSE;tr|Q80SW4|Q80SW4_MOUSE;tr|Q61877|Q61877_MOUSE;tr|A0A0A0UEG7|A0A0A0UEG7_MOUSE;sp|P10404|ENV1_MOUSE;tr|A0A0A0U6W1|A0A0A0U6W1_MOUSE;tr|Q80SV3|Q80SV3_MOUSE;tr|Q811M8|Q811M8_MOUSE;tr|B6DYU5|B6DYU5_MOUSE;tr|A0A0A0U847|A0A0A0U847_MOUSE;tr|Q64262|Q64262_MOUSE;tr|Q811N2|Q811N2_MOUSE;t…	17	4	2	1	0	1	2	0	0	0	1	0	0	1	2	0	8.7	69.736	644	0	2.4969	13712000	472810	3	0	2336600	4554400	0	0	0	1602500	0	0	1269600	3948400	0	0	80573	157050	0	0	0	55260	0
A0A0A6YVU8	A0A0A6YVU8_MOUSE	Gm9774	MCG119397	Mus musculus	tr|A0A0A6YVU8|A0A0A6YVU8_MOUSE;sp|Q9JKV1|ADRM1_MOUSE;tr|Q8VCI8|Q8VCI8_MOUSE;tr|D3YUD8|D3YUD8_MOUSE	4	3	3	3	1	1	2	1	2	1	1	1	0	1	2	1	12.3	42.147	407	0	1.7353	19630000	1784500	11	857240	1460300	3483300	1002500	2358300	763010	2341300	2701200	0	1954900	1670900	1036700	77931	132750	316670	91134	214390	69364	212850	245560
A0A0A6YWG7	A0A0A6YWG7_MOUSE	Rapgef2	Rap guanine nucleotide exchange factor 2	Mus musculus	tr|A0A0A6YWG7|A0A0A6YWG7_MOUSE;tr|E9QNQ4|E9QNQ4_MOUSE;sp|Q8CHG7|RPGF2_MOUSE;tr|Q6NXI4|Q6NXI4_MOUSE;tr|Q562E3|Q562E3_MOUSE;tr|Q8R3E5|Q8R3E5_MOUSE	6	11	11	9	0	2	8	0	0	0	2	0	0	3	8	1	13.3	184.11	1644	0	12.113	56260000	770690	20	0	3532300	17643000	0	0	0	1787000	0	0	7039300	25035000	1223000	0	48387	241690	0	0	0	24480	0
A0A0A6YWM5	A0A0A6YWM5_MOUSE	Rab3gap2	Rab3 GTPase-activating protein non-catalytic subunit	Mus musculus	tr|A0A0A6YWM5|A0A0A6YWM5_MOUSE;tr|E9QKE4|E9QKE4_MOUSE;sp|Q8BMG7|RBGPR_MOUSE;tr|Q3UEY3|Q3UEY3_MOUSE;tr|Q8BYZ6|Q8BYZ6_MOUSE	5	12	12	12	0	1	6	0	0	0	7	0	0	3	9	0	16	152.54	1367	0	24.605	80786000	1324400	21	0	873230	10893000	0	0	0	12504000	0	0	7601000	48915000	0	0	14315	178570	0	0	0	204980	0
A0A0A6YX18	A0A0A6YX18_MOUSE	Atp6v1h	V-type proton ATPase subunit H	Mus musculus	tr|A0A0A6YX18|A0A0A6YX18_MOUSE;sp|Q8BVE3|VATH_MOUSE;tr|A0A0A6YWP6|A0A0A6YWP6_MOUSE;tr|Q3U9S9|Q3U9S9_MOUSE;tr|A0A0A6YVU0|A0A0A6YVU0_MOUSE	5	5	5	5	1	1	4	2	0	1	3	2	0	0	5	1	18.5	54.108	465	0	24.399	43103000	1724100	15	684930	1636600	8532200	1021600	0	828660	5055400	3261600	0	0	21430000	651230	27397	65464	341290	40865	0	33147	202220	130470
A0A0A6YX33	A0A0A6YX33_MOUSE	Dclk2	Serine/threonine-protein kinase DCLK2	Mus musculus	tr|A0A0A6YX33|A0A0A6YX33_MOUSE;tr|A0A0A6YWI6|A0A0A6YWI6_MOUSE;tr|A0A0A6YX71|A0A0A6YX71_MOUSE;sp|Q6PGN3|DCLK2_MOUSE	4	2	2	2	0	0	1	1	0	0	0	0	0	0	0	0	6.8	64.926	591	1	-2	7009300	241700	1	0	0	1434700	5574700	0	0	0	0	0	0	0	0	0	0	49471	192230	0	0	0	0
A0A0A6YX73	A0A0A6YX73_MOUSE	Prkar2a	cAMP-dependent protein kinase type II-alpha regulatory subunit	Mus musculus	tr|A0A0A6YX73|A0A0A6YX73_MOUSE;tr|Q8K1M3|Q8K1M3_MOUSE;sp|P12367|KAP2_MOUSE;tr|A0A0A6YY28|A0A0A6YY28_MOUSE;tr|Q9CYV3|Q9CYV3_MOUSE	5	6	4	4	0	1	2	0	0	0	0	0	0	2	2	0	27.6	43.165	380	0	4.7055	9218700	485190	6	0	1207900	2162800	0	0	0	0	0	0	2449500	3398400	0	0	63575	113830	0	0	0	0	0
A0A0B4J1F2	A0A0B4J1F2_MOUSE	Map4	Microtubule-associated protein	Mus musculus	tr|A0A0B4J1F2|A0A0B4J1F2_MOUSE;tr|A0A0B4J1M9|A0A0B4J1M9_MOUSE;sp|P27546|MAP4_MOUSE;tr|A0A140T8T5|A0A140T8T5_MOUSE;tr|E9PZ43|E9PZ43_MOUSE;tr|A0A0G2JG35|A0A0G2JG35_MOUSE;tr|A0A0G2JDN7|A0A0G2JDN7_MOUSE;tr|A0A0G2JFT4|A0A0G2JFT4_MOUSE;tr|Q78TF3|Q78TF3_MOUSE;tr|A0A0G2JFK3|A0A0G2JFK3_MOUSE;tr|A0A0G2JDY5|A0A0G2JDY5_MOUSE;tr|A0A0G2JE57|A0A0G2JE57_MOUSE;tr|A0A0G2JDU1|A0A0G2JDU1_MOUSE	13	27	27	17	0	7	14	0	0	1	7	0	0	10	19	4	39	117.23	1123	0	92.667	306680000	5380400	65	0	13881000	52958000	0	0	230530	14337000	0	0	55909000	162210000	7156100	0	243520	929080	0	0	4044.3	251530	0
A0A0F6AIX6	A0A0F6AIX6_MOUSE	Ldah	Lipid droplet-associated hydrolase	Mus musculus	tr|A0A0F6AIX6|A0A0F6AIX6_MOUSE;tr|A0A0F6AIX5|A0A0F6AIX5_MOUSE;sp|Q8BVA5|LDAH_MOUSE	3	4	4	4	0	0	4	0	0	1	2	0	0	1	4	1	20.3	26.779	236	0	4.0243	24510000	1531900	11	0	0	8155700	0	0	1002200	3052200	0	0	992200	10337000	971030	0	0	509730	0	0	62637	190760	0
A0A0G2JDF7	A0A0G2JDF7_MOUSE	Usp30	Ubiquitin carboxyl-terminal hydrolase 30 (Fragment)	Mus musculus	tr|A0A0G2JDF7|A0A0G2JDF7_MOUSE;sp|Q3UN04|UBP30_MOUSE;tr|A0A0J9YV73|A0A0J9YV73_MOUSE	3	2	2	2	2	0	1	0	1	0	1	1	1	0	1	1	13.4	46.03	410	0	3.0188	20780000	989510	9	3157200	0	2250200	0	960230	0	3413400	3153500	3863300	0	3981900	0	150340	0	107150	0	45725	0	162540	150170
A0A0G2JE29	A0A0G2JE29_MOUSE	Pcolce	Procollagen C-endopeptidase enhancer 1 (Fragment)	Mus musculus	tr|A0A0G2JE29|A0A0G2JE29_MOUSE;tr|Q3UN82|Q3UN82_MOUSE;tr|Q3UIP2|Q3UIP2_MOUSE;tr|Q3TX39|Q3TX39_MOUSE;sp|Q61398|PCOC1_MOUSE;tr|D3YUE2|D3YUE2_MOUSE;tr|D3YWH0|D3YWH0_MOUSE;tr|D3YZE3|D3YZE3_MOUSE	8	3	3	3	0	1	1	0	0	0	1	0	0	1	2	1	21.1	26.424	246	0.0010532	1.343	14284000	1020300	5	0	1877800	1556100	0	0	0	0	0	0	1577900	8137400	1134900	0	134130	111150	0	0	0	0	0
A0A0G2JE32	A0A0G2JE32_MOUSE	Ube2d3	Ubiquitin-conjugating enzyme E2 D3 (Fragment)	Mus musculus	tr|A0A0G2JE32|A0A0G2JE32_MOUSE;tr|Q9D1S1|Q9D1S1_MOUSE;tr|Q4QQL2|Q4QQL2_MOUSE;tr|Q3UT95|Q3UT95_MOUSE;sp|P62838|UB2D2_MOUSE;sp|P61079|UB2D3_MOUSE;tr|A0A0G2JGL0|A0A0G2JGL0_MOUSE;tr|Q9D7F5|Q9D7F5_MOUSE;tr|Q3U5V6|Q3U5V6_MOUSE;tr|Q3UFQ4|Q3UFQ4_MOUSE;sp|P61080|UB2D1_MOUSE;sp|Q6ZWY6|U2D2B_MOUSE	12	3	3	3	1	1	1	3	0	0	0	2	0	0	1	0	40.2	14.731	132	0	11.556	52146000	13036000	9	7789500	7947300	8812800	19095000	0	0	0	5713000	0	0	2788000	0	1947400	1986800	2203200	4773800	0	0	0	1428200
A0A0G2JEE9	A0A0G2JEE9_MOUSE	Fam133b	Protein FAM133B	Mus musculus	tr|A0A0G2JEE9|A0A0G2JEE9_MOUSE;sp|Q9CVI2|F133B_MOUSE;tr|A0A0G2JF33|A0A0G2JF33_MOUSE	3	5	5	5	1	3	2	1	2	1	1	1	1	2	2	1	19.7	25.979	228	0	2.6909	273330000	30370000	13	21216000	22392000	34735000	27786000	26009000	2106600	17865000	29108000	20767000	26832000	23896000	20617000	2357400	2488000	3859400	3087300	2889900	234070	1985000	3234300
A0A0G2JF64	A0A0G2JF64_MOUSE	Mccc1	Methylcrotonoyl-CoA carboxylase subunit alpha, mitochondrial (Fragment)	Mus musculus	tr|A0A0G2JF64|A0A0G2JF64_MOUSE	1	22	2	2	0	1	1	1	0	0	0	0	0	1	0	1	95	22.81	201	0	8.3424	30910000	3091000	4	0	6204200	0	2783800	0	0	0	0	0	13410000	0	8511900	0	620420	0	278380	0	0	0	0
A0A0G2JGD2	A0A0G2JGD2_MOUSE	S100a4	Protein S100-A4 (Fragment)	Mus musculus	tr|A0A0G2JGD2|A0A0G2JGD2_MOUSE;tr|Q545V2|Q545V2_MOUSE;sp|P07091|S10A4_MOUSE	3	3	3	3	1	2	1	0	0	0	1	1	0	0	2	0	26.9	9.0621	78	0	108.21	356770000	71354000	10	59199000	35007000	104870000	0	0	0	94510000	23331000	0	0	39851000	0	11840000	7001500	20974000	0	0	0	18902000	4666100
A0A0G2JGL8	A0A0G2JGL8_MOUSE	Dhx30	Putative ATP-dependent RNA helicase DHX30	Mus musculus	tr|A0A0G2JGL8|A0A0G2JGL8_MOUSE;sp|Q99PU8|DHX30_MOUSE;tr|Q80TP6|Q80TP6_MOUSE;tr|A0A0G2JGL1|A0A0G2JGL1_MOUSE	4	10	10	10	0	1	2	0	2	0	3	7	2	0	4	0	13.5	133.03	1186	0	6.2197	39759000	530130	23	0	1096500	5971500	0	2144900	0	5562800	13704000	1405700	0	9873900	0	0	14619	79620	0	28598	0	74171	182720
A0A0H3XWX3	A0A0H3XWX3_MOUSE	Igf2bp1	Insulin-like growth factor 2 mRNA binding protein 1 dN CRDBP-2	Mus musculus	tr|A0A0H3XWX3|A0A0H3XWX3_MOUSE;sp|O88477|IF2B1_MOUSE	2	9	8	8	0	5	5	0	0	2	3	0	0	5	7	0	27.7	47.882	441	0	39.723	127870000	5327800	22	0	8495300	19459000	0	0	3690700	18532000	0	0	21778000	55912000	0	0	353970	810780	0	0	153780	772180	0
A0A0J9YTY0	A0A0J9YTY0_MOUSE	2011-09-01	Septin-11	Mus musculus	tr|A0A0J9YTY0|A0A0J9YTY0_MOUSE;sp|Q8C1B7|SEP11_MOUSE;tr|A0A0J9YUL3|A0A0J9YUL3_MOUSE;tr|A0A0J9YUV6|A0A0J9YUV6_MOUSE;tr|A0A0J9YVA6|A0A0J9YVA6_MOUSE	5	16	16	11	2	8	11	4	0	3	10	2	0	6	13	4	43.1	48.978	425	0	25.912	225450000	10736000	58	3311200	28343000	45786000	7247100	0	4504300	30262000	6935700	0	15615000	74496000	8955700	157680	1349700	2180300	345100	0	214490	1441000	330270
A0A0J9YUA0	A0A0J9YUA0_MOUSE	Stx1a	Syntaxin-1A (Fragment)	Mus musculus	tr|A0A0J9YUA0|A0A0J9YUA0_MOUSE;tr|D6RFB9|D6RFB9_MOUSE;tr|Q5D0A4|Q5D0A4_MOUSE;tr|Q497P1|Q497P1_MOUSE;sp|O35526|STX1A_MOUSE	5	2	2	2	0	0	0	1	0	0	0	0	0	1	0	1	28.5	18.252	158	0.0034826	0.65877	16153000	2019200	1	0	0	0	643790	0	0	0	0	0	1668700	0	13841000	0	0	0	80473	0	0	0	0
A0A0J9YUD8	A0A0J9YUD8_MOUSE	Hmgb1	High mobility group protein B1	Mus musculus	tr|A0A0J9YUD8|A0A0J9YUD8_MOUSE;tr|Q8C7C4|Q8C7C4_MOUSE;tr|Q8BNM0|Q8BNM0_MOUSE;tr|A0A0J9YUZ4|A0A0J9YUZ4_MOUSE;tr|Q58EV5|Q58EV5_MOUSE;tr|Q497Z6|Q497Z6_MOUSE;tr|Q3UBK2|Q3UBK2_MOUSE;sp|P63158|HMGB1_MOUSE;tr|Q3UJK0|Q3UJK0_MOUSE;tr|Q8BQ02|Q8BQ02_MOUSE;tr|Q6P202|Q6P202_MOUSE;tr|D3YZ18|D3YZ18_MOUSE;tr|D3YVC6|D3YVC6_MOUSE;tr|Q8CH24|Q8CH24_MOUSE	14	4	4	4	1	3	1	3	1	1	0	1	0	1	0	1	37.4	19.774	171	0	2.7673	116190000	19364000	8	8175300	52800000	24443000	20758000	3845100	917630	0	766330	0	587710	0	3893000	1362500	8800000	4073800	3459600	640850	152940	0	127720
A0A0N4SV66	A0A0N4SV66_MOUSE	H2afj	Histone H2A	Mus musculus	tr|A0A0N4SV66|A0A0N4SV66_MOUSE;tr|A0AUV1|A0AUV1_MOUSE;tr|A3KPD0|A3KPD0_MOUSE;sp|Q8CGP6|H2A1H_MOUSE;sp|Q8R1M2|H2AJ_MOUSE;tr|B2RVF0|B2RVF0_MOUSE;tr|A2AB79|A2AB79_MOUSE;sp|Q8CGP7|H2A1K_MOUSE;sp|Q8CGP5|H2A1F_MOUSE;sp|Q8BFU2|H2A3_MOUSE;sp|P22752|H2A1_MOUSE;tr|Q8CGP4|Q8CGP4_MOUSE;tr|Q61668|Q61668_MOUSE	13	7	3	2	1	1	2	2	0	2	0	0	0	1	3	2	59.5	13.66	126	0	5.3552	594650000	118930000	13	14769000	116450000	188240000	162560000	0	23486000	0	0	0	38179000	45878000	5096800	2953700	23290000	37648000	32512000	0	4697300	0	0
A0A0N4SW73	A0A0N4SW73_MOUSE	Rab11fip5	Rab11 family-interacting protein 5	Mus musculus	tr|A0A0N4SW73|A0A0N4SW73_MOUSE;tr|Q6ZQ33|Q6ZQ33_MOUSE;sp|Q8R361|RFIP5_MOUSE;tr|Q3UM85|Q3UM85_MOUSE	4	18	18	18	0	2	9	0	0	6	11	0	0	11	15	0	29	139.55	1318	0	58.074	272230000	5136400	65	0	5350000	27796000	0	0	9358700	30563000	0	0	58365000	140800000	0	0	100940	524460	0	0	176580	576660	0
A0A0N5E9G7	A0A0N5E9G7_MOUSE	Rfc1	Replication factor C subunit 1	Mus musculus	tr|A0A0N5E9G7|A0A0N5E9G7_MOUSE;tr|G3X8Z6|G3X8Z6_MOUSE;sp|P35601|RFC1_MOUSE;tr|Q5U4B1|Q5U4B1_MOUSE;tr|G3UWX1|G3UWX1_MOUSE;tr|Q3UYI2|Q3UYI2_MOUSE;tr|Q3UPY0|Q3UPY0_MOUSE;tr|Q61944|Q61944_MOUSE;tr|Q3UJT6|Q3UJT6_MOUSE;tr|A0A0N4SVN6|A0A0N4SVN6_MOUSE;tr|Q3UVT8|Q3UVT8_MOUSE	11	26	26	26	6	10	19	3	4	3	7	12	6	10	15	6	33.2	125.86	1130	0	112.77	397230000	6968900	100	9875800	25068000	71857000	6382700	7574700	3801000	49023000	30270000	8350000	39139000	130410000	15483000	173260	439790	1260700	111980	132890	66684	860050	531050
A0A0R3P9D3	A0A0R3P9D3_MOUSE	Repin1	Replication initiator 1	Mus musculus	tr|A0A0R3P9D3|A0A0R3P9D3_MOUSE;tr|D3YY67|D3YY67_MOUSE;sp|Q5U4E2|REPI1_MOUSE;tr|E9Q8A0|E9Q8A0_MOUSE;tr|Q569U7|Q569U7_MOUSE	5	7	7	7	1	2	3	0	0	0	3	3	0	0	2	0	20.6	67.782	598	0	13.226	37534000	1251100	18	1264600	3116300	4884800	0	0	0	11709000	9606300	0	0	6952800	0	42154	103880	162830	0	0	0	390300	320210
A0A0R4J008	A0A0R4J008_MOUSE	Hdac2	Histone deacetylase	Mus musculus	tr|A0A0R4J008|A0A0R4J008_MOUSE;sp|P70288|HDAC2_MOUSE;tr|Q3UXH8|Q3UXH8_MOUSE;tr|Q8BQ10|Q8BQ10_MOUSE;tr|Q3TMT1|Q3TMT1_MOUSE	5	4	2	2	1	2	2	1	0	1	1	1	1	1	1	1	12.5	55.33	488	0	3.3703	34277000	1713800	16	1611900	4598800	7206400	1811000	0	2087000	5137100	4554500	1509100	1287900	2590500	1882800	80596	229940	360320	90550	0	104350	256860	227720
A0A0R4J045	A0A0R4J045_MOUSE	Rrp36	Ribosomal RNA-processing protein 36 homolog	Mus musculus	tr|A0A0R4J045|A0A0R4J045_MOUSE;sp|Q3UFY0|RRP36_MOUSE	2	2	2	2	0	1	2	1	0	0	0	0	0	0	0	0	15.5	26.63	226	0	8.4716	13471000	962250	4	0	1701800	10936000	834030	0	0	0	0	0	0	0	0	0	121550	781120	59574	0	0	0	0
A0A0R4J070	A0A0R4J070_MOUSE	Tex35	Testis-expressed sequence 35 protein	Mus musculus	tr|A0A0R4J070|A0A0R4J070_MOUSE;sp|Q14BK3|TEX35_MOUSE;tr|A0A0R4J1P6|A0A0R4J1P6_MOUSE;tr|A0A087WNR4|A0A087WNR4_MOUSE;tr|D6RGU0|D6RGU0_MOUSE	5	3	3	3	1	0	1	0	0	0	1	0	1	0	1	0	12.1	23.998	207	1	-2	3010600	273690	1	0	0	1243900	0	0	0	0	0	0	0	1766700	0	0	0	113080	0	0	0	0	0
A0A0R4J078	A0A0R4J078_MOUSE	Ubxn4	UBX domain containing 2, isoform CRA_a	Mus musculus	tr|A0A0R4J078|A0A0R4J078_MOUSE;sp|Q8VCH8|UBXN4_MOUSE;tr|Q3ULE5|Q3ULE5_MOUSE;tr|Q6ZQF6|Q6ZQF6_MOUSE;tr|Q8C0Z0|Q8C0Z0_MOUSE;tr|Q9CRQ1|Q9CRQ1_MOUSE;tr|Q9CT42|Q9CT42_MOUSE;tr|Q3UFS2|Q3UFS2_MOUSE;tr|Q05C23|Q05C23_MOUSE;tr|A0A087WSK5|A0A087WSK5_MOUSE	10	20	20	20	0	11	15	0	0	10	14	0	0	16	17	0	53.2	56.459	506	0	323.31	2026200000	112560000	148	0	129940000	358800000	0	0	94549000	352370000	0	0	317840000	772670000	0	0	7218900	19933000	0	0	5252700	19576000	0
A0A0R4J079	A0A0R4J079_MOUSE	Acbd3	Acyl-Coenzyme A binding domain containing 3, isoform CRA_b	Mus musculus	tr|A0A0R4J079|A0A0R4J079_MOUSE;sp|Q8BMP6|GCP60_MOUSE;tr|Q6P9T6|Q6P9T6_MOUSE;tr|Q3TJW1|Q3TJW1_MOUSE	4	13	13	13	0	5	8	0	0	1	9	0	0	7	10	0	41.1	60.181	525	0	70.889	170060000	8502800	41	0	7364800	35450000	0	0	1488100	40208000	0	0	18930000	66614000	0	0	368240	1772500	0	0	74407	2010400	0
A0A0R4J083	A0A0R4J083_MOUSE	Acadl	Long-chain-specific acyl-CoA dehydrogenase, mitochondrial	Mus musculus	tr|A0A0R4J083|A0A0R4J083_MOUSE;sp|P51174|ACADL_MOUSE	2	11	11	11	5	2	3	2	7	3	3	5	4	0	1	5	26.7	47.896	430	0	23.836	90657000	4532900	46	10560000	5003900	4895800	1824100	18372000	3874400	5203200	16745000	12935000	0	657640	10588000	527980	250200	244790	91204	918580	193720	260160	837230
A0A0R4J098	A0A0R4J098_MOUSE	Zfp326	DBIRD complex subunit ZNF326	Mus musculus	tr|A0A0R4J098|A0A0R4J098_MOUSE;sp|O88291|ZN326_MOUSE;tr|D3YXQ7|D3YXQ7_MOUSE;tr|D6RG92|D6RG92_MOUSE	4	8	8	8	0	5	3	3	0	0	3	5	0	2	3	4	22.9	65.166	580	0	62.57	69782000	2492200	27	0	11289000	9010300	3437500	0	0	10248000	13026000	0	6160900	7860400	8749100	0	403190	321800	122770	0	0	366020	465210
A0A0R4J0B4	A0A0R4J0B4_MOUSE	Cmas	Cytidine monophospho-N-acetylneuraminic acid synthetase	Mus musculus	tr|A0A0R4J0B4|A0A0R4J0B4_MOUSE;sp|Q99KK2|NEUA_MOUSE;tr|A0A0N4SW65|A0A0N4SW65_MOUSE;tr|A0A0N4SWC3|A0A0N4SWC3_MOUSE	4	7	7	7	2	5	5	1	3	2	3	4	1	2	4	2	25.2	48.029	432	0	12.922	82469000	3585600	31	2161500	9094700	13188000	1678700	5494400	3183500	14796000	10335000	1712100	4259400	12921000	3645000	93978	395420	573400	72985	238890	138410	643290	449340
A0A0R4J0C7	A0A0R4J0C7_MOUSE	Ino80b	INO80 complex subunit B	Mus musculus	tr|A0A0R4J0C7|A0A0R4J0C7_MOUSE;tr|Q80ZV5|Q80ZV5_MOUSE;sp|Q99PT3|IN80B_MOUSE	3	8	8	8	6	1	3	2	2	5	6	4	0	1	2	0	39.7	37.422	345	0	11.703	78130000	4595900	41	14509000	1176700	6794300	2880100	4025200	13157000	19366000	13790000	0	575410	1855700	0	853490	69220	399660	169420	236780	773970	1139200	811170
A0A0R4J0C8	A0A0R4J0C8_MOUSE	Eri1	3-5 exoribonuclease 1	Mus musculus	tr|A0A0R4J0C8|A0A0R4J0C8_MOUSE;sp|Q7TMF2|ERI1_MOUSE	2	11	11	11	0	4	9	5	5	4	3	3	1	4	8	6	32.8	39.551	345	0	25.213	176550000	12610000	41	0	8528400	58720000	14555000	19294000	9076300	8106200	4700700	1248700	7590100	25927000	18800000	0	609170	4194300	1039700	1378200	648300	579010	335760
A0A0R4J0D3	A0A0R4J0D3_MOUSE	Stt3b	Dolichyl-diphosphooligosaccharide--protein glycosyltransferase subunit STT3B	Mus musculus	tr|A0A0R4J0D3|A0A0R4J0D3_MOUSE;sp|Q3TDQ1|STT3B_MOUSE	2	4	4	4	1	1	3	1	0	1	2	2	1	0	2	0	5.7	93.314	823	0	6.3312	46771000	1417300	12	1978300	6940700	13436000	1207600	0	4127600	4428400	6280500	1552700	0	6819200	0	59948	210320	407140	36595	0	125080	134190	190320
A0A0R4J0D5	A0A0R4J0D5_MOUSE	Mon1a	Vacuolar fusion protein MON1 homolog A	Mus musculus	tr|A0A0R4J0D5|A0A0R4J0D5_MOUSE;sp|Q6PDG8|MON1A_MOUSE;tr|A0A0R4J2D4|A0A0R4J2D4_MOUSE	3	15	15	15	0	6	9	0	0	4	10	0	0	7	10	0	39.2	62.103	556	0	34.568	176120000	6073200	35	0	11205000	28482000	0	0	9224000	51717000	0	0	27236000	48257000	0	0	386380	982130	0	0	318070	1783300	0
A0A0R4J0E4	A0A0R4J0E4_MOUSE	Ints7	Integrator complex subunit 7	Mus musculus	tr|A0A0R4J0E4|A0A0R4J0E4_MOUSE;sp|Q7TQK1|INT7_MOUSE	2	3	3	3	0	0	0	0	0	0	0	1	0	1	1	0	5	106.87	966	0.001569	1.2826	46467000	893590	2	0	0	0	0	0	0	0	744920	0	0	45722000	0	0	0	0	0	0	0	0	14325
A0A0R4J0G9	A0A0R4J0G9_MOUSE	Mtrr	Methionine synthase reductase	Mus musculus	tr|A0A0R4J0G9|A0A0R4J0G9_MOUSE;sp|Q8C1A3|MTRR_MOUSE	2	2	2	2	0	0	0	0	0	0	0	0	0	1	2	0	8.2	77.521	696	0	4.017	7206800	225210	4	0	0	0	0	0	0	0	0	0	1672500	5534300	0	0	0	0	0	0	0	0	0
A0A0R4J0H8	A0A0R4J0H8_MOUSE	Fndc3b	Fibronectin type III domain-containing protein 3B	Mus musculus	tr|A0A0R4J0H8|A0A0R4J0H8_MOUSE;sp|Q6NWW9|FND3B_MOUSE;tr|A0A0A6YX88|A0A0A6YX88_MOUSE	3	7	7	7	0	0	5	0	0	0	6	0	0	0	3	0	8.7	132.77	1207	0	7.0315	27110000	616140	8	0	0	6478200	0	0	0	12007000	0	0	0	8625000	0	0	0	147230	0	0	0	272880	0
A0A0R4J0I9	A0A0R4J0I9_MOUSE	Lrp1	Low density lipoprotein receptor-related protein 1	Mus musculus	tr|A0A0R4J0I9|A0A0R4J0I9_MOUSE;sp|Q91ZX7|LRP1_MOUSE;tr|D3Z5M3|D3Z5M3_MOUSE;tr|Q3U5J2|Q3U5J2_MOUSE	4	3	3	3	0	1	1	0	0	1	2	0	0	1	0	0	0.9	504.77	4545	0.0058766	0.45742	12204000	53761	2	0	4803100	0	0	0	5857200	0	0	0	1543500	0	0	0	21159	0	0	0	25803	0	0
A0A0R4J0M9	A0A0R4J0M9_MOUSE	Vcpip1	Deubiquitinating protein VCIP135	Mus musculus	tr|A0A0R4J0M9|A0A0R4J0M9_MOUSE;tr|Q80T83|Q80T83_MOUSE;sp|Q8CDG3|VCIP1_MOUSE;tr|Q05DM9|Q05DM9_MOUSE;tr|Q3UMT4|Q3UMT4_MOUSE	5	58	58	58	0	21	39	0	0	24	34	0	0	37	51	0	59.7	134.44	1220	0	268.04	1563000000	22652000	252	0	63990000	215690000	0	0	64389000	202370000	0	0	289270000	727300000	0	0	927390	3126000	0	0	933180	2932900	0
A0A0R4J0R3	A0A0R4J0R3_MOUSE	Isg20l2	Interferon-stimulated 20 kDa exonuclease-like 2	Mus musculus	tr|A0A0R4J0R3|A0A0R4J0R3_MOUSE;sp|Q3U1G5|I20L2_MOUSE;tr|Q8BVS4|Q8BVS4_MOUSE;tr|Q3TUJ2|Q3TUJ2_MOUSE	4	12	12	12	11	2	3	5	5	6	8	10	4	3	2	4	38.6	40.991	368	0	34.205	365690000	21511000	67	114260000	7865100	10391000	11377000	30922000	10721000	60769000	80975000	10675000	6647000	5205300	15883000	6721000	462650	611220	669230	1818900	630640	3574600	4763200
A0A0R4J0V5	A0A0R4J0V5_MOUSE	Polr2a	DNA-directed RNA polymerase subunit	Mus musculus	tr|A0A0R4J0V5|A0A0R4J0V5_MOUSE;tr|O08847|O08847_MOUSE;sp|P08775|RPB1_MOUSE	3	3	3	3	0	0	2	0	0	0	0	0	0	0	1	0	2.6	213.48	1932	0	2.9855	6979200	71951	3	0	0	4403700	0	0	0	0	0	0	0	2575500	0	0	0	45399	0	0	0	0	0
A0A0R4J0W6	A0A0R4J0W6_MOUSE	Lrrc40	Leucine rich repeat containing 40, isoform CRA_a	Mus musculus	tr|A0A0R4J0W6|A0A0R4J0W6_MOUSE;sp|Q9CRC8|LRC40_MOUSE;tr|Q78KN5|Q78KN5_MOUSE;tr|F6RGS7|F6RGS7_MOUSE;tr|F6RDA7|F6RDA7_MOUSE;tr|D6RHB1|D6RHB1_MOUSE	6	9	9	9	0	4	8	1	1	2	4	4	0	3	8	3	26.7	68.048	602	0	12.377	112810000	2892700	39	0	11063000	21382000	429630	1275400	2580700	12322000	11667000	0	9777100	34413000	7905100	0	283660	548260	11016	32704	66171	315950	299140
A0A0R4J124	A0A0R4J124_MOUSE	Srpk2	SRSF protein kinase 2	Mus musculus	tr|A0A0R4J124|A0A0R4J124_MOUSE;sp|O54781|SRPK2_MOUSE;tr|Q8CBI1|Q8CBI1_MOUSE;tr|Q8C9R8|Q8C9R8_MOUSE;tr|Q3UF35|Q3UF35_MOUSE;tr|Q6P5E1|Q6P5E1_MOUSE;tr|Q3TEK9|Q3TEK9_MOUSE;tr|Q3TTG2|Q3TTG2_MOUSE;tr|O08551|O08551_MOUSE;tr|A0A0G2JG74|A0A0G2JG74_MOUSE;tr|Q8CEC7|Q8CEC7_MOUSE;tr|A0A0G2JDY2|A0A0G2JDY2_MOUSE	12	12	10	10	0	2	3	1	3	3	3	6	0	0	2	3	24.2	76.884	682	0	14.11	54165000	1867800	27	0	3815300	7160700	1279300	6486700	2378600	8060100	15551000	0	0	6374100	3059300	0	131560	246920	44114	223680	82021	277930	536250
A0A0R4J150	A0A0R4J150_MOUSE	Osbpl8	Oxysterol-binding protein	Mus musculus	tr|A0A0R4J150|A0A0R4J150_MOUSE;sp|B9EJ86|OSBL8_MOUSE	2	2	2	2	0	0	2	0	0	0	0	0	0	0	2	0	3.5	96.98	847	0.0020481	1.0307	10890000	222250	2	0	0	2658200	0	0	0	0	0	0	0	8232000	0	0	0	54249	0	0	0	0	0
A0A0R4J227	A0A0R4J227_MOUSE	Mark2	Serine/threonine-protein kinase MARK2	Mus musculus	tr|A0A0R4J227|A0A0R4J227_MOUSE;tr|A0A0R4J0B1|A0A0R4J0B1_MOUSE;tr|E9Q9N6|E9Q9N6_MOUSE;tr|E9PYX3|E9PYX3_MOUSE;tr|F7A3Q3|F7A3Q3_MOUSE;tr|F6UY70|F6UY70_MOUSE	6	64	4	4	0	3	2	0	0	2	3	0	0	4	4	0	70.8	80.873	722	0	16.827	147670000	3601800	25	0	15700000	10423000	0	0	9565100	30729000	0	0	38589000	42666000	0	0	382920	254230	0	0	233300	749500	0
A0A0R4J259	A0A0R4J259_MOUSE	Syncrip	Heterogeneous nuclear ribonucleoprotein Q	Mus musculus	tr|A0A0R4J259|A0A0R4J259_MOUSE;sp|Q7TMK9|HNRPQ_MOUSE;tr|G3UZI2|G3UZI2_MOUSE;tr|G3V018|G3V018_MOUSE;tr|G3UXJ6|G3UXJ6_MOUSE;tr|G3UZ48|G3UZ48_MOUSE;tr|G3UWM1|G3UWM1_MOUSE;tr|Q3TRV3|Q3TRV3_MOUSE;tr|G3XA76|G3XA76_MOUSE;tr|G3UXU5|G3UXU5_MOUSE;tr|S4R1E9|S4R1E9_MOUSE	11	7	7	6	1	2	5	1	0	1	3	1	0	2	4	0	21.7	62.543	561	0	9.9345	53268000	1836800	19	638490	4407600	15241000	540260	0	1766000	8016600	1922700	0	5865500	14870000	0	22017	151990	525550	18630	0	60896	276440	66299
A0A0U1RNK7	A0A0U1RNK7_MOUSE	Dock7	Dedicator of cytokinesis protein 7	Mus musculus	tr|A0A0U1RNK7|A0A0U1RNK7_MOUSE;tr|E9PX48|E9PX48_MOUSE;tr|A2A9M5|A2A9M5_MOUSE;tr|A2A9M4|A2A9M4_MOUSE;sp|Q8R1A4|DOCK7_MOUSE;tr|A0A0U1RNY4|A0A0U1RNY4_MOUSE;tr|Q3U806|Q3U806_MOUSE;tr|Q7TPP0|Q7TPP0_MOUSE;tr|A2AW79|A2AW79_MOUSE;tr|F6ZJ55|F6ZJ55_MOUSE;tr|A0A0U1RPH6|A0A0U1RPH6_MOUSE;tr|B9EJ70|B9EJ70_MOUSE;sp|Q8C147|DOCK8_MOUSE	13	34	34	32	1	10	24	4	1	1	22	1	1	5	24	5	25.4	238.09	2098	0	53.281	314830000	2970100	90	2771600	16599000	79466000	3543400	0	773180	55168000	723310	1767100	11130000	127660000	15229000	26147	156600	749680	33429	0	7294.2	520460	6823.7
A0A0U1RP62	A0A0U1RP62_MOUSE	Vimp	Histocompatibility 47, isoform CRA_b	Mus musculus	tr|A0A0U1RP62|A0A0U1RP62_MOUSE;sp|Q9BCZ4|SELS_MOUSE;tr|A0A0U1RPI8|A0A0U1RPI8_MOUSE	3	3	3	3	0	0	1	0	0	0	1	0	0	0	3	0	20.3	21.188	187	0	56.377	29526000	3280700	5	0	0	4384100	0	0	0	2638800	0	0	0	22504000	0	0	0	487120	0	0	0	293200	0
A0A0U1RPD8	A0A0U1RPD8_MOUSE	Gtf3c1	General transcription factor 3C polypeptide 1	Mus musculus	tr|A0A0U1RPD8|A0A0U1RPD8_MOUSE;sp|Q8K284|TF3C1_MOUSE;tr|Q3UHL0|Q3UHL0_MOUSE;tr|Q3UPZ9|Q3UPZ9_MOUSE;tr|Q3UTP3|Q3UTP3_MOUSE;tr|Q3UQ70|Q3UQ70_MOUSE;tr|A0JLN7|A0JLN7_MOUSE;tr|Q3UY03|Q3UY03_MOUSE;tr|A0A0U1RP70|A0A0U1RP70_MOUSE;tr|A0A0U1RNK8|A0A0U1RNK8_MOUSE	10	19	19	19	5	8	12	4	1	2	5	3	3	2	10	5	16.6	226.76	2005	0	19.361	103220000	955710	55	5815100	15241000	19765000	4073200	1489800	1705700	6111400	4677900	4247500	2008800	31152000	6929000	53844	141120	183010	37715	13794	15793	56587	43314
A0A140LHA2	A0A140LHA2_MOUSE	Bub3	Mitotic checkpoint protein BUB3	Mus musculus	tr|A0A140LHA2|A0A140LHA2_MOUSE;sp|Q9WVA3|BUB3_MOUSE;tr|A0A140LJ21|A0A140LJ21_MOUSE;tr|A0A140LIM5|A0A140LIM5_MOUSE;tr|A0A140LI47|A0A140LI47_MOUSE	5	5	5	5	1	4	0	3	0	1	4	3	0	2	0	3	29	36.766	324	0	8.3288	51100000	3406600	15	725180	8599600	0	3669100	0	1979800	16195000	13028000	0	2042600	0	4860700	48345	573310	0	244610	0	131990	1079700	868500
A0A140LI84	A0A140LI84_MOUSE	Ppme1	Protein phosphatase methylesterase 1 (Fragment)	Mus musculus	tr|A0A140LI84|A0A140LI84_MOUSE;sp|Q8BVQ5|PPME1_MOUSE	2	2	2	2	0	1	2	0	0	0	0	0	0	1	2	0	18.7	19.276	182	0	2.2536	10854000	1550600	5	0	1540000	3878400	0	0	0	0	0	0	1775100	3660500	0	0	220000	554060	0	0	0	0	0
A0A140LIS5	A0A140LIS5_MOUSE	Arglu1	Arginine and glutamate-rich protein 1 (Fragment)	Mus musculus	tr|A0A140LIS5|A0A140LIS5_MOUSE	1	21	2	2	1	2	1	1	1	1	1	1	2	2	2	2	47	25.916	215	0	323.31	220220000	22022000	24	8838500	15047000	12641000	9796700	35300000	22095000	28613000	16277000	7393500	23066000	20269000	20887000	883850	1504700	1264100	979670	3530000	2209500	2861300	1627700
A0A140LJ69	A0A140LJ69_MOUSE	Unc13b	Protein unc-13 homolog B	Mus musculus	tr|A0A140LJ69|A0A140LJ69_MOUSE	1	2	2	2	2	0	0	1	0	0	0	0	1	0	1	1	0.7	491.03	4390	0.0030519	0.93691	38741000	175300	6	3201800	0	0	2528200	0	0	0	0	27200000	0	2377400	3433600	14488	0	0	11440	0	0	0	0
A0A140T8J4	A0A140T8J4_MOUSE	Hebp1	Heme binding protein 1	Mus musculus	tr|A0A140T8J4|A0A140T8J4_MOUSE;sp|Q9R257|HEBP1_MOUSE	2	3	3	3	2	0	2	1	0	0	0	0	0	0	0	1	24.7	21.053	190	0	3.736	20043000	1822000	8	9771200	0	6553300	3718000	0	0	0	0	0	0	0	0	888290	0	595760	338000	0	0	0	0
A0A158RFV1	A0A158RFV1_MOUSE	Raver1	MCG1050220	Mus musculus	tr|A0A158RFV1|A0A158RFV1_MOUSE;sp|Q9CW46|RAVR1_MOUSE	2	5	5	5	0	2	1	0	0	0	3	4	0	2	5	0	13.9	79.381	748	0	6.6136	32413000	1157600	12	0	3154900	2661400	0	0	0	5839700	7698800	0	2811100	10247000	0	0	112670	95051	0	0	0	208560	274960
A0AUN0	A0AUN0_MOUSE	Sec23ip	Sec23ip protein (Fragment)	Mus musculus	tr|A0AUN0|A0AUN0_MOUSE;tr|Q4G0C0|Q4G0C0_MOUSE;tr|G3X928|G3X928_MOUSE;sp|Q6NZC7|S23IP_MOUSE;tr|Q3UY74|Q3UY74_MOUSE	5	5	5	5	0	2	4	0	0	1	2	1	0	0	5	1	10.3	95.116	842	0	8.5673	55022000	1410800	19	0	5341100	16399000	0	0	1602900	3535300	977400	0	0	25191000	1974300	0	136950	420490	0	0	41100	90650	25061
A0JNY7	A0JNY7_MOUSE	Eif4g2	Eukaryotic translation initiation factor 4, gamma 2	Mus musculus	tr|A0JNY7|A0JNY7_MOUSE;tr|G3XA17|G3XA17_MOUSE;sp|Q62448|IF4G2_MOUSE;tr|F7CBP1|F7CBP1_MOUSE;tr|Q3U9U9|Q3U9U9_MOUSE;tr|Q3URI0|Q3URI0_MOUSE;tr|F6TW20|F6TW20_MOUSE;tr|F7DAB1|F7DAB1_MOUSE;tr|F6UU81|F6UU81_MOUSE	9	36	36	36	0	13	28	0	0	9	25	0	0	19	31	0	46.9	102.13	906	0	301.49	1113600000	22272000	146	0	49186000	228190000	0	0	31436000	244560000	0	0	160850000	399350000	0	0	983720	4563900	0	0	628730	4891200	0
A0PJ89	A0PJ89_MOUSE	Mphosph10	Mphosph10 protein (Fragment)	Mus musculus	tr|A0PJ89|A0PJ89_MOUSE;sp|Q810V0|MPP10_MOUSE;tr|Q9D7V6|Q9D7V6_MOUSE;tr|Q8K0Z2|Q8K0Z2_MOUSE	4	5	5	5	3	2	2	2	4	2	3	4	2	1	2	2	16.3	68.735	594	0	7.5431	64249000	3059500	32	4084400	3357100	3537000	3214300	7631300	922460	8529400	11194000	6859600	4074100	5471300	5374900	194500	159860	168430	153060	363400	43926	406160	533030
A0PJE6	A0PJE6_MOUSE	Pccb	Pccb protein (Fragment)	Mus musculus	tr|A0PJE6|A0PJE6_MOUSE;tr|Q8CFZ3|Q8CFZ3_MOUSE;tr|Q7TMF4|Q7TMF4_MOUSE;sp|Q99MN9|PCCB_MOUSE;tr|E9Q1J7|E9Q1J7_MOUSE;tr|Q3UYS0|Q3UYS0_MOUSE;tr|D3YZC1|D3YZC1_MOUSE;tr|Q9CT71|Q9CT71_MOUSE	8	12	12	12	1	6	3	2	1	0	3	1	1	7	6	6	36	58.174	539	0	8.6814	83306000	2872600	33	752000	6754400	4983600	734770	2067900	0	4421000	1033000	906990	18264000	25378000	18010000	25931	232910	171850	25337	71308	0	152450	35621
A0PK78	A0PK78_MOUSE	Ccdc25	Coiled-coil domain containing 25	Mus musculus	tr|A0PK78|A0PK78_MOUSE;sp|Q78PG9|CCD25_MOUSE	2	4	4	4	0	0	1	0	0	0	1	0	0	2	3	0	19.2	24.48	208	0	3.6602	20450000	1573100	10	0	0	2590600	0	0	0	2686800	0	0	5201000	9971700	0	0	0	199270	0	0	0	206680	0
A1BN54	A1BN54_MOUSE	Actn1	Alpha actinin 1a	Mus musculus	tr|A1BN54|A1BN54_MOUSE;sp|Q7TPR4|ACTN1_MOUSE;tr|Q99LJ3|Q99LJ3_MOUSE;tr|Q8K3Q4|Q8K3Q4_MOUSE;tr|Q5FW75|Q5FW75_MOUSE;sp|Q9JI91|ACTN2_MOUSE;tr|D3YY95|D3YY95_MOUSE	7	9	9	3	5	6	2	3	1	1	1	0	1	2	1	0	13.9	102.72	887	0	12.226	61776000	1188000	26	8953500	20794000	8984900	10139000	329090	433430	1051200	0	2838100	5326400	2926300	0	172180	399890	172790	194970	6328.6	8335.3	20215	0
A1ILG8	A1ILG8_MOUSE	Vps13c	Chorein	Mus musculus	tr|A1ILG8|A1ILG8_MOUSE;sp|Q8BX70|VP13C_MOUSE;tr|A1ILG9|A1ILG9_MOUSE	3	2	2	2	0	1	1	1	1	1	1	1	1	1	0	1	1.7	420.08	3748	0	3.0058	20681000000	108280000	15	0	52390000	3909800000	0	1338800000	13145000000	269810000	258500000	625040000	802460000	0	279010000	0	274300	20470000	0	7009200	68821000	1412600	1353400
A1L013	A1L013_MOUSE	Cactin	Cactin	Mus musculus	tr|A1L013|A1L013_MOUSE;sp|Q9CS00|CATIN_MOUSE	2	10	10	10	3	4	7	4	1	3	3	1	1	5	8	5	21.2	90.66	772	0	24.395	183940000	6342700	46	4784600	12320000	30214000	5842500	3134400	2560300	8641100	3853400	1332500	32495000	63604000	15156000	164990	424820	1041900	201470	108080	88287	297970	132880
A1L0U3	A1L0U3_MOUSE	Hist1h3e	Histone H3 (Fragment)	Mus musculus	tr|A1L0U3|A1L0U3_MOUSE;tr|B9EI85|B9EI85_MOUSE;sp|P84228|H32_MOUSE	3	5	5	2	4	4	4	4	1	2	4	4	4	5	4	4	40.6	15.029	133	0	280.4	10318000000	2579400000	148	924890000	1455700000	1741400000	2141000000	207750000	435210000	747590000	1438100000	176480000	374160000	336550000	338670000	231220000	363920000	435360000	535250000	51938000	108800000	186900000	359540000
A1L0V4	A1L0V4_MOUSE	Hist1h3i	Histone H3 (Fragment)	Mus musculus	tr|A1L0V4|A1L0V4_MOUSE;sp|P68433|H31_MOUSE	2	5	2	2	2	2	1	2	1	1	1	1	1	2	1	2	40	15.273	135	0	90.931	1047500000	261870000	66	107100000	167300000	324100000	201310000	26105000	11136000	49279000	78014000	16632000	15005000	10815000	40703000	26775000	41824000	81024000	50329000	6526200	2783900	12320000	19504000
A1L311	A1L311_MOUSE	Fam13c	Family with sequence similarity 13, member C	Mus musculus	tr|A1L311|A1L311_MOUSE;tr|G3X9S1|G3X9S1_MOUSE;tr|Q8BLV7|Q8BLV7_MOUSE;sp|Q9DBR2|FA13C_MOUSE;tr|Q99LJ4|Q99LJ4_MOUSE;tr|Q6NXX8|Q6NXX8_MOUSE;tr|Q8BZ90|Q8BZ90_MOUSE;tr|Q8BLN2|Q8BLN2_MOUSE	8	5	5	5	0	1	4	1	0	1	2	1	0	2	3	2	13.1	66.963	601	0	4.6289	35621000	1370000	17	0	1572700	7346200	612980	0	771240	6913000	0	0	2941100	4763800	10700000	0	60488	282550	23576	0	29663	265880	0
A1L3B6	A1L3B6_MOUSE	Nol7	Nol7 protein	Mus musculus	tr|A1L3B6|A1L3B6_MOUSE;sp|Q9D7Z3|NOL7_MOUSE	2	10	10	10	1	4	10	4	2	4	3	2	2	3	4	4	33.1	28.97	254	0	109.56	461420000	76903000	51	1169000	34098000	275160000	42049000	6437300	17293000	38069000	2599800	5761600	14997000	12960000	10830000	194830	5682900	45859000	7008100	1072900	2882100	6344900	433310
A2A4B3	A2A4B3_MOUSE	Lpin3	Phosphatidate phosphatase LPIN3	Mus musculus	tr|A2A4B3|A2A4B3_MOUSE;tr|Q149B0|Q149B0_MOUSE;sp|Q99PI4|LPIN3_MOUSE;tr|A2A4B1|A2A4B1_MOUSE;tr|Q8CC87|Q8CC87_MOUSE;tr|Q571G1|Q571G1_MOUSE	6	6	6	6	0	1	3	0	0	0	2	2	0	2	6	1	14.9	90.424	817	0	9.0956	47780000	1111200	13	0	1742900	6820700	0	0	0	2904400	1852500	0	5312400	27082000	2064500	0	40534	158620	0	0	0	67545	43082
A2A513	A2A513_MOUSE	Krt10	Keratin, type I cytoskeletal 10	Mus musculus	tr|A2A513|A2A513_MOUSE;sp|P02535|K1C10_MOUSE	2	17	3	3	0	0	1	2	0	1	2	0	1	1	1	1	26.6	57.04	561	0	14.441	49087000	1888000	13	0	0	1624300	6918700	0	1940700	24405000	0	9153900	2249400	2216500	578120	0	0	62474	266100	0	74643	938660	0
A2A521	A2A521_MOUSE	Dnah17	Dynein heavy chain 17, axonemal (Fragment)	Mus musculus	tr|A2A521|A2A521_MOUSE;tr|E9Q7P0|E9Q7P0_MOUSE;tr|K3W4R0|K3W4R0_MOUSE;sp|Q69Z23|DYH17_MOUSE	4	2	2	2	0	0	0	0	0	0	0	0	1	0	0	1	6.5	65.67	567	0.0039742	0.64585	0	0	0	0	0	0	0	0	0	0	0	0	0	0	0	0	0	0	0	0	0	0	0
A2A5N2	A2A5N2_MOUSE	Ywhab	Tyrosine 3-monooxygenase/tryptophan 5-monooxygenase activation protein, beta polypeptide	Mus musculus	tr|A2A5N2|A2A5N2_MOUSE;sp|Q9CQV8|1433B_MOUSE;tr|A2A5N1|A2A5N1_MOUSE	3	7	6	6	2	2	1	0	1	0	0	0	0	0	4	1	35.4	28.086	246	0	7.1842	19153000	1368100	12	3008500	3979500	2230900	0	534310	0	0	0	0	0	4409800	4989900	214890	284250	159350	0	38165	0	0	0
A2A5R8	A2A5R8_MOUSE	Stau1	Double-stranded RNA-binding protein Staufen homolog 1	Mus musculus	tr|A2A5R8|A2A5R8_MOUSE;tr|Q9DBE7|Q9DBE7_MOUSE;tr|Q3U8D3|Q3U8D3_MOUSE;tr|A2A5S3|A2A5S3_MOUSE;tr|Q3TWP5|Q3TWP5_MOUSE;tr|Q641P2|Q641P2_MOUSE;tr|Q3TJ07|Q3TJ07_MOUSE;tr|Q3UTC8|Q3UTC8_MOUSE;tr|Q3TU43|Q3TU43_MOUSE;tr|Q3TWA1|Q3TWA1_MOUSE;tr|Q3UKX3|Q3UKX3_MOUSE;tr|V9GX87|V9GX87_MOUSE;tr|Q6TNG5|Q6TNG5_MOUSE;tr|Q3U7A6|Q3U7A6_MOUSE;sp|Q9Z108|STAU1_MOUSE	15	2	2	2	0	0	1	0	0	0	0	0	0	1	2	0	6.2	53.746	485	0.003006	0.74307	6450700	215020	3	0	0	993540	0	0	0	0	0	0	0	5457200	0	0	0	33118	0	0	0	0	0
A2A6U3	A2A6U3_MOUSE	2009-09-01	Septin-9	Mus musculus	tr|A2A6U3|A2A6U3_MOUSE;sp|Q80UG5|SEPT9_MOUSE;tr|Q3TDR9|Q3TDR9_MOUSE;tr|A2A6U5|A2A6U5_MOUSE;tr|A8Y5D3|A8Y5D3_MOUSE	5	20	20	20	0	7	14	0	0	2	9	2	0	10	16	0	52.2	63.772	565	0	24.609	219960000	5499100	53	0	15813000	43174000	0	0	3114500	32888000	2998900	0	47140000	74833000	0	0	395330	1079400	0	0	77864	822210	74971
A2A701	A2A701_MOUSE	Eif3m	Eukaryotic translation initiation factor 3 subunit M (Fragment)	Mus musculus	tr|A2A701|A2A701_MOUSE;tr|A2A702|A2A702_MOUSE;sp|Q99JX4|EIF3M_MOUSE	3	2	2	2	0	0	0	0	0	0	1	0	0	0	1	1	26.6	16.518	143	0	3.1642	5407000	772440	4	0	0	0	0	0	0	1419100	0	0	0	2159300	1828600	0	0	0	0	0	0	202730	0
A2A9K3	A2A9K3_MOUSE	Cep85	Centrosomal protein of 85 kDa	Mus musculus	tr|A2A9K3|A2A9K3_MOUSE;sp|Q8BMK0|CEP85_MOUSE;tr|Q8C1L6|Q8C1L6_MOUSE	3	4	4	4	0	0	2	0	0	0	0	0	0	0	4	0	8.7	85.097	759	0	2.8857	14769000	447560	4	0	0	3258000	0	0	0	0	0	0	0	11511000	0	0	0	98728	0	0	0	0	0
A2AEW0	A2AEW0_MOUSE	Tfe3	Transcription factor E3	Mus musculus	tr|A2AEW0|A2AEW0_MOUSE;tr|Q3U1L5|Q3U1L5_MOUSE;tr|A2AEW1|A2AEW1_MOUSE;sp|Q64092|TFE3_MOUSE	4	2	2	2	0	0	0	0	0	0	0	0	0	0	2	0	10.4	57.736	537	0.0049237	0.5545	8307200	415360	2	0	0	0	0	0	0	0	0	0	0	8307200	0	0	0	0	0	0	0	0	0
A2AG48	A2AG48_MOUSE	Maged2	Protein Maged2 (Fragment)	Mus musculus	tr|A2AG48|A2AG48_MOUSE;tr|A2AG46|A2AG46_MOUSE;tr|Q99PB4|Q99PB4_MOUSE;tr|Q9ER67|Q9ER67_MOUSE;tr|Q3TFU3|Q3TFU3_MOUSE;tr|A2AG49|A2AG49_MOUSE;tr|A2AG47|A2AG47_MOUSE	7	3	3	3	0	0	0	0	0	0	0	0	0	2	2	0	33.5	20.121	194	0	6.8312	10382000	1297800	4	0	0	0	0	0	0	0	0	0	4965800	5416700	0	0	0	0	0	0	0	0	0
A2AGL5	A2AGL5_MOUSE	Aven	Apoptosis, caspase activation inhibitor, isoform CRA_c	Mus musculus	tr|A2AGL5|A2AGL5_MOUSE;tr|Q496R6|Q496R6_MOUSE;sp|Q9D9K3|AVEN_MOUSE;tr|Q496S6|Q496S6_MOUSE	4	2	2	2	0	1	0	0	0	1	1	0	0	2	1	0	16.6	24.072	217	0	5.2683	14434000	1202800	5	0	730690	0	0	0	628090	2339000	0	0	3505400	7230900	0	0	60891	0	0	0	52341	194920	0
A2AKH7	A2AKH7_MOUSE	Lrrc57	Leucine-rich repeat-containing protein 57 (Fragment)	Mus musculus	tr|A2AKH7|A2AKH7_MOUSE;tr|Q8JZX5|Q8JZX5_MOUSE;sp|Q9D1G5|LRC57_MOUSE;tr|Q9CSK4|Q9CSK4_MOUSE;tr|Q9CTX7|Q9CTX7_MOUSE;tr|B0R031|B0R031_MOUSE	6	6	6	6	0	1	2	0	0	1	2	0	0	4	4	0	38.4	24.288	219	0	6.1172	48411000	3724000	13	0	2453300	4129200	0	0	1877200	16917000	0	0	6697900	16337000	0	0	188710	317630	0	0	144400	1301300	0
A2AL49	A2AL49_MOUSE	Agps	Alkyldihydroxyacetonephosphate synthase, peroxisomal	Mus musculus	tr|A2AL49|A2AL49_MOUSE;sp|Q8C0I1|ADAS_MOUSE;tr|A2AL50|A2AL50_MOUSE;tr|Q8BKC4|Q8BKC4_MOUSE;tr|H3BKN2|H3BKN2_MOUSE	5	2	2	2	0	1	0	0	0	0	0	0	0	0	1	0	8.3	55.911	508	0.00054318	1.6315	2069800	76659	2	0	521190	0	0	0	0	0	0	0	0	1548600	0	0	19303	0	0	0	0	0	0
A2ALB2	A2ALB2_MOUSE	Rexo4	RNA exonuclease 4	Mus musculus	tr|A2ALB2|A2ALB2_MOUSE;sp|Q6PAQ4|REXO4_MOUSE;tr|A2ALB1|A2ALB1_MOUSE	3	19	19	19	5	6	13	11	7	9	10	14	0	1	7	7	61.1	45.465	409	0	84.765	441110000	20051000	92	11340000	21017000	101410000	59090000	35788000	29601000	59704000	82898000	0	190720	16647000	23425000	515450	955310	4609700	2685900	1626700	1345500	2713800	3768100
A2ALR0	A2ALR0_MOUSE	Melk	Maternal embryonic leucine zipper kinase (Fragment)	Mus musculus	tr|A2ALR0|A2ALR0_MOUSE;tr|Q5U440|Q5U440_MOUSE;tr|Q3UMB0|Q3UMB0_MOUSE;tr|Q3TU15|Q3TU15_MOUSE;tr|Q3TJF3|Q3TJF3_MOUSE;sp|Q61846|MELK_MOUSE;tr|A2ALQ9|A2ALQ9_MOUSE	7	2	2	2	0	0	2	0	0	0	0	0	0	0	1	0	15.8	24.661	215	0.0020725	1.1913	5997400	545220	2	0	0	2671800	0	0	0	0	0	0	0	3325600	0	0	0	242890	0	0	0	0	0
A2AM95	A2AM95_MOUSE	RP23-436K3.2-001	Emerin	Mus musculus	tr|A2AM95|A2AM95_MOUSE;sp|O08579|EMD_MOUSE;tr|I7HJS1|I7HJS1_MOUSE;tr|Q3THM8|Q3THM8_MOUSE;tr|B7FAU5|B7FAU5_MOUSE;tr|D6RFS0|D6RFS0_MOUSE	6	17	17	17	0	5	11	0	0	6	12	0	0	9	16	0	79.5	29.435	259	0	294.49	819990000	68333000	81	0	26740000	164110000	0	0	56583000	232510000	0	0	86684000	253370000	0	0	2228300	13676000	0	0	4715200	19376000	0
A2AM97	A2AM97_MOUSE	RP23-436K3.4-001	Ribosomal protein 10	Mus musculus	tr|A2AM97|A2AM97_MOUSE;sp|Q6ZWV3|RL10_MOUSE;tr|I7HLV2|I7HLV2_MOUSE;tr|Q3THJ6|Q3THJ6_MOUSE;sp|P86048|RL10L_MOUSE;tr|B7FAU6|B7FAU6_MOUSE;tr|O89059|O89059_MOUSE	7	16	16	16	7	9	11	9	8	6	7	9	7	11	10	8	53.7	24.604	214	0	177.49	6289300000	786160000	214	134860000	552030000	2084800000	466020000	534720000	331780000	314230000	544060000	138270000	235210000	737250000	216060000	16857000	69003000	260600000	58253000	66840000	41472000	39279000	68008000
A2AMY5	A2AMY5_MOUSE	Ubap2	Ubiquitin-associated protein 2	Mus musculus	tr|A2AMY5|A2AMY5_MOUSE;sp|Q91VX2|UBAP2_MOUSE;tr|F6PYV5|F6PYV5_MOUSE;tr|A2AMY7|A2AMY7_MOUSE;tr|F6WTC8|F6WTC8_MOUSE	5	14	14	14	0	6	10	0	0	1	9	0	0	7	13	0	26.6	117.83	1131	0	136.9	223880000	7719900	48	0	16053000	30984000	0	0	726570	23349000	0	0	30435000	122330000	0	0	553550	1068400	0	0	25054	805150	0
A2API3	A2API3_MOUSE	Ints8	Integrator complex subunit 8	Mus musculus	tr|A2API3|A2API3_MOUSE;sp|Q80V86|INT8_MOUSE	2	4	4	4	0	0	0	0	0	0	1	3	0	0	0	0	7.5	111.38	978	0	2.6198	7550200	175590	5	0	0	0	0	0	0	2185000	5365200	0	0	0	0	0	0	0	0	0	0	50815	124770
A2AQA7	A2AQA7_MOUSE	Aqr	Intron-binding protein aquarius	Mus musculus	tr|A2AQA7|A2AQA7_MOUSE;sp|Q8CFQ3|AQR_MOUSE	2	4	4	4	0	1	3	0	0	0	1	3	0	1	2	0	5.1	161.85	1400	0	4.1434	19361000	284720	9	0	1398600	5074300	0	0	0	642290	3673300	0	1577400	6995200	0	0	20568	74622	0	0	0	9445.4	54019
A2ASY1	A2ASY1_MOUSE	Taf3	TAF3 RNA polymerase II, TATA box binding protein (TBP)-associated factor	Mus musculus	tr|A2ASY1|A2ASY1_MOUSE;sp|Q5HZG4|TAF3_MOUSE;tr|A2ASY0|A2ASY0_MOUSE;tr|Q8BKP6|Q8BKP6_MOUSE;tr|Q05BL5|Q05BL5_MOUSE;tr|Q505H1|Q505H1_MOUSE	6	30	30	30	18	16	19	19	24	16	25	19	19	24	22	24	37.1	105.11	932	0	162.73	2389800000	64590000	304	91838000	141340000	151380000	133870000	227870000	80931000	328720000	165810000	132730000	365070000	341990000	228270000	2482100	3819900	4091400	3618200	6158600	2187300	8884200	4481400
A2AU60	A2AU60_MOUSE	Raly	RNA-binding protein Raly (Fragment)	Mus musculus	tr|A2AU60|A2AU60_MOUSE;tr|A2AU61|A2AU61_MOUSE;tr|Q3U3F6|Q3U3F6_MOUSE;tr|Q3TGD3|Q3TGD3_MOUSE;tr|A2AU62|A2AU62_MOUSE;sp|Q64012|RALY_MOUSE	6	2	2	2	0	0	1	0	1	0	0	1	0	0	0	0	16.3	15.57	141	0.0044532	0.59509	5513400	551340	4	0	0	2911600	0	1434900	0	0	1166900	0	0	0	0	0	0	291160	0	143490	0	0	116690
A2AUY4	A2AUY4_MOUSE	Baz2b	Protein Baz2b	Mus musculus	tr|A2AUY4|A2AUY4_MOUSE;tr|B9EKB5|B9EKB5_MOUSE;tr|Q69ZI8|Q69ZI8_MOUSE;tr|Q8C0K4|Q8C0K4_MOUSE;tr|F6R4Y5|F6R4Y5_MOUSE;tr|A0PJF0|A0PJF0_MOUSE;tr|Q3UGV3|Q3UGV3_MOUSE;tr|Q8CFP4|Q8CFP4_MOUSE;tr|A2AUY3|A2AUY3_MOUSE	9	24	24	24	11	15	15	13	2	2	2	1	3	2	0	1	19.2	234	2123	0	55.597	188450000	2093900	71	22561000	46257000	36808000	25531000	2645900	2539700	3047900	42081000	4502100	1908700	0	570440	250680	513960	408970	283670	29399	28219	33866	467560
A2AVJ7	A2AVJ7_MOUSE	Rrbp1	Ribosome-binding protein 1	Mus musculus	tr|A2AVJ7|A2AVJ7_MOUSE;sp|Q99PL5|RRBP1_MOUSE;tr|Q6ZPS0|Q6ZPS0_MOUSE;tr|Q8C7E8|Q8C7E8_MOUSE;tr|Q8CAB9|Q8CAB9_MOUSE;tr|Q3ULC0|Q3ULC0_MOUSE	6	34	34	34	3	15	20	2	0	8	20	1	1	15	28	1	31.5	158.39	1464	0	239.33	548980000	5329900	129	5449900	46242000	74467000	2358900	0	11016000	94905000	1473900	1272300	59762000	251090000	941800	52912	448950	722980	22902	0	106950	921410	14310
A2AW05	A2AW05_MOUSE	Ssrp1	FACT complex subunit SSRP1 (Fragment)	Mus musculus	tr|A2AW05|A2AW05_MOUSE;tr|Q05DR5|Q05DR5_MOUSE;sp|Q08943|SSRP1_MOUSE	3	14	14	14	1	7	8	2	1	0	7	5	0	7	8	1	30.7	71.527	623	0	30.469	150990000	5592400	64	1307900	18439000	38387000	4216100	3561800	0	21334000	14241000	0	15008000	30620000	3879900	48440	682930	1421800	156150	131920	0	790130	527440
A2AWT5	A2AWT5_MOUSE	Ubtf	Nucleolar transcription factor 1	Mus musculus	tr|A2AWT5|A2AWT5_MOUSE;sp|P25976|UBF1_MOUSE;tr|A2AWT6|A2AWT6_MOUSE;tr|Q05DS1|Q05DS1_MOUSE;tr|E9Q4A8|E9Q4A8_MOUSE;tr|G3UZW9|G3UZW9_MOUSE	6	15	15	1	0	3	13	9	0	0	1	2	0	0	5	2	24	89.478	764	0	17.783	122580000	3605400	29	0	5841300	70393000	27025000	0	0	493610	1016200	0	0	13769000	4045100	0	171800	2070400	794850	0	0	14518	29888
A2BE93	A2BE93_MOUSE	Set	Protein SET (Fragment)	Mus musculus	tr|A2BE93|A2BE93_MOUSE;tr|Q5U445|Q5U445_MOUSE;tr|Q3T9S3|Q3T9S3_MOUSE;sp|Q9EQU5|SET_MOUSE;tr|A2BE92|A2BE92_MOUSE	5	4	4	4	3	4	2	2	0	0	0	0	0	0	0	0	32.1	24.923	215	0	32.181	71554000	7950500	15	16373000	23501000	18839000	12842000	0	0	0	0	0	0	0	0	1819200	2611200	2093300	1426800	0	0	0	0
A2RRJ4	A2RRJ4_MOUSE	Xpo5	Exportin 5	Mus musculus	tr|A2RRJ4|A2RRJ4_MOUSE;sp|Q924C1|XPO5_MOUSE;tr|Q8BPF7|Q8BPF7_MOUSE;tr|Q9CZR7|Q9CZR7_MOUSE	4	23	23	23	3	7	8	4	6	2	8	13	0	4	12	7	27.7	136.93	1204	0	56.607	205240000	3364700	68	2317600	10519000	22915000	4102900	10942000	2000500	13874000	36039000	0	7308500	76619000	18606000	37994	172440	375660	67261	179370	32795	227440	590810
A2RRK3	A2RRK3_MOUSE	Slk	Slk protein	Mus musculus	tr|A2RRK3|A2RRK3_MOUSE	1	162	162	6	0	118	129	5	1	103	117	5	1	142	146	6	87.5	137.71	1202	0	323.31	203000000000	3504000000	2233	0	29518000000	28520000000	7421100	1113200	12787000000	26637000000	9953100	1771100	40859000000	64877000000	9918000	0	508940000	491730000	127950	19193	220470000	459260000	171600
A2RRK7	A2RRK7_MOUSE	Bcr	Bcr protein	Mus musculus	tr|A2RRK7|A2RRK7_MOUSE;sp|Q6PAJ1|BCR_MOUSE;tr|Q80UP7|Q80UP7_MOUSE	3	3	2	2	0	1	0	0	0	1	0	0	0	1	0	0	4.6	111.41	983	0.0096154	0.19938	72807000	1654700	1	0	992040	0	0	0	0	0	0	0	71815000	0	0	0	22546	0	0	0	0	0	0
A2RS22	A2RS22_MOUSE	Coro1b	Coronin	Mus musculus	tr|A2RS22|A2RS22_MOUSE;sp|Q9WUM3|COR1B_MOUSE;tr|D3YUG6|D3YUG6_MOUSE	3	24	24	24	2	12	20	0	1	12	13	3	0	16	21	0	61.4	53.912	484	0	168.41	2212900000	122940000	125	4184300	94235000	323430000	0	649680	150940000	438960000	15241000	0	367360000	817940000	0	232460	5235300	17968000	0	36093	8385600	24387000	846730
A2RS58	A2RS58_MOUSE	Crkl	Crk-like protein	Mus musculus	tr|A2RS58|A2RS58_MOUSE;sp|P47941|CRKL_MOUSE;tr|Q8R5B8|Q8R5B8_MOUSE	3	17	17	17	0	7	9	0	0	9	11	0	0	12	13	0	78.2	33.83	303	0	65.792	335910000	20994000	64	0	13304000	42334000	0	0	37829000	75197000	0	0	62872000	104370000	0	0	831470	2645900	0	0	2364300	4699800	0
A2RS68	A2RS68_MOUSE	Snrnp70	Small nuclear ribonucleoprotein 70 (U1)	Mus musculus	tr|A2RS68|A2RS68_MOUSE;sp|Q62376|RU17_MOUSE;tr|Q9CR32|Q9CR32_MOUSE;tr|Q6ZWP0|Q6ZWP0_MOUSE;tr|Q7TT81|Q7TT81_MOUSE;tr|Q99LY5|Q99LY5_MOUSE	6	5	5	5	0	2	3	0	0	0	1	1	0	0	1	0	16.3	51.991	448	0.0015601	1.2366	11898000	699900	8	0	3453700	3986000	0	0	0	2018100	1846600	0	0	594020	0	0	203160	234470	0	0	0	118710	108620
A2RSB1	A2RSB1_MOUSE	Nap1l4	Nucleosome assembly protein 1-like 4	Mus musculus	tr|A2RSB1|A2RSB1_MOUSE;sp|Q78ZA7|NP1L4_MOUSE;tr|B7ZNL2|B7ZNL2_MOUSE;tr|Q8C1W9|Q8C1W9_MOUSE;tr|A0A140LJ37|A0A140LJ37_MOUSE;tr|A0A140LJB5|A0A140LJB5_MOUSE;tr|A0A140LI20|A0A140LI20_MOUSE;tr|A0A140LI78|A0A140LI78_MOUSE	8	11	11	9	1	4	8	0	0	0	6	0	0	5	8	0	36.5	42.679	375	0	20.601	100260000	6684300	30	1541900	8593800	23816000	0	0	0	11972000	0	0	18413000	35927000	0	102790	572920	1587700	0	0	0	798170	0
A2RTT4	A2RTT4_MOUSE	Ube2n	MCG4297	Mus musculus	tr|A2RTT4|A2RTT4_MOUSE;sp|P61089|UBE2N_MOUSE	2	5	5	5	4	2	3	3	0	0	0	0	0	0	0	0	56.6	17.138	152	0	10.283	58713000	5871300	12	17553000	9973200	14624000	16563000	0	0	0	0	0	0	0	0	1755300	997320	1462400	1656300	0	0	0	0
A2VDH5	A2VDH5_MOUSE	Gnl1	Gnal1 protein (Fragment)	Mus musculus	tr|A2VDH5|A2VDH5_MOUSE;sp|P36916|GNL1_MOUSE;tr|Q52KE3|Q52KE3_MOUSE	3	4	4	4	0	1	4	0	0	0	0	2	0	1	3	1	12.4	59.042	524	0	10.929	31350000	1119600	10	0	1551000	10384000	0	0	0	0	5993300	0	1321400	9138900	2961900	0	55394	370840	0	0	0	0	214050
A3KGR9	A3KGR9_MOUSE	H13	Minor histocompatibility antigen H13 (Fragment)	Mus musculus	tr|A3KGR9|A3KGR9_MOUSE;sp|Q9D8V0|HM13_MOUSE;tr|Q6PGJ8|Q6PGJ8_MOUSE	3	2	2	2	0	1	1	0	0	0	0	0	0	1	0	0	10.7	38.174	347	0	3.1567	9509300	594330	3	0	2041100	6573200	0	0	0	0	0	0	895040	0	0	0	127570	410830	0	0	0	0	0
A3KML3	A3KML3_MOUSE	Ywhaq	MCG126220	Mus musculus	tr|A3KML3|A3KML3_MOUSE;sp|P68254|1433T_MOUSE;tr|F6YY69|F6YY69_MOUSE;tr|F6VW30|F6VW30_MOUSE	4	3	2	2	1	1	0	0	0	0	0	0	0	0	0	0	19.2	27.778	245	0	2.7708	5431800	387980	2	3083500	2348300	0	0	0	0	0	0	0	0	0	0	220250	167740	0	0	0	0	0	0
A4FUS1	A4FUS1_MOUSE	Rps16	40S ribosomal protein S16	Mus musculus	tr|A4FUS1|A4FUS1_MOUSE;sp|P14131|RS16_MOUSE;tr|Q641N3|Q641N3_MOUSE;tr|Q5CZY9|Q5CZY9_MOUSE	4	8	8	8	3	2	6	2	1	1	1	2	2	1	6	3	50.7	16.445	146	0	7.3872	796750000	72432000	27	31505000	14607000	101840000	13943000	4281100	561520000	5632600	12177000	3946800	356240	44107000	2829400	2864100	1327900	9258400	1267500	389190	51047000	512050	1107000
A4FUW1	A4FUW1_MOUSE	Rptor	4932417H02Rik protein (Fragment)	Mus musculus	tr|A4FUW1|A4FUW1_MOUSE;tr|A2ACM0|A2ACM0_MOUSE;sp|Q8K4Q0|RPTOR_MOUSE	3	2	2	2	0	0	1	0	0	0	1	1	0	1	1	0	3	149.24	1333	0	1.8649	14561000	246800	5	0	0	3304500	0	0	0	1980000	2904400	0	2235100	4137000	0	0	0	56009	0	0	0	33559	49228
A5CVE4	A5CVE4_MOUSE	Stim2	MCG1293	Mus musculus	tr|A5CVE4|A5CVE4_MOUSE;sp|P83093|STIM2_MOUSE;tr|I1E4X8|I1E4X8_MOUSE;tr|B7ZN44|B7ZN44_MOUSE;tr|B2RQE3|B2RQE3_MOUSE;tr|Q8BIM2|Q8BIM2_MOUSE;tr|F6WBP9|F6WBP9_MOUSE	7	4	4	4	0	0	4	0	0	0	3	0	0	0	2	0	11.9	83.924	746	0	3.0798	10315000	278780	9	0	0	5844400	0	0	0	1633500	0	0	0	2836900	0	0	0	157960	0	0	0	44150	0
A5D6P3	A5D6P3_MOUSE	Abcc1	ATP-binding cassette, sub-family C (CFTR/MRP), member 1	Mus musculus	tr|A5D6P3|A5D6P3_MOUSE;sp|O35379|MRP1_MOUSE;tr|D3YYJ6|D3YYJ6_MOUSE;tr|D3YZY1|D3YZY1_MOUSE;tr|Q3UDM1|Q3UDM1_MOUSE;tr|E9Q1I5|E9Q1I5_MOUSE;tr|Q8C7V6|Q8C7V6_MOUSE	7	2	2	2	0	1	1	0	0	0	1	1	0	1	0	0	1.8	171.18	1528	0	2.5854	1390800	19317	4	0	0	0	0	0	0	883020	507800	0	0	0	0	0	0	0	0	0	0	12264	7052.8
A6H663	A6H663_MOUSE	Bag3	BCL2-associated athanogene 3	Mus musculus	tr|A6H663|A6H663_MOUSE;sp|Q9JLV1|BAG3_MOUSE;tr|Q3TAM9|Q3TAM9_MOUSE	3	18	18	18	0	9	9	0	0	2	11	0	0	12	14	0	45.1	61.858	577	0	38.554	268880000	7682300	52	0	17395000	30968000	0	0	2600200	62613000	0	0	57967000	97336000	0	0	497010	884810	0	0	74293	1788900	0
A8DUK0	A8DUK0_MOUSE	Hbbt1	Beta-globin	Mus musculus	tr|A8DUK0|A8DUK0_MOUSE;sp|P02088|HBB1_MOUSE;tr|B1Q450|B1Q450_MOUSE;tr|A8DUP7|A8DUP7_MOUSE;tr|A8DUP5|A8DUP5_MOUSE;tr|A8DUL5|A8DUL5_MOUSE;tr|A8DUP3|A8DUP3_MOUSE;tr|Q61650|Q61650_MOUSE;tr|Q61348|Q61348_MOUSE;sp|P02104|HBE_MOUSE	10	7	7	0	4	5	5	6	0	0	1	0	0	1	2	0	59.2	15.84	147	0	13.782	300670000	27333000	34	60080000	82850000	80774000	66758000	0	0	1281900	0	0	6620300	2302400	0	5461800	7531900	7343100	6068900	0	0	116540	0
A8IP69	A8IP69_MOUSE	Ywhag	14-3-3 protein gamma	Mus musculus	tr|A8IP69|A8IP69_MOUSE;sp|P61982|1433G_MOUSE	2	2	2	2	0	0	0	1	0	0	0	0	0	0	0	1	8.9	28.302	247	0.0087083	0.24693	3656600	228540	2	0	0	0	2192300	0	0	0	0	0	0	0	1464300	0	0	0	137020	0	0	0	0
A8Y5I3	A8Y5I3_MOUSE	Rad50	DNA repair protein RAD50 (Fragment)	Mus musculus	tr|A8Y5I3|A8Y5I3_MOUSE;tr|Q5SV02|Q5SV02_MOUSE;sp|P70388|RAD50_MOUSE;tr|Q3UNL2|Q3UNL2_MOUSE;tr|E9PUJ2|E9PUJ2_MOUSE	5	2	2	2	0	0	0	0	0	0	1	0	0	0	2	0	4.6	76.012	657	0.0087294	0.27331	4400600	129430	2	0	0	0	0	0	0	718260	0	0	0	3682400	0	0	0	0	0	0	0	21125	0
A8Y5N8	A8Y5N8_MOUSE	Plekhf2	Pleckstrin homology domain-containing family F member 2 (Fragment)	Mus musculus	tr|A8Y5N8|A8Y5N8_MOUSE;sp|Q91WB4|PKHF2_MOUSE	2	2	2	2	0	0	1	0	2	0	0	0	0	0	0	0	21.3	22.106	197	0	1.8374	5268500	478960	3	0	0	1900200	0	3368300	0	0	0	0	0	0	0	0	0	172750	0	306210	0	0	0
B0FTY3	B0FTY3_MOUSE	Nudcd3	NudC domain containing 3, isoform CRA_a	Mus musculus	tr|B0FTY3|B0FTY3_MOUSE;sp|Q8R1N4|NUDC3_MOUSE;tr|A0A0A0MQL8|A0A0A0MQL8_MOUSE	3	18	18	18	0	3	14	0	0	6	8	0	0	5	15	0	69.7	40.89	363	0	64.591	383270000	17421000	66	0	5187700	65582000	0	0	24184000	76570000	0	0	21401000	190350000	0	0	235800	2981000	0	0	1099300	3480500	0
B0LAA8	B0LAA8_MOUSE	Nme2	Nucleoside diphosphate kinase (Fragment)	Mus musculus	tr|B0LAA8|B0LAA8_MOUSE;tr|Q5NC82|Q5NC82_MOUSE;sp|Q01768|NDKB_MOUSE;tr|E9PZF0|E9PZF0_MOUSE;tr|Q8R4B4|Q8R4B4_MOUSE	5	7	7	4	5	4	4	3	1	0	1	2	0	0	1	0	61.1	16.356	144	0	10.555	501660000	45606000	28	188320000	137400000	119250000	45713000	599560	0	5103900	2217100	0	0	3055000	0	17120000	12491000	10841000	4155700	54505	0	463990	201560
B0QZT2	B0QZT2_MOUSE	Dhrs13	Dehydrogenase/reductase SDR family member 13	Mus musculus	tr|B0QZT2|B0QZT2_MOUSE;sp|Q5SS80|DHR13_MOUSE	2	7	7	7	0	1	4	0	2	0	3	0	0	4	5	0	39.6	35.708	326	0	20.08	45221000	2660100	20	0	1526200	12204000	0	2088700	0	11043000	0	0	7899400	10460000	0	0	89774	717870	0	122870	0	649570	0
B0R091	B0R091_MOUSE	Chp1	Calcineurin B homologous protein 1	Mus musculus	tr|B0R091|B0R091_MOUSE;sp|P61022|CHP1_MOUSE	2	2	2	2	0	0	0	0	0	0	0	0	0	2	1	0	17.3	21.997	191	0.0030395	0.88364	7762300	705670	3	0	0	0	0	0	0	0	0	0	2408500	5353800	0	0	0	0	0	0	0	0	0
B1AR17	B1AR17_MOUSE	Chd3	Protein Chd3	Mus musculus	tr|B1AR17|B1AR17_MOUSE;tr|F7C528|F7C528_MOUSE;tr|E9Q614|E9Q614_MOUSE;tr|Q8BR71|Q8BR71_MOUSE;tr|F6V4V3|F6V4V3_MOUSE;tr|Q8K0T3|Q8K0T3_MOUSE;tr|B0QZH8|B0QZH8_MOUSE;tr|B0QZH7|B0QZH7_MOUSE	8	74	58	46	43	29	28	37	23	16	26	19	30	11	17	27	46.4	232.74	2055	0	153.96	1563200000	17369000	345	382030000	195710000	168710000	210570000	66807000	32683000	123160000	63816000	121710000	39067000	75168000	83788000	4244800	2174600	1874600	2339600	742310	363150	1368500	709060
B1AR69	B1AR69_MOUSE	Myh13	Protein Myh13	Mus musculus	tr|B1AR69|B1AR69_MOUSE;tr|M0QWL0|M0QWL0_MOUSE;tr|Q3UW38|Q3UW38_MOUSE	3	3	2	2	0	0	1	1	0	0	0	0	0	0	0	0	2.2	223.56	1938	0.0082604	0.2897	4885500	48371	2	0	0	4885500	0	0	0	0	0	0	0	0	0	0	0	48371	0	0	0	0	0
B1ASD1	B1ASD1_MOUSE	Zfx	Zinc finger X-chromosomal protein	Mus musculus	tr|B1ASD1|B1ASD1_MOUSE;sp|P17012|ZFX_MOUSE;tr|B7ZN32|B7ZN32_MOUSE;sp|P23607|ZFA_MOUSE;tr|Q3URA1|Q3URA1_MOUSE;tr|Q3UM56|Q3UM56_MOUSE;tr|H6U8U5|H6U8U5_MOUSE;tr|Q99NJ4|Q99NJ4_MOUSE;tr|H6U8U3|H6U8U3_MOUSE;tr|H6U8U1|H6U8U1_MOUSE;tr|H6U8U0|H6U8U0_MOUSE;tr|H6U8U4|H6U8U4_MOUSE;sp|P20662|ZFY2_MOUSE;sp|P10925|ZFY1_MOUSE	14	18	18	16	10	6	5	12	8	4	10	16	4	2	2	7	34.2	90.025	799	0	70.765	284840000	11394000	112	22105000	16828000	19657000	18584000	27760000	3958600	31822000	111290000	5460000	3659400	7747500	15966000	884190	673120	786280	743360	1110400	158340	1272900	4451700
B1AT36	B1AT36_MOUSE	Psmd12	26S proteasome non-ATPase regulatory subunit 12	Mus musculus	tr|B1AT36|B1AT36_MOUSE;tr|Q3U8F5|Q3U8F5_MOUSE;sp|Q9D8W5|PSD12_MOUSE;tr|Q3TRH2|Q3TRH2_MOUSE	4	2	2	2	0	1	1	0	0	0	1	0	0	0	2	0	7.8	50.569	436	0	5.6553	6168200	257010	5	0	745430	1194800	0	0	0	1083200	0	0	0	3144800	0	0	31060	49781	0	0	0	45132	0
B1ATZ0	B1ATZ0_MOUSE	Hgs	Hepatocyte growth factor-regulated tyrosine kinase substrate	Mus musculus	tr|B1ATZ0|B1ATZ0_MOUSE;tr|B1ATZ1|B1ATZ1_MOUSE;tr|Q3TLL4|Q3TLL4_MOUSE;sp|Q99LI8|HGS_MOUSE;tr|Q3UMA3|Q3UMA3_MOUSE	5	2	2	2	0	1	1	0	0	0	2	0	0	1	0	0	5.2	85.778	766	0	1.7417	13419000	383390	2	0	757580	1809200	0	0	0	6223200	0	0	4628800	0	0	0	21645	51690	0	0	0	177810	0
B1AU74	B1AU74_MOUSE	Mospd2	Motile sperm domain-containing protein 2	Mus musculus	tr|B1AU74|B1AU74_MOUSE;sp|Q9CWP6|MSPD2_MOUSE;tr|Q3U0U1|Q3U0U1_MOUSE	3	4	4	4	1	0	2	0	0	0	0	0	1	0	1	0	9.5	59.81	518	0.0044554	0.61111	4539800	168140	2	0	0	2529800	0	0	0	0	0	0	0	2010000	0	0	0	93697	0	0	0	0	0
B1AUN3	B1AUN3_MOUSE	Eif2b3	Protein Eif2b3	Mus musculus	tr|B1AUN3|B1AUN3_MOUSE;tr|Q3UKV0|Q3UKV0_MOUSE;tr|B1AUN2|B1AUN2_MOUSE;tr|A4FUS0|A4FUS0_MOUSE;tr|A0AUM9|A0AUM9_MOUSE;tr|Q3T9T4|Q3T9T4_MOUSE	6	5	5	5	0	1	3	2	0	0	2	1	0	1	2	2	18.7	45.065	401	0	3.4619	27023000	1125900	10	0	505470	6075100	1485700	0	0	6407600	2435400	0	664030	7568300	1881000	0	21061	253130	61906	0	0	266980	101470
B1AXW3	B1AXW3_MOUSE	Akr1a1	Alcohol dehydrogenase [NADP(+)] (Fragment)	Mus musculus	tr|B1AXW3|B1AXW3_MOUSE;tr|Q80XJ7|Q80XJ7_MOUSE;tr|Q540D7|Q540D7_MOUSE;tr|Q3UJW9|Q3UJW9_MOUSE;sp|Q9JII6|AK1A1_MOUSE;tr|Q810X5|Q810X5_MOUSE	6	2	2	2	1	2	0	0	0	0	0	0	0	0	0	0	17.2	22.631	204	0	2.5931	5974700	373420	4	789210	5185500	0	0	0	0	0	0	0	0	0	0	49326	324090	0	0	0	0	0	0
B1AYC9	B1AYC9_MOUSE	Apbb1ip	Amyloid beta (A4) protein-binding, family B, member 1 interacting protein	Mus musculus	tr|B1AYC9|B1AYC9_MOUSE;sp|Q8R5A3|AB1IP_MOUSE	2	4	4	4	0	0	1	0	1	0	1	2	0	1	2	0	11	74.318	670	0	3.2589	30303000	1443000	7	0	0	2126500	0	1283100	0	2863600	4259300	0	2622400	17148000	0	0	0	101260	0	61102	0	136360	202830
B1AZ14	B1AZ14_MOUSE	Cobll1	Cordon-bleu protein-like 1	Mus musculus	tr|B1AZ14|B1AZ14_MOUSE;tr|B1AZ15|B1AZ15_MOUSE;sp|Q3UMF0|COBL1_MOUSE;tr|B1AZ26|B1AZ26_MOUSE;tr|B1AZ20|B1AZ20_MOUSE	5	40	40	39	0	15	26	0	0	7	25	0	0	23	31	2	50	133.37	1241	0	323.31	558350000	7864100	137	0	27783000	86853000	0	0	10925000	61772000	0	0	103540000	266160000	1324600	0	391300	1223300	0	0	153870	870020	0
B1AZ46	B1AZ46_MOUSE	Baiap2	Brain-specific angiogenesis inhibitor 1-associated protein 2	Mus musculus	tr|B1AZ46|B1AZ46_MOUSE;tr|Q3UKP6|Q3UKP6_MOUSE;sp|Q8BKX1|BAIP2_MOUSE;tr|Q3TV50|Q3TV50_MOUSE	4	3	3	3	0	0	2	0	0	0	0	0	0	0	2	0	10	57.681	521	0.0010554	1.3516	7271900	207770	3	0	0	4019700	0	0	0	0	0	0	0	3252300	0	0	0	114850	0	0	0	0	0
B2CY77	B2CY77_MOUSE	Rpsa	Laminin receptor (Fragment)	Mus musculus	tr|B2CY77|B2CY77_MOUSE;sp|P14206|RSSA_MOUSE	2	7	7	7	4	5	3	4	3	1	2	1	2	1	3	5	47.5	32.85	295	0	89.526	99552000	7657900	36	18427000	22883000	16777000	8474200	3378300	1316000	7112800	2085000	1409000	1218000	8130100	8341100	1417500	1760200	1290500	651860	259870	101230	547140	160390
B2M1R6	B2M1R6_MOUSE	Hnrnpk	Heterogeneous nuclear ribonucleoprotein K	Mus musculus	tr|B2M1R6|B2M1R6_MOUSE;tr|Q3TUA1|Q3TUA1_MOUSE;tr|Q3TJ38|Q3TJ38_MOUSE;sp|P61979|HNRPK_MOUSE;tr|Q5FWJ5|Q5FWJ5_MOUSE;tr|Q3TL71|Q3TL71_MOUSE;tr|Q3U9Q3|Q3U9Q3_MOUSE;tr|Q3U6X2|Q3U6X2_MOUSE;tr|Q3TG17|Q3TG17_MOUSE;tr|H3BLL4|H3BLL4_MOUSE;tr|H3BK96|H3BK96_MOUSE;tr|H3BKD0|H3BKD0_MOUSE;tr|H3BKI8|H3BKI8_MOUSE;tr|Q8BT23|Q8BT23_MOUSE;tr|H3BLP7|H3BLP7_MOUSE;tr|H3BJS9|H3BJS9_MOUSE;tr|H3BJ43|H3BJ43_MOUSE	17	13	13	13	5	9	10	6	1	5	5	3	2	8	12	8	40.2	48.562	440	0	68.093	346210000	13848000	81	20067000	48475000	54417000	18275000	1021200	10074000	25313000	6093900	3312700	33759000	100460000	24948000	802700	1939000	2176700	731010	40846	402960	1012500	243760
B2M1R7	B2M1R7_MOUSE	Pcbp2	Poly(RC) binding protein 2	Mus musculus	tr|B2M1R7|B2M1R7_MOUSE	1	13	10	1	3	7	8	5	4	4	5	6	0	7	8	7	77.6	38.15	361	0	31.34	412550000	24268000	73	8824200	39309000	59979000	6800800	18626000	17700000	65520000	38645000	0	50658000	78767000	27719000	519070	2312300	3528200	400050	1095600	1041200	3854100	2273200
B2RQ13	B2RQ13_MOUSE	Pald1	X99384 protein	Mus musculus	tr|B2RQ13|B2RQ13_MOUSE;tr|B7ZMW5|B7ZMW5_MOUSE;tr|A0A0R4J007|A0A0R4J007_MOUSE;sp|P70261|PALD_MOUSE;tr|B7ZMW4|B7ZMW4_MOUSE	5	3	3	3	0	0	2	0	0	0	0	0	0	0	3	0	6.7	96.589	857	0	3.9661	10531000	214920	4	0	0	4709100	0	0	0	0	0	0	0	5821800	0	0	0	96103	0	0	0	0	0
B2RQ14	B2RQ14_MOUSE	Inpp5f	Inositol polyphosphate-5-phosphatase F	Mus musculus	tr|B2RQ14|B2RQ14_MOUSE;sp|Q8CDA1|SAC2_MOUSE	2	4	4	4	0	0	0	0	0	0	2	0	0	1	3	0	8	127.61	1132	0	6.5539	11054000	178290	8	0	0	0	0	0	0	1895200	0	0	1655500	7503200	0	0	0	0	0	0	0	30567	0
B2RQ68	B2RQ68_MOUSE	Luzp1	Luzp1 protein	Mus musculus	tr|B2RQ68|B2RQ68_MOUSE;sp|Q8R4U7|LUZP1_MOUSE;tr|B7ZW89|B7ZW89_MOUSE;tr|Q6KAP6|Q6KAP6_MOUSE;tr|Q05CE8|Q05CE8_MOUSE;tr|E9Q9L3|E9Q9L3_MOUSE	6	7	7	7	0	0	1	0	0	1	1	0	0	3	7	0	13.4	119.26	1067	0	9.7355	34022000	567030	15	0	0	4473600	0	0	658640	884280	0	0	3573500	24432000	0	0	0	74560	0	0	10977	14738	0
B2RQQ5	B2RQQ5_MOUSE	Map1b	Microtubule-associated protein 1B	Mus musculus	tr|B2RQQ5|B2RQQ5_MOUSE;sp|P14873|MAP1B_MOUSE;tr|Q3UF78|Q3UF78_MOUSE;tr|Q3TZM8|Q3TZM8_MOUSE;tr|Q8CFR9|Q8CFR9_MOUSE;tr|A0PJ96|A0PJ96_MOUSE;tr|Q3UPV4|Q3UPV4_MOUSE;tr|Q3TYV8|Q3TYV8_MOUSE;tr|Q8CAI9|Q8CAI9_MOUSE;sp|Q9QYR6|MAP1A_MOUSE;tr|A2ARP8|A2ARP8_MOUSE	11	19	19	19	1	1	10	2	3	3	4	3	1	5	13	3	13.7	270.3	2464	0	48.673	137370000	1346800	49	4621200	1829000	22387000	2910900	10175000	4331300	8605600	12419000	931960	10549000	50335000	8276900	45306	17932	219480	28538	99759	42464	84369	121750
B2RQQ7	B2RQQ7_MOUSE	Cdc42bpb	CDC42 binding protein kinase beta	Mus musculus	tr|B2RQQ7|B2RQQ7_MOUSE;sp|Q7TT50|MRCKB_MOUSE	2	2	2	2	0	0	1	0	0	0	1	0	0	0	2	1	2.4	194.73	1713	0	4.5716	8891400	105850	6	0	0	1526700	0	0	0	822590	0	0	0	5198900	1343200	0	0	18175	0	0	0	9792.7	0
B2RQS1	B2RQS1_MOUSE	Strn3	Striatin-3	Mus musculus	tr|B2RQS1|B2RQS1_MOUSE;sp|Q9ERG2|STRN3_MOUSE;tr|Q3UTR6|Q3UTR6_MOUSE;tr|Q3TNV4|Q3TNV4_MOUSE;tr|B3STQ1|B3STQ1_MOUSE;tr|B3STQ3|B3STQ3_MOUSE;tr|B3STQ2|B3STQ2_MOUSE;tr|B3STQ4|B3STQ4_MOUSE	8	7	7	7	0	0	2	0	0	0	3	0	0	0	5	0	19.5	77.731	712	0	7.445	28468000	1138700	10	0	0	3833800	0	0	0	8119000	0	0	0	16515000	0	0	0	153350	0	0	0	324760	0
B2RQS6	B2RQS6_MOUSE	Dhx36	Dhx36 protein	Mus musculus	tr|B2RQS6|B2RQS6_MOUSE;sp|Q8VHK9|DHX36_MOUSE;tr|A0JLR3|A0JLR3_MOUSE	3	7	7	7	0	0	2	1	0	0	4	1	0	0	3	0	10.9	113.84	1000	0	5.416	25823000	549440	11	0	0	3655600	1530800	0	0	15431000	1331400	0	0	3874900	0	0	0	77779	32569	0	0	328320	28327
B2RQV1	B2RQV1_MOUSE	Naa25	RIKEN cDNA C330023M02, isoform CRA_a	Mus musculus	tr|B2RQV1|B2RQV1_MOUSE;sp|Q8BWZ3|NAA25_MOUSE;tr|Q8BY54|Q8BY54_MOUSE;tr|Q8BKI9|Q8BKI9_MOUSE;tr|G3UZ51|G3UZ51_MOUSE	5	5	5	5	1	2	3	2	1	0	2	3	0	0	2	2	8.6	111.71	972	0	8.6049	45622000	970680	20	967920	3613600	8840000	1938100	1662900	0	8167800	7852100	0	0	9335500	3244100	20594	76884	188090	41237	35380	0	173780	167070
B2RRC5	B2RRC5_MOUSE	Rabgap1	RAB GTPase activating protein 1	Mus musculus	tr|B2RRC5|B2RRC5_MOUSE;sp|A2AWA9|RBGP1_MOUSE;tr|A2AWA7|A2AWA7_MOUSE;tr|A2AWB0|A2AWB0_MOUSE;tr|A0A0A6YWT4|A0A0A6YWT4_MOUSE;tr|A0A0A6YY35|A0A0A6YY35_MOUSE	6	4	4	4	0	0	3	0	0	0	0	0	0	0	4	0	5.4	120.8	1064	0	4.4622	15042000	289280	6	0	0	3612100	0	0	0	0	0	0	0	11430000	0	0	0	69463	0	0	0	0	0
B2RRH9	B2RRH9_MOUSE	Gmps	GMP synthase [glutamine-hydrolyzing]	Mus musculus	tr|B2RRH9|B2RRH9_MOUSE;sp|Q3THK7|GUAA_MOUSE	2	18	18	18	0	5	11	1	1	0	1	6	0	5	10	7	39.4	76.723	693	0	15.514	98959000	2356200	47	0	8494900	23093000	864910	1281000	0	2087600	10598000	0	12496000	31117000	8926600	0	202260	549840	20593	30499	0	49704	252340
B2RRS4	B2RRS4_MOUSE	Gtpbp3	GTP binding protein 3	Mus musculus	tr|B2RRS4|B2RRS4_MOUSE;sp|Q923K4|GTPB3_MOUSE;tr|E9PWV7|E9PWV7_MOUSE	3	2	2	2	0	0	0	0	0	0	0	0	2	0	0	0	9.3	52.175	492	0.00052938	1.4081	2617800	124650	2	0	0	0	0	0	0	0	0	2617800	0	0	0	0	0	0	0	0	0	0	0
B2RSC8	B2RSC8_MOUSE	Nedd4	E3 ubiquitin-protein ligase NEDD4	Mus musculus	tr|B2RSC8|B2RSC8_MOUSE;sp|P46935|NEDD4_MOUSE;tr|Q3TUU1|Q3TUU1_MOUSE;tr|A0JNZ0|A0JNZ0_MOUSE;tr|Q3V335|Q3V335_MOUSE;tr|V9GXK3|V9GXK3_MOUSE;tr|V9GWV8|V9GWV8_MOUSE;tr|Q8BNU7|Q8BNU7_MOUSE;tr|V9GXS6|V9GXS6_MOUSE	9	33	33	30	1	13	25	8	9	8	20	13	2	18	29	13	45.1	102.71	887	0	79.691	1427600000	35689000	201	1300200	71778000	272780000	15921000	24351000	24762000	208970000	64763000	2401100	155470000	512620000	72454000	32505	1794500	6819600	398020	608760	619060	5224300	1619100
B2RSV4	B2RSV4_MOUSE	Sf3b3	Splicing factor 3b, subunit 3	Mus musculus	tr|B2RSV4|B2RSV4_MOUSE;sp|Q921M3|SF3B3_MOUSE	2	8	8	8	1	3	5	2	3	3	3	4	1	3	4	1	11.6	135.55	1217	0	11.741	60966000	1172400	35	874490	6190200	12264000	1961500	3224400	4027900	4237200	8299600	1352900	7035800	10377000	1120300	16817	119040	235840	37722	62008	77459	81485	159610
B2RT77	B2RT77_MOUSE	Twistnb	DNA-directed RNA polymerase I subunit RPA43	Mus musculus	tr|B2RT77|B2RT77_MOUSE;sp|Q78WZ7|RPA43_MOUSE	2	10	10	10	6	4	4	3	4	4	7	3	1	3	2	3	39.4	36.721	330	0	205.08	1456200000	104020000	50	21003000	90932000	111110000	134790000	10566000	13941000	86697000	71502000	488390	281830000	140220000	493150000	1500200	6495200	7936200	9627900	754730	995770	6192600	5107300
B2RTB0	B2RTB0_MOUSE	Pdap1	28 kDa heat- and acid-stable phosphoprotein	Mus musculus	tr|B2RTB0|B2RTB0_MOUSE;sp|Q3UHX2|HAP28_MOUSE;tr|Q1WWJ8|Q1WWJ8_MOUSE	3	7	7	7	2	1	2	1	0	1	1	0	0	2	6	0	31.5	20.605	181	0	6.329	78186000	11169000	20	4387200	3533500	19009000	2330700	0	1574700	12050000	0	0	9652500	25648000	0	626750	504780	2715600	332960	0	224950	1721400	0
B2RTM0	B2RTM0_MOUSE	Hist2h4	Histone H4	Mus musculus	tr|B2RTM0|B2RTM0_MOUSE;sp|P62806|H4_MOUSE;tr|Q61667|Q61667_MOUSE;tr|Q6B822|Q6B822_MOUSE	4	15	15	15	11	11	13	14	4	6	5	3	7	7	10	5	60.2	11.367	103	0	323.31	13334000000	2222300000	196	1999600000	2659200000	3184400000	4318700000	118170000	179320000	89948000	117450000	142270000	171070000	144860000	208550000	333270000	443200000	530740000	719790000	19696000	29886000	14991000	19575000
B2RTN5	B2RTN5_MOUSE	Arhgap35	Glucocorticoid receptor DNA binding factor 1	Mus musculus	tr|B2RTN5|B2RTN5_MOUSE;sp|Q91YM2|RHG35_MOUSE;tr|Q3TSU7|Q3TSU7_MOUSE;tr|Q3UVZ8|Q3UVZ8_MOUSE;tr|Q5U612|Q5U612_MOUSE	5	9	9	9	0	0	4	0	0	0	1	0	0	1	7	0	10.5	170.39	1499	0	10.934	32522000	416950	11	0	0	6823200	0	0	0	441550	0	0	0	25257000	0	0	0	87477	0	0	0	5661	0
B2RUC7	B2RUC7_MOUSE	Strap	Serine-threonine kinase receptor-associated protein	Mus musculus	tr|B2RUC7|B2RUC7_MOUSE;sp|Q9Z1Z2|STRAP_MOUSE	2	2	2	2	0	0	1	1	0	0	0	1	0	0	0	1	14	38.442	350	0.0030075	0.74459	37047000	1764100	2	0	0	1350700	12456000	0	0	0	18123000	0	0	0	5117600	0	0	64321	593150	0	0	0	862980
B2RUE8	B2RUE8_MOUSE	Map4k4	Map4k4 protein	Mus musculus	tr|B2RUE8|B2RUE8_MOUSE;tr|Q6ZQ68|Q6ZQ68_MOUSE;tr|A0A0A6YWM8|A0A0A6YWM8_MOUSE;tr|A0A0A6YWR8|A0A0A6YWR8_MOUSE;tr|B7ZNR8|B7ZNR8_MOUSE;tr|A0A0A6YW53|A0A0A6YW53_MOUSE;tr|B7ZNR9|B7ZNR9_MOUSE;sp|P97820|M4K4_MOUSE;tr|E9PVG7|E9PVG7_MOUSE;tr|F8VPL5|F8VPL5_MOUSE;tr|A0A0A6YWJ2|A0A0A6YWJ2_MOUSE;tr|A0A0A6YVZ8|A0A0A6YVZ8_MOUSE;tr|E0CZF8|E0CZF8_MOUSE;tr|E0CZD7|E0CZD7_MOUSE;tr|E0CXD6|E0CXD6_MOUSE;tr|E0CY98|E0CY98…	25	17	17	14	1	2	6	2	1	1	6	7	0	0	10	2	25.7	139.06	1221	0	17.464	100040000	1887500	37	1061400	3488900	12728000	1569000	594530	1640200	9859300	30506000	0	0	36256000	2331900	20026	65829	240140	29605	11217	30947	186020	575590
B2RUG7	B2RUG7_MOUSE	Zfr	Zinc finger RNA binding protein	Mus musculus	tr|B2RUG7|B2RUG7_MOUSE;sp|O88532|ZFR_MOUSE;tr|F6QJP7|F6QJP7_MOUSE;tr|D3Z5G4|D3Z5G4_MOUSE;tr|D3Z7V6|D3Z7V6_MOUSE;tr|F6RTK9|F6RTK9_MOUSE;tr|F6V459|F6V459_MOUSE	7	22	22	22	2	5	13	4	4	3	14	10	1	2	8	5	33.2	114.45	1052	0	102.14	191350000	4252200	76	2520800	11317000	47884000	3983100	6698400	4282400	41957000	23102000	1405400	2098900	38573000	7529000	56019	251490	1064100	88513	148850	95163	932380	513370
B2RUJ4	B2RUJ4_MOUSE	Atad5	Atad5 protein	Mus musculus	tr|B2RUJ4|B2RUJ4_MOUSE;tr|Z4YKQ9|Z4YKQ9_MOUSE;sp|Q4QY64|ATAD5_MOUSE	3	55	55	55	22	27	37	30	10	7	33	16	13	6	19	16	41.6	197.98	1772	0	253.1	725690000	7888000	256	54170000	83539000	205380000	83258000	22162000	18113000	86596000	45239000	27196000	9797700	59240000	31001000	588810	908030	2232400	904980	240900	196880	941260	491730
B2RUK1	B2RUK1_MOUSE	Pard3	Pard3 protein	Mus musculus	tr|B2RUK1|B2RUK1_MOUSE;tr|B7ZNY3|B7ZNY3_MOUSE;tr|F6S7Z1|F6S7Z1_MOUSE;tr|G3XA13|G3XA13_MOUSE;sp|Q99NH2|PARD3_MOUSE;tr|A5D6P2|A5D6P2_MOUSE;tr|A0A0R4J1Y4|A0A0R4J1Y4_MOUSE;tr|E0CXR8|E0CXR8_MOUSE;tr|E0CZE2|E0CZE2_MOUSE;tr|E0CZ83|E0CZ83_MOUSE;tr|E0CXL4|E0CXL4_MOUSE;tr|F6TSJ9|F6TSJ9_MOUSE;tr|E0CY24|E0CY24_MOUSE;tr|Q8BPQ6|Q8BPQ6_MOUSE;tr|Q8BPQ4|Q8BPQ4_MOUSE;tr|E9PYJ2|E9PYJ2_MOUSE;tr|F6UGU7|F6UGU7_MOUSE;t…	21	8	8	8	0	0	2	0	1	0	2	2	0	0	4	0	10.3	145.67	1304	0	6.2975	21492000	294410	11	0	0	2864900	0	1423200	0	1954600	1711500	0	0	13537000	0	0	0	39245	0	19496	0	26776	23445
B2RUK5	B2RUK5_MOUSE	Mccc2	Methylcrotonoyl-CoA carboxylase beta chain, mitochondrial	Mus musculus	tr|B2RUK5|B2RUK5_MOUSE;sp|Q3ULD5|MCCB_MOUSE;tr|Q6PD20|Q6PD20_MOUSE;tr|Q8K1L7|Q8K1L7_MOUSE;tr|Q9D2F6|Q9D2F6_MOUSE	5	10	10	10	0	4	1	1	0	0	0	0	0	4	3	9	28.1	61.378	563	0	20.109	45329000	1618900	22	0	5114500	1716200	340960	0	0	0	0	0	7511200	5695300	24950000	0	182660	61292	12177	0	0	0	0
B2RUM8	B2RUM8_MOUSE	Ddx18	ATP-dependent RNA helicase DDX18	Mus musculus	tr|B2RUM8|B2RUM8_MOUSE;sp|Q8K363|DDX18_MOUSE;tr|Q9CSG7|Q9CSG7_MOUSE;tr|Q9CSJ2|Q9CSJ2_MOUSE;tr|F6ZX28|F6ZX28_MOUSE	5	56	56	56	43	42	44	45	42	33	43	43	32	36	42	35	74.2	74.18	660	0	323.31	18860000000	554720000	949	1564900000	2200200000	2436400000	2047100000	1414100000	717660000	2794400000	2377800000	636760000	940490000	1109400000	621220000	46026000	64711000	71658000	60208000	41592000	21108000	82187000	69935000
B2RUR3	B2RUR3_MOUSE	Abcb1b	ATP-binding cassette, sub-family B (MDR/TAP), member 1B	Mus musculus	tr|B2RUR3|B2RUR3_MOUSE;sp|P21447|MDR1A_MOUSE;sp|P06795|MDR1B_MOUSE	3	3	3	3	0	0	2	0	0	0	1	0	0	0	1	0	4.7	140.99	1276	0	6.2712	7709700	122380	3	0	0	4999300	0	0	0	738550	0	0	0	1971900	0	0	0	79353	0	0	0	11723	0
B2RVP5	B2RVP5_MOUSE	H2afv	Histone H2A	Mus musculus	tr|B2RVP5|B2RVP5_MOUSE;sp|Q3THW5|H2AV_MOUSE;sp|P0C0S6|H2AZ_MOUSE;tr|G3UWL7|G3UWL7_MOUSE;tr|Q8R029|Q8R029_MOUSE;tr|Q3TFU6|Q3TFU6_MOUSE;tr|Q3UA95|Q3UA95_MOUSE;tr|G3UX40|G3UX40_MOUSE	8	4	2	2	2	0	1	0	0	0	0	0	1	0	0	0	41.4	13.509	128	0	56.613	41466000	8293300	3	11604000	0	26868000	0	0	0	0	0	2994400	0	0	0	2320800	0	5373500	0	0	0	0	0
B2RWR4	B2RWR4_MOUSE	Cdr2l	Cerebellar degeneration-related protein 2-like	Mus musculus	tr|B2RWR4|B2RWR4_MOUSE;sp|A2A6T1|CDR2L_MOUSE;tr|B7ZMV4|B7ZMV4_MOUSE	3	3	3	3	0	0	1	0	0	0	1	0	0	1	2	0	11.2	53.238	465	0	15.33	13859000	554370	3	0	0	1663300	0	0	0	996330	0	0	3048600	8151000	0	0	0	66531	0	0	0	39853	0
B2RWZ2	B2RWZ2_MOUSE	Myo1d	Myo1d protein	Mus musculus	tr|B2RWZ2|B2RWZ2_MOUSE;sp|Q5SYD0|MYO1D_MOUSE;tr|Q3UG58|Q3UG58_MOUSE;tr|Q8K063|Q8K063_MOUSE;tr|Q91ZI5|Q91ZI5_MOUSE;sp|Q5SUA5|MYO1G_MOUSE	6	7	7	7	0	0	4	0	0	0	1	2	0	0	4	1	11.9	109.28	944	0.00052994	1.4112	48916000	889380	10	0	0	13040000	0	0	0	3868000	2617100	0	0	20262000	9129200	0	0	237100	0	0	0	70327	47583
B2RX66	B2RX66_MOUSE	Taok1	MCG124812	Mus musculus	tr|B2RX66|B2RX66_MOUSE;sp|Q5F2E8|TAOK1_MOUSE;tr|Q3UUG1|Q3UUG1_MOUSE	3	60	60	52	33	42	35	43	35	32	40	44	40	41	30	37	56.1	116.05	1001	0	323.31	4920100000	104680000	648	181170000	700940000	394440000	307820000	398740000	224040000	558370000	755330000	353310000	527280000	265800000	252800000	3854800	14914000	8392300	6549400	8483900	4766700	11880000	16071000
B2RY05	B2RY05_MOUSE	Pik3r4	Pik3r4 protein	Mus musculus	tr|B2RY05|B2RY05_MOUSE;tr|B2RXR2|B2RXR2_MOUSE;sp|Q8VD65|PI3R4_MOUSE;tr|A0A087WP62|A0A087WP62_MOUSE;tr|A0A087WQR4|A0A087WQR4_MOUSE;tr|A0A0R4J2C7|A0A0R4J2C7_MOUSE	6	3	3	3	0	0	1	0	0	0	0	1	0	0	2	0	4.7	133.91	1191	0.0030364	0.8754	14827000	235350	4	0	0	1449300	0	0	0	0	888860	0	0	12489000	0	0	0	23006	0	0	0	0	14109
B2RY27	B2RY27_MOUSE	Taok3	MCG125789, isoform CRA_a	Mus musculus	tr|B2RY27|B2RY27_MOUSE;sp|Q8BYC6|TAOK3_MOUSE;tr|A0A0R4J1T3|A0A0R4J1T3_MOUSE;tr|Q3V3K3|Q3V3K3_MOUSE;tr|F6RXB5|F6RXB5_MOUSE	5	11	6	6	1	3	1	3	1	0	1	3	0	0	0	0	15.9	105.36	898	0	6.7394	11845000	275460	15	0	3807200	1008500	3076300	758150	0	1048400	2146100	0	0	0	0	0	88540	23454	71543	17631	0	24382	49909
B2ZAC8	B2ZAC8_MOUSE	Tcf25	Nuclear localized protein-1 isoform d (Fragment)	Mus musculus	tr|B2ZAC8|B2ZAC8_MOUSE;sp|Q8R3L2|TCF25_MOUSE;tr|Q80TL2|Q80TL2_MOUSE	3	8	8	8	0	3	6	0	0	0	5	5	0	2	3	1	21	73.951	651	0	8.5778	51717000	1723900	26	0	4848000	11640000	0	0	0	11718000	14248000	0	2201600	6621900	440410	0	161600	387980	0	0	0	390610	474930
B5T0J0	B5T0J0_MOUSE	Apobec3	Apobec3 splice variant	Mus musculus	tr|B5T0J0|B5T0J0_MOUSE;tr|B5T0I8|B5T0I8_MOUSE;tr|E2D6P1|E2D6P1_MOUSE;tr|B9ZZS2|B9ZZS2_MOUSE;sp|Q99J72|ABEC3_MOUSE;tr|H3BKS1|H3BKS1_MOUSE;tr|H3BJJ6|H3BJJ6_MOUSE;tr|H3BJD1|H3BJD1_MOUSE;tr|E2D881|E2D881_MOUSE;tr|E2D866|E2D866_MOUSE;tr|Q3TI69|Q3TI69_MOUSE;tr|H3BJQ3|H3BJQ3_MOUSE;tr|Q3U5C5|Q3U5C5_MOUSE;tr|B9ZZS3|B9ZZS3_MOUSE;tr|B5T0I9|B5T0I9_MOUSE;tr|H3BKE5|H3BKE5_MOUSE;tr|E9QMH1|E9QMH1_MOUSE;tr|B5T0I7…	20	2	2	2	0	1	1	0	2	0	1	0	0	0	0	0	11.5	44.414	373	0	4.4359	8286400	517900	5	0	1705400	1552000	0	2765100	0	2263800	0	0	0	0	0	0	106590	97002	0	172820	0	141490	0
B6YY24	B6YY24_MOUSE	Fam91a1	DNA segment, Chr 15, ERATO Doi 621, expressed, isoform CRA_a	Mus musculus	tr|B6YY24|B6YY24_MOUSE;sp|Q3UVG3|F91A1_MOUSE	2	4	4	4	0	1	4	0	0	0	1	0	0	0	3	0	7.4	93.462	837	0	5.9955	20754000	518840	6	0	1042900	8666200	0	0	0	1684800	0	0	0	9359700	0	0	26073	216660	0	0	0	42120	0
B7ZCL8	B7ZCL8_MOUSE	Mpp1	55 kDa erythrocyte membrane protein	Mus musculus	tr|B7ZCL8|B7ZCL8_MOUSE;tr|Q542P4|Q542P4_MOUSE;sp|P70290|EM55_MOUSE;tr|Q684Q6|Q684Q6_MOUSE;tr|A2AN84|A2AN84_MOUSE;tr|B7ZCL9|B7ZCL9_MOUSE;tr|B7ZCM0|B7ZCM0_MOUSE;tr|B7ZCM1|B7ZCM1_MOUSE;tr|Q3THA8|Q3THA8_MOUSE;tr|D6RFD5|D6RFD5_MOUSE	10	8	8	8	0	4	5	0	0	1	3	1	0	3	6	0	35.7	49.784	446	0	24.851	57656000	2402400	18	0	3501400	9897700	0	0	780720	5621800	681340	0	7645900	29527000	0	0	145890	412410	0	0	32530	234240	28389
B7ZMR0	B7ZMR0_MOUSE	Fam63a	Fam63a protein	Mus musculus	tr|B7ZMR0|B7ZMR0_MOUSE;sp|Q76LS9|FA63A_MOUSE;tr|A0A0G2JDK1|A0A0G2JDK1_MOUSE	3	4	4	4	0	2	2	0	0	0	0	0	0	3	2	0	13.5	51.225	468	0	3.1794	13266000	947580	6	0	1030200	2672100	0	0	0	0	0	0	3595900	5967900	0	0	73586	190860	0	0	0	0	0
B7ZMR9	B7ZMR9_MOUSE	Zfp800	MCG12507, isoform CRA_a	Mus musculus	tr|B7ZMR9|B7ZMR9_MOUSE;sp|Q0VEE6|ZN800_MOUSE;tr|D3YV79|D3YV79_MOUSE;tr|D3YZL3|D3YZL3_MOUSE	4	8	8	8	1	5	2	4	3	2	4	8	3	3	3	2	20.2	74.812	662	0	103.5	167590000	5078600	50	1182000	17112000	7358900	8214300	12231000	3708300	19970000	60782000	6766600	10935000	10400000	8932800	35818	518560	223000	248920	370640	112370	605140	1841900
B7ZMS6	B7ZMS6_MOUSE	Chtop	2500003M10Rik protein	Mus musculus	tr|B7ZMS6|B7ZMS6_MOUSE;tr|E9PW20|E9PW20_MOUSE;tr|Q2VPR3|Q2VPR3_MOUSE;sp|Q9CY57|CHTOP_MOUSE;tr|D3YZA1|D3YZA1_MOUSE;tr|D3Z7T7|D3Z7T7_MOUSE	6	2	2	2	0	0	0	0	0	0	0	0	0	0	2	0	14.6	19.371	178	0	1.9266	2949600	368690	2	0	0	0	0	0	0	0	0	0	0	2949600	0	0	0	0	0	0	0	0	0
B7ZND7	B7ZND7_MOUSE	Ppp1r18	2310014H01Rik protein	Mus musculus	tr|B7ZND7|B7ZND7_MOUSE;tr|B2RWV7|B2RWV7_MOUSE;sp|Q8BQ30|PPR18_MOUSE	3	2	2	2	0	1	0	0	0	0	1	0	0	0	2	1	5.7	65.61	594	0	6.982	11678000	389260	5	0	1622600	0	0	0	0	2636300	0	0	0	7418900	0	0	54087	0	0	0	0	87876	0
B7ZNX2	B7ZNX2_MOUSE	Anapc1	Anaphase promoting complex subunit 1	Mus musculus	tr|B7ZNX2|B7ZNX2_MOUSE;sp|P53995|APC1_MOUSE;tr|A2ATQ5|A2ATQ5_MOUSE;tr|Q3UE43|Q3UE43_MOUSE;tr|Q3TP10|Q3TP10_MOUSE	5	9	9	9	0	1	7	0	0	0	5	0	1	1	6	0	8.3	215.99	1944	0	5.5975	57281000	615920	12	0	1795400	14808000	0	0	0	7382800	0	840930	4271300	28183000	0	0	19305	159220	0	0	0	79385	0
B7ZWG0	B7ZWG0_MOUSE	Naa30	Nat12 protein	Mus musculus	tr|B7ZWG0|B7ZWG0_MOUSE;tr|B2RXP7|B2RXP7_MOUSE;sp|Q8CES0|NAA30_MOUSE;tr|E9QMB7|E9QMB7_MOUSE	4	2	2	2	0	0	0	0	0	0	1	0	0	0	1	0	6.6	39.428	364	0	2.6682	1357900	79877	3	0	0	0	0	0	0	0	0	0	0	1357900	0	0	0	0	0	0	0	0	0
B7ZWM7	B7ZWM7_MOUSE	Ankrd11	Ankrd11 protein	Mus musculus	tr|B7ZWM7|B7ZWM7_MOUSE;sp|E9Q4F7|ANR11_MOUSE;tr|E9Q4F8|E9Q4F8_MOUSE;tr|Q3UMF4|Q3UMF4_MOUSE;tr|Q05DP4|Q05DP4_MOUSE;tr|Q9CRP7|Q9CRP7_MOUSE;tr|Q8CBV4|Q8CBV4_MOUSE;tr|Q8BR16|Q8BR16_MOUSE;tr|Q80TP9|Q80TP9_MOUSE;tr|G5E893|G5E893_MOUSE	10	26	26	26	25	2	2	1	0	1	1	0	3	4	0	0	14.9	292.8	2609	0	99.266	117960000	1191500	41	98086000	2389200	2150900	2662700	0	0	1705200	0	2738600	8227600	0	0	990770	24133	21726	26896	0	0	17224	0
B7ZWM8	B7ZWM8_MOUSE	Lrch3	Leucine-rich repeat and calponin homology domain-containing protein 3	Mus musculus	tr|B7ZWM8|B7ZWM8_MOUSE;tr|B2RXP1|B2RXP1_MOUSE;sp|Q8BVU0|LRCH3_MOUSE;tr|E9QAU9|E9QAU9_MOUSE;tr|E9Q892|E9Q892_MOUSE;tr|E9Q0H5|E9Q0H5_MOUSE;tr|F6YZL6|F6YZL6_MOUSE;tr|F6Y466|F6Y466_MOUSE;tr|F6TPH7|F6TPH7_MOUSE	9	7	7	7	0	0	3	0	0	0	4	0	0	0	7	0	16.9	76.286	692	0	5.1946	23717000	718710	8	0	0	7166300	0	0	0	5221300	0	0	0	11330000	0	0	0	217160	0	0	0	158220	0
B7ZWN1	B7ZWN1_MOUSE	Kif20b	Kif20b protein	Mus musculus	tr|B7ZWN1|B7ZWN1_MOUSE;sp|Q80WE4|KI20B_MOUSE	2	13	13	13	0	2	11	2	0	1	2	0	0	1	6	2	10.7	198.98	1734	0	8.6518	741480000	7644100	19	0	2980100	31227000	2050800	0	16979000	662660000	0	0	951470	21606000	3028800	0	30723	321930	21142	0	175040	6831500	0
B8JJI4	B8JJI4_MOUSE	Bnip1	Vesicle transport protein SEC20	Mus musculus	tr|B8JJI4|B8JJI4_MOUSE;sp|Q6QD59|SEC20_MOUSE;tr|F7C279|F7C279_MOUSE	3	3	3	3	0	0	0	0	0	0	0	0	0	0	3	0	26.8	22.391	194	0	1.7102	2932900	266630	4	0	0	0	0	0	0	0	0	0	0	2932900	0	0	0	0	0	0	0	0	0
B8JK33	B8JK33_MOUSE	Hnrnpm	Heterogeneous nuclear ribonucleoprotein M	Mus musculus	tr|B8JK33|B8JK33_MOUSE;tr|Q3TL61|Q3TL61_MOUSE;tr|B8JK32|B8JK32_MOUSE;tr|Q3THB3|Q3THB3_MOUSE;sp|Q9D0E1|HNRPM_MOUSE;tr|Q3TW40|Q3TW40_MOUSE;tr|Q570Z0|Q570Z0_MOUSE;tr|Q3TQ66|Q3TQ66_MOUSE;tr|F6W322|F6W322_MOUSE;tr|F7C9U3|F7C9U3_MOUSE	10	7	7	7	0	6	6	3	0	0	0	1	0	2	6	2	17.3	68.161	640	0	8.2124	63429000	1378900	20	0	12752000	14532000	5566800	0	0	0	1458600	0	4429700	21243000	3446100	0	277230	315920	121020	0	0	0	31708
B9EHJ3	B9EHJ3_MOUSE	Tjp1	Tight junction protein ZO-1	Mus musculus	tr|B9EHJ3|B9EHJ3_MOUSE;sp|P39447|ZO1_MOUSE;tr|A0A0U1RPW2|A0A0U1RPW2_MOUSE;tr|Q91YW2|Q91YW2_MOUSE;tr|A0A0U1RPB2|A0A0U1RPB2_MOUSE	5	57	57	57	0	12	31	0	0	10	27	0	0	33	43	0	53.4	188.85	1685	0	252.7	986840000	11214000	174	0	27188000	150720000	0	0	15860000	86219000	0	0	218990000	487860000	0	0	308950	1712700	0	0	180220	979760	0
B9EHN0	B9EHN0_MOUSE	Uba1	Ubiquitin-activating enzyme E1, Chr X	Mus musculus	tr|B9EHN0|B9EHN0_MOUSE;sp|Q02053|UBA1_MOUSE;sp|P31254|UBA1Y_MOUSE;tr|Q61341|Q61341_MOUSE	4	29	29	29	0	14	22	6	5	6	6	5	5	12	25	15	42.1	117.81	1058	0	227.39	557860000	10331000	131	0	50525000	101670000	13151000	5619400	6429800	24468000	6059700	6903400	34776000	259040000	49215000	0	935640	1882800	243540	104060	119070	453110	112220
B9EHV1	B9EHV1_MOUSE	Myo9b	Myosin IXb	Mus musculus	tr|B9EHV1|B9EHV1_MOUSE;sp|Q9QY06|MYO9B_MOUSE;tr|E9QKV6|E9QKV6_MOUSE;tr|E9PWZ6|E9PWZ6_MOUSE;tr|E9PZW8|E9PZW8_MOUSE;tr|Q3TRT6|Q3TRT6_MOUSE;tr|Q3UFX8|Q3UFX8_MOUSE	7	8	8	8	0	1	5	0	0	0	0	0	0	1	6	0	7.6	222.64	1963	0	6.8348	18808000	179130	13	0	906680	7303400	0	0	0	0	0	0	0	10598000	0	0	8635.1	69556	0	0	0	0	0
B9EI57	B9EI57_MOUSE	Sltm	SAFB-like, transcription modulator	Mus musculus	tr|B9EI57|B9EI57_MOUSE;sp|Q8CH25|SLTM_MOUSE	2	10	10	9	4	4	6	7	0	1	3	2	2	0	1	3	11.8	116.92	1031	0	28.343	82099000	2002400	38	10688000	12344000	17689000	21197000	0	1021300	4484000	2998700	491740	0	3055900	8129600	260680	301080	431430	516990	0	24910	109370	73140
B9EIE9	B9EIE9_MOUSE	Adss	Adenylosuccinate synthetase isozyme 2	Mus musculus	tr|B9EIE9|B9EIE9_MOUSE;sp|P46664|PURA2_MOUSE;tr|Q8C909|Q8C909_MOUSE;tr|Q3UBP0|Q3UBP0_MOUSE;sp|P28650|PURA1_MOUSE;tr|J3QN31|J3QN31_MOUSE	6	17	17	17	8	5	8	5	10	2	5	12	0	2	5	3	47.8	50.02	456	0	19.678	161670000	8083600	61	14311000	10698000	19132000	4592400	26434000	2173000	20783000	47478000	0	2060200	8043500	5966500	715560	534900	956620	229620	1321700	108650	1039200	2373900
B9EIT8	B9EIT8_MOUSE	Trmt10a	Rg9mtd2 protein	Mus musculus	tr|B9EIT8|B9EIT8_MOUSE;sp|Q8C1Z8|TM10A_MOUSE;tr|A0A0R4J205|A0A0R4J205_MOUSE;tr|E0CZ56|E0CZ56_MOUSE	4	4	4	4	0	1	1	1	2	0	0	0	0	0	0	0	17.1	37.992	328	0	3.3764	10374000	610250	5	0	1654700	1835000	994790	5889700	0	0	0	0	0	0	0	0	97338	107940	58517	346450	0	0	0
B9EIU1	B9EIU1_MOUSE	Eprs	Glutamyl-prolyl-tRNA synthetase	Mus musculus	tr|B9EIU1|B9EIU1_MOUSE;sp|Q8CGC7|SYEP_MOUSE;tr|Q8BTR1|Q8BTR1_MOUSE;tr|Q3UGD4|Q3UGD4_MOUSE;tr|A0A0A6YWA4|A0A0A6YWA4_MOUSE;tr|Q3TMX9|Q3TMX9_MOUSE;tr|Q9CRF9|Q9CRF9_MOUSE;tr|A0A0A6YWH3|A0A0A6YWH3_MOUSE;tr|Q3TLK2|Q3TLK2_MOUSE	9	58	58	58	11	25	41	26	20	15	34	34	13	27	40	27	55	169.96	1512	0	290.28	1540200000	18336000	356	17358000	103680000	311650000	73231000	51676000	29122000	139590000	113380000	25594000	132430000	404790000	137710000	206640	1234300	3710100	871800	615180	346690	1661700	1349700
B9EJ37	B9EJ37_MOUSE	Sh3pxd2b	SH3 and PX domains 2B	Mus musculus	tr|B9EJ37|B9EJ37_MOUSE;sp|A2AAY5|SPD2B_MOUSE;tr|Q3TDV5|Q3TDV5_MOUSE;sp|O89032|SPD2A_MOUSE	4	14	14	14	0	3	9	0	0	1	7	0	0	2	11	0	24.7	101.5	908	0	9.5577	168110000	3820700	28	0	2860600	30608000	0	0	1410400	25966000	0	0	5960600	101300000	0	0	65013	695630	0	0	32055	590130	0
B9EJ54	B9EJ54_MOUSE	Nup205	MCG21756, isoform CRA_b	Mus musculus	tr|B9EJ54|B9EJ54_MOUSE;tr|Q6PDG0|Q6PDG0_MOUSE;tr|A0A0J9YUD5|A0A0J9YUD5_MOUSE;tr|Q6ZQG1|Q6ZQG1_MOUSE;tr|Q6P9L5|Q6P9L5_MOUSE;tr|Q9D6C1|Q9D6C1_MOUSE;tr|Q3UFI7|Q3UFI7_MOUSE;tr|E9Q880|E9Q880_MOUSE;tr|Q80VE6|Q80VE6_MOUSE;tr|Q6P9Y6|Q6P9Y6_MOUSE	10	32	32	32	7	10	10	5	8	1	21	4	5	1	10	2	24.3	227.46	2008	0	54.33	173190000	1698000	75	10472000	16822000	26753000	7078600	16202000	1222900	53470000	5968000	6327600	962690	25191000	2722000	102670	164920	262280	69398	158840	11990	524210	58509
B9EJ80	B9EJ80_MOUSE	Pdzd8	PDZ domain containing 8	Mus musculus	tr|B9EJ80|B9EJ80_MOUSE;tr|Q3UMB1|Q3UMB1_MOUSE	2	26	26	26	0	3	11	0	0	0	17	0	0	5	23	0	34.4	127.74	1147	0	87.909	343530000	6246000	58	0	4015700	22750000	0	0	0	58570000	0	0	18475000	239720000	0	0	73012	413640	0	0	0	1064900	0
B9EK95	B9EK95_MOUSE	Myof	Myof protein	Mus musculus	tr|B9EK95|B9EK95_MOUSE;sp|Q69ZN7|MYOF_MOUSE;tr|E9Q390|E9Q390_MOUSE	3	82	82	81	26	39	64	24	21	14	60	13	26	18	50	20	49.9	234.53	2061	0	253.67	1985200000	16140000	354	61534000	204690000	416390000	57802000	53281000	33651000	357330000	45891000	90990000	110350000	472430000	80836000	500280	1664100	3385300	469930	433180	273580	2905100	373090
B9EKB8	B9EKB8_MOUSE	Igf2r	Insulin-like growth factor 2 receptor	Mus musculus	tr|B9EKB8|B9EKB8_MOUSE;tr|B7ZWC4|B7ZWC4_MOUSE;sp|Q07113|MPRI_MOUSE;tr|Q8C2F9|Q8C2F9_MOUSE	4	3	3	3	0	1	0	0	0	0	0	0	1	2	1	0	2.4	273.81	2483	0	2.3714	10530000	87746	4	0	955040	0	0	0	0	0	0	1829300	4217500	3527600	0	0	7958.7	0	0	0	0	0	0
B9EKC1	B9EKC1_MOUSE	Pask	PAS domain containing serine/threonine kinase	Mus musculus	tr|B9EKC1|B9EKC1_MOUSE;sp|Q8CEE6|PASK_MOUSE	2	21	21	21	0	5	15	0	0	0	8	0	0	6	17	0	26.8	151.32	1383	0	35.539	182860000	3099300	52	0	9859000	47976000	0	0	0	11049000	0	0	27110000	86864000	0	0	167100	813160	0	0	0	187270	0
B9EKC3	B9EKC3_MOUSE	Arhgap5	Rho GTPase activating protein 5	Mus musculus	tr|B9EKC3|B9EKC3_MOUSE;tr|E9PYT0|E9PYT0_MOUSE;sp|P97393|RHG05_MOUSE	3	19	19	19	0	3	9	1	0	0	3	1	0	5	14	0	21.7	172.44	1503	0	21.208	99643000	1346500	38	0	5710700	22598000	1502600	0	0	2488000	461530	0	8477700	58404000	0	0	77171	305380	20305	0	0	33621	6236.9
B9EKE9	B9EKE9_MOUSE	Ddx3x	Ddx3x protein	Mus musculus	tr|B9EKE9|B9EKE9_MOUSE;tr|Q3TQX5|Q3TQX5_MOUSE;sp|Q62167|DDX3X_MOUSE;tr|B7ZWF1|B7ZWF1_MOUSE;tr|B9EIA2|B9EIA2_MOUSE;sp|P16381|DDX3L_MOUSE;sp|Q61496|DDX4_MOUSE;tr|Q3V086|Q3V086_MOUSE	8	30	29	9	11	21	26	16	11	12	19	15	9	18	23	18	53.4	73.013	661	0	318.08	1733100000	44439000	211	33285000	153850000	308890000	63226000	47573000	43515000	272480000	131380000	20185000	133700000	409120000	115930000	853470	3944900	7920400	1621200	1219800	1115800	6986700	3368800
B9EKJ3	B9EKJ3_MOUSE	Mon2	Mon2 protein	Mus musculus	tr|B9EKJ3|B9EKJ3_MOUSE;sp|Q80TL7|MON2_MOUSE;tr|Q5XK24|Q5XK24_MOUSE	3	4	4	4	0	0	2	0	0	0	2	0	0	0	1	0	3.7	188.35	1709	0	3.4274	6784200	83756	5	0	0	1609100	0	0	0	3152400	0	0	0	2022700	0	0	0	19866	0	0	0	38918	0
B9EKJ7	B9EKJ7_MOUSE	Tnks1bp1	Tankyrase 1 binding protein 1	Mus musculus	tr|B9EKJ7|B9EKJ7_MOUSE;sp|P58871|TB182_MOUSE;tr|Z4YJL4|Z4YJL4_MOUSE	3	5	5	5	0	0	2	0	0	0	0	0	0	2	5	0	5.8	181.82	1720	0	6.085	27706000	325950	10	0	0	2694800	0	0	0	0	0	0	4503800	20507000	0	0	0	31704	0	0	0	0	0
B9EKP5	B9EKP5_MOUSE	Flna	Filamin, alpha	Mus musculus	tr|B9EKP5|B9EKP5_MOUSE;tr|B7FAU9|B7FAU9_MOUSE;sp|Q8BTM8|FLNA_MOUSE;tr|B7FAV1|B7FAV1_MOUSE;tr|Q3U7N9|Q3U7N9_MOUSE;tr|Q6KAM8|Q6KAM8_MOUSE;tr|F6XC15|F6XC15_MOUSE;tr|J3JS91|J3JS91_MOUSE;tr|I7HPX4|I7HPX4_MOUSE;tr|F6Z2C0|F6Z2C0_MOUSE	10	17	17	15	0	12	10	0	0	0	2	0	0	8	7	0	10.5	280.47	2639	0	14.361	109210000	808930	35	0	24775000	22102000	0	0	0	1901100	0	0	23435000	36993000	0	0	183520	163720	0	0	0	14082	0
B9EKQ1	B9EKQ1_MOUSE	Tbc1d8b	Tbc1d8b protein	Mus musculus	tr|B9EKQ1|B9EKQ1_MOUSE;sp|A3KGB4|TBC8B_MOUSE	2	4	4	4	0	2	3	0	0	0	1	1	0	0	3	0	5	127.47	1110	0	15.171	19395000	380300	10	0	2272400	5558100	0	0	0	1259700	1379700	0	0	8925600	0	0	44558	108980	0	0	0	24700	27052
B9EKY0	B9EKY0_MOUSE	Dennd4b	Dennd4b protein	Mus musculus	tr|B9EKY0|B9EKY0_MOUSE;sp|Q3U1Y4|DEN4B_MOUSE;tr|A0A0R4J172|A0A0R4J172_MOUSE	3	2	2	2	0	0	2	0	0	0	0	0	0	0	2	0	2.7	149.23	1354	0	2.1884	8637600	154240	1	0	0	3175000	0	0	0	0	0	0	0	5462600	0	0	0	56697	0	0	0	0	0
B9VU59	B9VU59_MOUSE		Fv1 gammaretrovirus restriction factor (Fragment)	Mus musculus	tr|B9VU59|B9VU59_MOUSE;tr|X2FTC5|X2FTC5_MOUSE;tr|X2FQP5|X2FQP5_MOUSE;tr|Q6JWR1|Q6JWR1_MOUSE;sp|P70213|FV1_MOUSE;tr|E3VX21|E3VX21_MOUSE	6	6	6	6	0	1	3	0	0	0	2	0	0	4	5	0	27.6	49.927	439	0	7.7373	46116000	1921500	15	0	1211500	6652900	0	0	0	3818800	0	0	11565000	22867000	0	0	50481	277200	0	0	0	159120	0
D0QMC6	D0QMC6_MOUSE		Mndal (Fragment)	Mus musculus	tr|D0QMC6|D0QMC6_MOUSE	1	8	5	5	4	5	5	4	3	3	4	5	4	5	5	4	80.5	4.6081	41	0	87.2	366170000	122060000	61	29514000	72384000	54375000	34298000	11166000	11787000	32105000	31482000	26011000	25844000	18563000	18639000	9838100	24128000	18125000	11433000	3722100	3929100	10702000	10494000
[truncated: 948 more rows]
[truncated: 67 more columns]

## Sheet: host
originalAC	proteinGroup	AC	SYMBOL	maxOccurrence	minOccurrence	logFC	p	padj
A0A068WAZ7	A0A068WAZ7	A0A068WAZ7	Epb41	3	0	23.4548	0.000175805	0.000837896
A0A087WNP6	A0A087WNP6	A0A087WNP6	Cdv3	3	0	22.5473	7.25827e-05	0.000681936
A0A087WNV1	A0A087WNV1	A0A087WNV1	Agfg1	3	0	22.5717	0.000123266	0.000726553
[truncated: 1,377 more rows]

## Sheet: MHV
originalAC	proteinGroup	AC	SYMBOL	maxOccurrence	minOccurrence	logFC	p	padj
[truncated: 19 more rows]
