# Supplementary material for: Determination of host proteins composing the microenvironment of coronavirus replicase complexes by proximity-labeling
Source: eLife. 2019 Jan 11;8:e42037. doi: 10.7554/eLife.42037 (PMC6372286; doi:10.7554/eLife.42037)
Supplement: Supplementary file 3. [file elife-42037-supp3.xlsx]

## Sheet: original
LP_44477 G-CUSTOM-342213															Cytotox raw				Cytotox fold change						Gaussia Raw				Gaussia fold change
Plate	Well	Pool Catalog Number	Duplex Catalog Number 1	Duplex Catalog Number 2	Duplex Catalog Number 3	Duplex Catalog Number 4	Gene Symbol	GENE ID	Gene Accession	GI Number	Sequence 1	Sequence 2	Sequence 3	Sequence 4	N1	N2	N3	N4	N1	N2	N3	N4	MEAN	STDEV	N1	N2	N3	N4	N1	N2	N3	N4	MEAN	STDEV	Gene symbol
Plate 1	B02	L-062731-00	J-062731-05	J-062731-06	J-062731-07	J-062731-08	Stk38	106504	NM_134115	19527343	GCUGCGAUAUCUAUUGAAA	UGAGUAAUCAUACGAAGGA	GCAGACGGGUUACAACAAG	GGGCAUGUGUACGCAAUGA	0.5169	0.5373	0.9553	0.7537	0.95882	0.999442	1.2352	1.04261	1.05902	0.122334	14887909	23646570	4480017	5229708	1.25215	0.852033	0.497052	0.623385	0.806156	0.331647	Stk38
Plate 1	B03	L-055220-01	J-055220-09	J-055220-10	J-055220-11	J-055220-12	Efhd2	27984	NM_025994	31981085	CAGUGAAACCCGUGCCGUU	AGGAGUGCCUGACGUGUUU	GCGUUAAGGGUGCCAAGAA	CGGACGAGUUGGCCAGCAA	0.5816	0.9519	0.8758	0.7928	1.07884	1.77065	1.1324	1.09669	1.26964	0.334743	17956230	19674317	6536935	5092302	1.51022	0.708905	0.725264	0.607006	0.887848	0.418198	Efhd2
Plate 1	B04	L-056300-01	J-056300-09	J-056300-10	J-056300-11	J-056300-12	Acbd5	74159	NM_028793	27229191	CAAUUUAGAUCCCGGAACA	GAGAGUAGGGAAUAGAAUA	GCGAAAUUAUCUUUGCAGA	ACCAAUGGCUAUAAAGGUA	0.5902	0.4992	0.8669	0.7526	1.09479	0.928571	1.12089	1.04108	1.04633	0.0852499	7242606	23185178	5892832	5601535	0.609142	0.835408	0.653802	0.667707	0.691515	0.0991287	Acbd5
Plate 1	B05	L-040515-01	J-040515-09	J-040515-10	J-040515-11	J-040515-12	Arfgap2	77038	NM_023854	12963846	UGUGUGAGUUGGAUGACUU	GUUUGAGAGCCUUUAUCUA	GAGAAGGAACCUGAAGUUA	GAAACAAAGUGGUGUCAAA	0.5904	0.5722	0.8728	0.721	1.09516	1.06436	1.12852	0.997372	1.07135	0.0558489	12054385	22469425	5383048	7196231	1.01384	0.809618	0.597242	0.857796	0.819624	0.171979	Arfgap2
Plate 1	B06	L-051314-01	J-051314-09	J-051314-10	J-051314-11	J-051314-12	Dync1li1	235661	NM_146229	22122794	UAAAUGUGCACGACGAAGA	UGAGAGAACAUGUCGACAA	AGACAGAAUCACACGGAAA	GAGAUGAACACUUCGAUUU	0.5778	0.5581	0.8475	0.7209	1.07179	1.03813	1.09581	0.997233	1.05074	0.0428027	11814516	28184041	5456110	9987081	0.993665	1.01553	0.605348	1.19047	0.951252	0.246849	Dync1li1
Plate 1	B07	L-048660-01	J-048660-09	J-048660-10	J-048660-11	J-048660-12	Sh3gl1	20405	NM_013664	7305484	GCUGACAAGCUGAAGCGCA	AGUCCAAGGAGGUGGCGGA	AAGCAGUUCUACAAGGCGA	GCUGCAAGGCGCUUUAUGA	0.5488	0.5375	0.6714	0.7702	1.01799	0.999814	0.868115	1.06543	0.987838	0.084473	13835972	31899847	12233720	7967545	1.16368	1.14941	1.35732	0.949737	1.15504	0.166504	Sh3gl1
Plate 1	B08	L-046060-01	J-046060-09	J-046060-10	J-046060-11	J-046060-12	Fkbp8	14232	NM_010223	6857786	AGACCGCCCUGUACCGAAA	CGCUCAUGGAUGUGGGCGA	GAGAAUGGCACCCGUGUAC	GGAACGGAUUGCUGCGGAU	0.571	0.5173	0.8043	0.6998	1.05917	0.96224	1.03995	0.968045	1.00735	0.0494246	14305566	29301789	10176315	11262515	1.20318	1.0558	1.12905	1.3425	1.18263	0.122389	Fkbp8
Plate 1	B09	L-056432-01	J-056432-09	J-056432-10	J-056432-11	J-056432-12	Rab11fip5	52055	NM_177466	55743142	CGAAACAAGCUACGCAAGU	CGGAACAACCUGAGCGCCA	CAGCAGAAAAGGAUCGGAA	GAGCCAGAGAGACGAGCAU	0.5233	0.4883	0.765	0.6088	0.970692	0.908296	0.989139	0.842164	0.927573	0.0666233	14117056	29895275	9186768	12140088	1.18732	1.07719	1.01926	1.44711	1.18272	0.189542	Rab11fip5
Plate 1	B10	L-040803-01	J-040803-09	J-040803-10	J-040803-11	J-040803-12	Ehd2	259300	NM_153068	55742710	GCGCAAGCUCAACGACCUA	CCAGUAUAGCACCGGCAAA	GGAGCUGUAUCGCACGAAA	AGUGCAGGGCGGUGCGUUU	0.5443	0.5641	0.7727	0.6791	1.00965	1.04929	0.999095	0.939411	0.999361	0.0454353	16158000	33967860	12111586	10906041	1.35898	1.22393	1.34376	1.30001	1.30667	0.0605593	Ehd2
Plate 1	B11	L-057690-01	J-057690-09	J-057690-10	J-057690-11	J-057690-12	Wipi2	74781	NM_178398	31341584	GUAGUAAGUCCGGGUAUAA	GGUGUAAGAUGCUAGGUCA	GGAAAGGGCAGGACGCCAA	GUUCAAGGAUAGCUAAUCA	0.5829	0.5444	0.6884	0.7148	1.08125	1.01265	0.890096	0.988795	0.993197	0.0791209	12591150	22083018	12523719	9826761	1.05898	0.795695	1.38949	1.17136	1.10388	0.247063	Wipi2
Plate 1	C02	L-058184-01	J-058184-09	J-058184-10	J-058184-11	J-058184-12	Cyb5r3	109754	NM_029787	31981358	UGCCAAACCUGGAGCGUGU	AGGGAGAGCGUGAGCGUGA	GGUACUAACUGGCCAUUAC	UUUAGUCAUUUAUGGGCAA	0.514	0.519	0.7153	0.7075	0.953441	0.965402	0.924877	0.978697	0.955604	0.0229354	16551088	26329913	6171345	9199411	1.39204	0.948719	0.684703	1.09658	1.03051	0.295149	Cyb5r3
Plate 1	C03	L-060268-01	J-060268-09	J-060268-10	J-060268-11	J-060268-12	Arf1	11840	NM_007476	31560734	CAGCAAUGACAGAGAGCGU	CUGUACAUGUGCAGACGCA	CGACAAGCACUGUAAUUAU	GCAUUGUGCUUGUACUUGU	0.5114	0.5259	0.8001	0.7821	0.948618	0.978237	1.03452	1.08189	1.01082	0.0592843	7056451	11446995	3041426	2481229	0.593486	0.412458	0.337442	0.295764	0.409788	0.13164	Arf1
Plate 1	C04	L-048662-01	J-048662-09	J-048662-10	J-048662-11	J-048662-12	Nipbl	71175	NM_201232	51371927	GGGAAUACGAAGAGCGCGA	GGCAGAAAUUGAACGGAUA	GCAAGGAGUCCGAACGUUU	UGAUAGUGAUGAAGCGUUU	0.5152	0.495	0.8363	0.729	0.955667	0.920759	1.08133	1.00844	0.991548	0.0698677	15595845	25766742	7107030	9144841	1.3117	0.928427	0.788516	1.09007	1.02968	0.22479	Nipbl
Plate 1	C05	L-056201-00	J-056201-05	J-056201-06	J-056201-07	J-056201-08	Avl9	78937	XM_132538	94377387	CAGUAUAGACCUCGAAAGA	UUACAACCGUAGCGGAAUA	GGUCACAACCAGCCGGAAU	GAAUAGUGAACGUGGCAAA	0.552	0.5545	0.8574	0.7338	1.02393	1.03144	1.10861	1.01508	1.04476	0.043087	13277180	23266621	6096426	6280415	1.11668	0.838342	0.676391	0.74863	0.845011	0.192849	Avl9
Plate 1	C06	L-055898-02	J-055898-05	J-055898-06	J-055898-18	J-055898-19	Ceacam1	26365	NM_001039187	85719312	CAAUCAAGCUGGACAUAAU	UGGCAUAUUUCCUCUAUUC	AGGUGGAUGACGUCGCAUA	ACAAAGAAAUUGCACGAUU	0.5306	0.6145	0.7693	0.705	0.984233	1.14304	0.994699	0.975239	1.0243	0.0795583	1452256	931319	545826	308053	0.122143	0.0335573	0.0605587	0.0367201	0.0632447	0.0410734	Ceacam1
Plate 1	C07	L-041821-01	J-041821-09	J-041821-10	J-041821-11	J-041821-12	Naca	17938	NM_013608	41350311	CGAGAGUCACUAUCCGAAA	GUAACUAUUUGACAGCGAA	AGUCAGUACCAGAGCUCGA	GAGCAAAGGCUGUUCGAGC	0.4893	0.5753	0.7098	0.7047	0.907624	1.07013	0.917766	0.974824	0.967585	0.0744859	7985160	14655327	6130885	3758680	0.671595	0.52806	0.680214	0.448037	0.581977	0.113327	Naca
Plate 1	C08	L-045228-01	J-045228-09	J-045228-10	J-045228-11	J-045228-12	Copb2	50797	NM_015827	29789079	CAGAAUGUGUCGUGUGCGA	GUUGAUGGGCAGCGUUUAA	GGACACACGCACUACGUUA	GUGCGGAGAGAGACGGCAA	0.7909	0.8651	1.021	1.0374	1.46707	1.60919	1.32014	1.43505	1.45787	0.118983	70464	111627	89819	70973	0.0059264	0.00402214	0.0099653	0.00846003	0.00709347	0.00264008	Copb2
Plate 1	C09	D-001810-10	D-001810-01	D-001810-02	D-001810-03	D-001810-04	ON-TARGETplus Non-targeting Control	0		0	UGGUUUACAUGUCGACUAA	UGGUUUACAUGUUGUGUGA	UGGUUUACAUGUUUUCUGA	UGGUUUACAUGUUUUCCUA	0.5391	0.5376	0.7734	0.7229	1	1	1	1	1	0	11889841	27753126	9013174	8389211	1	1	1	1	1	0	ON-TARGETplus Non-targeting Control
Plate 1	C10	L-062950-01	J-062950-09	J-062950-10	J-062950-11	J-062950-12	Polr2b	231329	NM_153798	24418910	GGACAUCAUUGUAUCCGAA	GUUAAGAAAUCUCACGUAU	CCAUAAAGACCCCGAACAA	CCACUUACUACCAGCGUUU	0.5066	0.5283	0.8014	0.7246	0.939714	0.982701	1.0362	1.00235	0.990243	0.0402866	11670883	20446183	6093183	5325079	0.981584	0.736716	0.676031	0.634753	0.757271	0.155295	Polr2b
Plate 1	C11	L-057499-01	J-057499-09	J-057499-10	J-057499-11	J-057499-12	Lpp	210126	NM_178665	32129234	GCCCAGAAGAUGAGCUCGA	GCGCAUAGAGAAUACGAUU	CAGCAAGAAGAGCGCAACA	GGGCUCUGCUAGUUCAAUA	0.5271	0.9232	0.6761	0.5643	0.977741	1.71726	0.874192	0.780606	1.08745	0.427524	12651341	15941460	11098487	11103426	1.06405	0.574402	1.23136	1.32354	1.04834	0.333713	Lpp
Plate 1	D02	L-058502-01	J-058502-09	J-058502-10	J-058502-11	J-058502-12	Add3	27360	NM_013758	31542110	GUGGAAGGUUGGCGAGAUU	CGAGAUGCAUGAUGUCGAA	AGUCAACAUAAUCGGAGAA	GAGAAAUAAGAUCCGGGAA	0.4785	0.4949	0.7372	0.6506	0.88759	0.920573	0.953194	0.899986	0.915336	0.0286709	16116548	25379479	7883050	8428408	1.35549	0.914473	0.874614	1.00467	1.03731	0.218984	Add3
Plate 1	D03	L-065567-01	J-065567-09	J-065567-10	J-065567-11	J-065567-12	Galnt2	108148	NM_139272	46877108	AGGAAUGGGCCUUGACAAA	GCAGCAAUCAUGUUUAUAU	GGACAGGACCCGAGUUGUA	ACUUUAACCAGGAGGCAUA	0.5429	0.539	0.7857	0.6828	1.00705	1.0026	1.0159	0.944529	0.992521	0.032469	13857973	22474631	8711225	8182086	1.16553	0.809805	0.966499	0.975311	0.979286	0.145591	Galnt2
Plate 1	D04	L-041047-00	J-041047-05	J-041047-06	J-041047-07	J-041047-08	Hectd1	207304	XM_981716	94393943	GGACAUACUAAGUCGAGAU	UCAGAUAAACUUAGGCGUA	GCUCAAACUCUUACCGUAU	GCAGCAAGGUAAACCGUAU	0.5336	0.6067	0.7439	0.7277	0.989798	1.12853	0.961857	1.00664	1.02171	0.0735738	11426113	21947660	8004343	7375553	0.960998	0.790818	0.888072	0.879171	0.879765	0.0697132	Hectd1
Plate 1	D05	L-057276-01	J-057276-09	J-057276-10	J-057276-11	J-057276-12	Vangl1	229658	NM_177545	31343560	AGGCUUUCCUUGAACGAUA	UUACAAGGACAUCGUGCAA	CAAGUUUGUUCUUCGCUUA	UGACAAACGGGUUACGGGA	0.5434	0.5352	0.7774	0.6787	1.00798	0.995536	1.00517	0.938857	0.986885	0.0324589	14043135	23457494	7068550	8504830	1.1811	0.84522	0.784246	1.01378	0.956088	0.178682	Vangl1
Plate 1	D06	L-040902-00	J-040902-05	J-040902-06	J-040902-07	J-040902-08	Tln1	21894	NM_011602	76253947	CGAAUGACCAAGGGUAUUA	GAUAGGCGCUCACAUCAAA	GCACAUACGUCAGGAACUG	GAAGGGAGAGCGUAAGAUC	0.5439	0.684	0.7993	0.6449	1.0089	1.27232	1.03349	0.892101	1.0517	0.159487	12806570	20640949	5333799	8045952	1.0771	0.743734	0.591778	0.959083	0.842924	0.216983	Tln1
Plate 1	D07	L-058117-01	J-058117-09	J-058117-10	J-058117-11	J-058117-12	Ankle2	71782	NM_027922	40789238	UGAAAGUGUAGCCGUAAUA	GUAAACAAAGAACGAGCAA	GGGUUAAAGCCAUCGAGAA	GAAAUUUGCUAGAGGGAUA	0.535	0.5332	0.6334	0.6809	0.992395	0.991815	0.818981	0.941901	0.936273	0.081698	11598372	25770978	10260309	7952283	0.975486	0.928579	1.13837	0.947918	0.997588	0.0958068	Ankle2
Plate 1	D08	L-045930-01	J-045930-09	J-045930-10	J-045930-11	J-045930-12	Tanc1	66860	NM_198294	57164406	CGAGAGAGGAUGCGGUGAA	GCUUAUAUCUGGCGAUUUA	CAGCCAAUGACUCGGAUAA	GCACUGAGCUGUCACGGAA	0.5151	0.4884	0.7347	0.6314	0.955481	0.908482	0.949961	0.873426	0.921838	0.0384918	14062674	25696468	6622276	9521677	1.18275	0.925895	0.734733	1.13499	0.994591	0.206042	Tanc1
Plate 1	D09	L-042297-01	J-042297-09	J-042297-10	J-042297-11	J-042297-12	Ranbp2	19386	NM_011240	30842801	GUAGAAUGUUAUAAGCGUU	UCAUGUAAAUAUCCGACUA	AAUUAAACCCAACGCAAAA	GUACUCUGAUUCACCGAAA	0.5425	0.5599	0.7894	0.6233	1.00631	1.04148	1.02069	0.862222	0.982674	0.0815896	11830585	23210247	4723893	8395993	0.995016	0.836311	0.52411	1.00081	0.839061	0.223373	Ranbp2
Plate 1	D10	L-041215-01	J-041215-09	J-041215-10	J-041215-11	J-041215-12	Rint1	72772	NM_177323	62899066	UCACAUACCCAGUCGCAAA	CGAAGAACACAGACGUGAA	CAGUUAAAUUCUGGCAUAA	GAUUGAAGUUCUCUGAUAA	0.5303	0.5674	0.7323	0.6417	0.983676	1.05543	0.946858	0.887675	0.96841	0.0702104	14718792	23968839	8037367	11461057	1.23793	0.863645	0.891735	1.36617	1.08987	0.250796	Rint1
Plate 1	D11	L-043288-01	J-043288-09	J-043288-10	J-043288-11	J-043288-12	Lypla2	26394	NM_011942	7242155	CCAUGACUCUGCCCGGAUA	UGUCCUGGAUUCCGAUAAA	CAUGGUACCUGUUCGGUUU	GCAAGCAAGCACCGCAUCA	0.5577	0.519	0.6952	0.6416	1.0345	0.965402	0.898888	0.887536	0.946582	0.0679343	10577126	25899892	9875204	10183482	0.889594	0.933224	1.09564	1.21388	1.03308	0.149623	Lypla2
Plate 1	E02	L-056205-01	J-056205-09	J-056205-10	J-056205-11	J-056205-12	Plin3	66905	NM_025836	13385311	AGAAAGGCGUCAAGACCCU	UCUUAUCAGUUCCACGUAU	CGUCAGGACUGUGUGCGAU	CCAGCGUGGUGGAUCGUGU	0.4551	0.5145	0.7763	0.7522	0.844185	0.957031	1.00375	1.04053	0.961374	0.0852716	14495927	24065976	7730656	5901715	1.21919	0.867145	0.857706	0.703489	0.911881	0.218174	Plin3
Plate 1	E03	L-048388-01	J-048388-09	J-048388-10	J-048388-11	J-048388-12	Stip1	20867	NM_016737	14389430	CGAGAGGACUACCGGCAGA	CGUCAGACCUGGGCACGAA	CCAAUAAUCUCCAGCUUAA	GGGCAAGGGUUAUUCAAGA	0.4936	0.6216	0.8945	0.8016	0.9156	1.15625	1.15658	1.10887	1.08432	0.114695	13051081	20814297	7251551	3759212	1.09767	0.74998	0.80455	0.448101	0.775074	0.26613	Stip1
Plate 1	E04						empty well								0.5299	0.5291	0.9579	0.8276	0.982935	0.984189	1.23856	1.14483	1.08763	0.126112	12552541	25108513	4645152	3677861	1.05574	0.904709	0.515374	0.438404	0.728556	0.298726	empty well
Plate 1	E05	L-051741-00	J-051741-05	J-051741-06	J-051741-07	J-051741-08	Fus	233908	NM_139149	20982844	GCAGCUAUGGUUCUUCUUA	GAUCUCGUCAUGAUUCUGA	UCGACUGGUUUGAUGGUAA	GACUAUACCCAACAAGCAA	0.4552	0.5557	0.8138	0.6978	0.84437	1.03367	1.05224	0.965279	0.973889	0.0940942	11274871	23130037	7115994	7926569	0.948278	0.833421	0.78951	0.944853	0.879015	0.0800455	Fus
Plate 1	E06	L-065639-00	J-065639-05	J-065639-06	J-065639-07	J-065639-08	Aak1	269774	NM_177762	73695876	GAAGGUGGAUUCGCUCUUG	GGACUCAAAUCUCCUGACA	GCAGAUAUUUGGGCUCUAG	AAAUGUGCCUUGAAACGUA	0.4973	0.6957	0.8294	0.6765	0.922463	1.29408	1.07241	0.935814	1.05619	0.172463	12786324	17171251	5641313	4774105	1.0754	0.618714	0.625896	0.569077	0.722272	0.23677	Aak1
Plate 1	E07	L-059124-00	J-059124-05	J-059124-06	J-059124-07	J-059124-08	Vcpip1	70675	NM_173443	70778825	CAACAUUCCUCCAUAUUUA	GACAGAAGUUUGCAGGAUA	GAGAAACAGUAUAUUGGUU	CAAAUGUGGUUGUGGAUUC	0.501	0.608	0.7471	0.6622	0.929327	1.13095	0.965994	0.916033	0.985576	0.0991934	12248567	21736674	11637792	10057311	1.03017	0.783215	1.2912	1.19884	1.07586	0.223027	Vcpip1
Plate 1	E08	L-040922-00	J-040922-05	J-040922-06	J-040922-07	J-040922-08	Dvl3	13544	NM_007889	6681240	AUACAGAGCGCCUAGAUGA	GAGCGGUCCUCGUCUUUCA	GAGCAACGAUGACGCAGUC	GCAGAAGGUCUCCCGGAUU	0.4897	0.6097	0.6764	0.7289	0.908366	1.13411	0.87458	1.0083	0.98134	0.116605	11466567	21549934	7613525	8580111	0.9644	0.776487	0.844711	1.02276	0.902088	0.11182	Dvl3
Plate 1	E09	L-057154-00	J-057154-05	J-057154-06	J-057154-07	J-057154-08	Gbf1	107338	NM_178930	52138535	GCAGCAAGAGUCAUAAGUA	UCAGUGAGUUAUUGAGAAA	GGGAAGCACCCGUUAUUCA	GAUGAGAUGUGCCGACACU	0.4783	0.7236	0.6541	0.6294	0.887219	1.34598	0.845746	0.87066	0.987402	0.23966	2401908	5888863	2343997	1689397	0.202013	0.212187	0.260063	0.201377	0.21891	0.0278788	Gbf1
Plate 1	E10	L-053265-01	J-053265-09	J-053265-10	J-053265-11	J-053265-12	Mical2	320878	NM_177282	31343242	AAGGAGUACAAGCGAGGAA	CCACAUCAGUAUCCGACAA	CUAAGGAGAUGGACCGCUU	AGGGAUUGAUCUCGAGAAC	0.5409	0.5268	0.8294	0.5711	1.00334	0.979911	1.07241	0.790012	0.961417	0.120828	11514179	23757041	5690593	14465296	0.968405	0.856013	0.631364	1.72427	1.04501	0.474022	Mical2
Plate 1	E11	L-049240-01	J-049240-09	J-049240-10	J-049240-11	J-049240-12	Strn3	94186	NM_052973	16418468	GUACGAUCUCAACGGGUAA	GGACAAACCUCUGCGACAU	CUUGCAGACUUGACGGUAA	UGGUGAUGUUCUCGAGACA	0.5056	0.4934	0.8024	0.6886	0.937859	0.917783	1.0375	0.952552	0.961423	0.0526802	13051427	28495771	8192130	9962637	1.0977	1.02676	0.908906	1.18755	1.05523	0.117663	Strn3
Plate 1	F02	L-041099-00	J-041099-05	J-041099-06	J-041099-07	J-041099-08	Ptk2	14083	NM_007982	6679740	GAAGUUGGGUUGUUUGGAA	GGGCAUCAUUCAGAAGAUA	GCUCCAGAGUCAAUCAAUU	GUACAGCACUCGCGUAUCU	0.4944	0.6746	0.777	0.6211	0.917084	1.25484	1.00465	0.859178	1.00894	0.174499	16120027	24455463	6974695	8266438	1.35578	0.881179	0.773833	0.985365	0.99904	0.253022	Ptk2
Plate 1	F03	L-056532-01	J-056532-09	J-056532-10	J-056532-11	J-056532-12	Dhrs9	241452	NM_175512	31342065	GGUUGACAGUGGACGACUA	AGUCUACCAUUGAGCGCAA	AGCAAUACCUCCUCGGUGA	CCUAAGGCGGGAUAUGAAA	0.4996	0.5067	0.7953	0.6352	0.92673	0.942522	1.02832	0.878683	0.944063	0.0623859	12811007	24196619	5683509	7306213	1.07748	0.871852	0.630578	0.870906	0.862703	0.18272	Dhrs9
Plate 1	F04	L-048735-01	J-048735-09	J-048735-10	J-048735-11	J-048735-12	G3bp1	27041	NM_013716	7305074	GGGCAUCUGUGACGAGUAA	CAGGAGGACUUGAGGACGU	CGAGAGCAGCGAAUCAAUA	CCGACGAUGUGCAGAAGAG	0.4872	0.6166	0.8646	0.7127	0.903728	1.14695	1.11792	0.98589	1.03862	0.114018	15621017	19763540	4559312	6218353	1.31381	0.712119	0.50585	0.741232	0.818253	0.346589	G3bp1
Plate 1	F05	L-065622-00	J-065622-05	J-065622-06	J-065622-07	J-065622-08	Helz2	229003	XM_485132	82888766	GAGAUCCGCUGGCCAAUAU	GCUGGUACAUCACCGUUUA	GCGGGAACGUUUCUACUAU	ACACUACCCUCUCAUGUUC	0.4951	1.0894	0.5996	0.59	0.918382	2.02641	0.775278	0.816157	1.13406	0.597941	11043261	13965308	11134516	10058108	0.928798	0.503198	1.23536	1.19893	0.966572	0.337827	Helz2
Plate 1	F06	L-055843-01	J-055843-09	J-055843-10	J-055843-11	J-055843-12	Snx6	72183	NM_026998	27754030	GUGUCGGGUUGCAGCGCAU	CUGAAUACCUGGCGAUCUU	GAGUAUCACAACCGAGUUA	GAUUUGAGUGUUCGAGGAA	0.4745	0.5759	0.6361	0.5493	0.880171	1.07124	0.822472	0.759856	0.883435	0.1345	14720500	19392757	8858982	12335130	1.23807	0.698759	0.982893	1.47036	1.09752	0.33212	Snx6
Plate 1	F07	L-053235-01	J-053235-09	J-053235-10	J-053235-11	J-053235-12	Chmp7	105513	NM_134078	21359826	GAGGAGGUGUAUCGCCUAU	GGACCUACCUUCUCGUCUU	GGAGAAACACUGUCCGGAA	UCACAAAGUUCCAGCGGAG	0.4815	0.5316	0.7357	0.6558	0.893155	0.988839	0.951254	0.907179	0.935107	0.0435423	14436463	26784000	9087503	9927633	1.21418	0.96508	1.00825	1.18338	1.09272	0.124366	Chmp7
Plate 1	F08	L-040777-01	J-040777-09	J-040777-10	J-040777-11	J-040777-12	Ptrf	19285	NM_008986	71043973	GCGUCAACGUGAAGACCGU	AGAAGAUCCGCGAGGGCGA	GACAAGAGCGACAGCGACU	CGAGCAACACCGUGAGCAA	0.5197	0.5305	0.7664	0.7569	0.964014	0.986793	0.990949	1.04703	0.997197	0.0352703	13110449	24755697	7543270	6470127	1.10266	0.891997	0.836916	0.771244	0.900704	0.1434	Ptrf
Plate 1	F09	L-040605-00	J-040605-05	J-040605-06	J-040605-07	J-040605-08	Map2k1	26395	NM_008927	6678793	GCCAGCAUCUGAGCCUUUA	GAUGGUGGGUCCUUGGAUC	GGUACAUGCUUUCAUCAAA	CGGGAGAAGCACAAGAUUA	0.5053	0.7336	0.6604	0.7117	0.937303	1.36458	0.853892	0.984507	1.03507	0.226215	13640299	22353311	10030635	7530515	1.14722	0.805434	1.11289	0.897643	0.990796	0.165743	Map2k1
Plate 1	F10	L-043403-01	J-043403-11	J-043403-12	J-043403-13	J-043403-14	Cyp20a1	77951	NM_030013	74271885	CUAGAUGGGUCACUCGAUA	CCGCUUUGCUGACGAGCCA	GCAUGAAAGAUACGGGCCU	GUAUGGAGAUGCCGUGACA	0.5568	0.4363	0.7789	0.6538	1.03283	0.81157	1.00711	0.904413	0.938982	0.101453	12810847	28071639	6274054	8899861	1.07746	1.01148	0.696098	1.06087	0.961477	0.179125	Cyp20a1
Plate 1	F11	L-051335-01	J-051335-09	J-051335-10	J-051335-11	J-051335-12	Sh3bp4	98402	NM_133816	19527035	GGUCAAGGCCAACGAGCAA	CCAUUAAACUACCGGAAUU	CCAUUAAACCGUCGGGACA	AGAAGAACGAGGUCGGGAA	0.5176	0.5135	0.6289	0.6448	0.960119	0.955171	0.813163	0.891963	0.905104	0.0687004	15358559	28993505	12243903	11277391	1.29174	1.04469	1.35845	1.34427	1.25979	0.146239	Sh3bp4
Plate 1	G02	L-042217-01	J-042217-09	J-042217-10	J-042217-11	J-042217-12	Hmox2	15369	NM_010443	6754213	GGAAGGGAGAUAUACGUAA	AGGAGGAAAUGGACCGCAA	CCACGGAGCUACACCGGAA	AGAAGUAUGUGGAUCGGAU	0.5397	0.586	0.8424	0.6893	1.00111	1.09003	1.08922	0.953521	1.03347	0.0676894	13842139	10462403	3241507	7658438	1.1642	0.376981	0.359641	0.912891	0.703428	0.400392	Hmox2
Plate 1	G03	L-059025-01	J-059025-09	J-059025-10	J-059025-11	J-059025-12	H13	14950	NM_010376	31542927	AUACAUGCUUACCGGGUUA	CCAAGGGAGAAGUGGCCGA	CAACAGAGGCGUCGGCAUC	CAGUGAAGGUGGUGGGCGA	0.498	0.5513	0.9016	0.5956	0.923762	1.02548	1.16576	0.823904	0.984728	0.146077	17127095	7824979	5371360	10772014	1.44048	0.281949	0.595945	1.28403	0.900602	0.551977	H13
Plate 1	G04	L-049316-01	J-049316-09	J-049316-10	J-049316-11	J-049316-12	Tars	110960	NM_033074	27229276	GUGAAUACUCCGACCACGA	GGAGAGAGUCUAUGGCGGA	ACUCAAAGCAGAACACGAU	ACAAUAAGGUCCACGGAGA	0.5277	0.5637	0.8259	0.6933	0.978854	1.04855	1.06788	0.959054	1.01358	0.0527591	14740846	21805798	6058134	7529738	1.23978	0.785706	0.672142	0.89755	0.898796	0.245246	Tars
Plate 1	G05	L-059919-01	J-059919-09	J-059919-10	J-059919-11	J-059919-12	Cep85	70012	NM_144527	31541891	CCUGAACAGUAACGAGCAU	CCUCCAUGCUCACGGGUAU	GGAAAGGGUCAAAGGUCGU	GGGAGAAGCAGCAGCGUAU	0.5442	0.5841	0.9115	0.6883	1.00946	1.0865	1.17856	0.952137	1.05666	0.0981549	12543975	20711558	3447327	7622394	1.05502	0.746278	0.382476	0.908595	0.773091	0.289334	Cep85
Plate 1	G06	L-058357-01	J-058357-09	J-058357-10	J-058357-11	J-058357-12	Ipo7	233726	NM_181517	74229033	CGGCAUUGUAUUCGAGAAA	CUGAUUGAUGAUCGAGAAA	CGAGAAUGACAGUGACGAU	CAAUGCUGAUCCUCGGAAA	0.4712	0.7642	0.6863	0.6067	0.874049	1.4215	0.88738	0.839259	1.00555	0.278044	13883996	18428967	7884769	10363069	1.16772	0.664032	0.874805	1.23529	0.98546	0.265325	Ipo7
Plate 1	G07	L-063535-01	J-063535-09	J-063535-10	J-063535-11	J-063535-12	Eif3e	16341	NM_008388	45476572	GUGAAUCAGUGCUCGUGAA	CAGUAGCCAUUGUGUAUAA	AUUCUACGCUAUUUGACUA	GCAGGAUGUUAUUUGACUA	0.5205	0.5327	0.6727	0.6505	0.965498	0.990885	0.869796	0.899848	0.931507	0.0562488	2578964	3236708	1216773	688975	0.216905	0.116625	0.134999	0.0821263	0.137664	0.0571935	Eif3e
Plate 1	G08	L-041579-01	J-041579-09	J-041579-10	J-041579-11	J-041579-12	Dst	13518	NM_010081	19745145	GGAAAUACUACCAGGCCGA	GUAAUGUGGCUUCGAUAAA	CCAGAAAUCAGGAGCGACA	AAGCAGAGAUUGCCGGGUA	0.5075	0.4759	0.8518	0.6766	0.941384	0.885231	1.10137	0.935952	0.965984	0.0937331	14035359	24265186	5565943	9445370	1.18045	0.874323	0.617534	1.12589	0.94955	0.258396	Dst
Plate 1	G09	L-064871-01	J-064871-09	J-064871-10	J-064871-11	J-064871-12	Igf2bp1	140486	NM_009951	31560605	UUGUUAAGAUCAUCGGACA	CGGAGAAGGCCAUCAGCGU	AGAAAGUAUUCGCGGAGCA	GCGGCCAGUUCUUGGUCAA	0.5078	0.5502	0.8752	0.6881	0.94194	1.02344	1.13163	0.951861	1.01222	0.0874953	12999803	24807430	6084732	9757706	1.09335	0.893861	0.675093	1.16313	0.956358	0.219497	Igf2bp1
Plate 1	G10	L-047529-01	J-047529-09	J-047529-10	J-047529-11	J-047529-12	Eif4enif1	74203	NM_023743	12963810	GAUAAGGACCUGCGAGACU	ACUACAAGGACAAACGUUU	GAACAAGAUUAUCGACCUA	GAGCGUAGAAGAAACGAUU	0.5417	0.5506	0.7482	0.5777	1.00482	1.02418	0.967417	0.799142	0.948891	0.102575	14385370	27384285	9582562	13402440	1.20989	0.98671	1.06317	1.59758	1.21434	0.27176	Eif4enif1
Plate 1	G11	L-040284-01	J-040284-13	J-040284-14	J-040284-15	J-040284-16	Irs2	384783	XM_357863	94383030	GGACGAGUACUUCGCUGUA	UCAUGUCCCUUGACGAGUA	GUGAAAGAGUGAAGCGCUA	ACUCGGUGGUGGCGCAGAA	0.495	0.5063	0.7381	0.6302	0.918197	0.941778	0.954357	0.871766	0.921525	0.0364012	16405673	24055504	9916013	8762411	1.37981	0.866767	1.10017	1.04449	1.09781	0.212722	Irs2
Plate 2	B02	L-064181-01	J-064181-09	J-064181-10	J-064181-11	J-064181-12	Sec63	140740	NM_153055	31981947	CGAUAGAAGGUGACGAAGA	GGUAUGGGGUGGUGCGUUU	GGGAAGGGUUGCCGACUUU	ACAAGCAGGCCAACAGAUA	0.4695	0.4942	0.9191	0.5977	0.912359	1.02213	1.12085	0.83536	0.972676	0.125028	19405387	22956610	6649190	3583065	1.24752	1.03156	1.38027	1.3164	1.24394	0.151608	Sec63
Plate 2	B03	L-047034-01	J-047034-09	J-047034-10	J-047034-11	J-047034-12	Ubr1	22222	NM_009461	6678490	GGGAGGAAAUGUACGAUAA	AAGAAAAGGCAGAACGGAA	UGAUAAUACGUCAGAAGUA	GGUUAUAAUGAGAGAGAUU	0.5106	0.5349	0.7494	0.6387	0.992227	1.10631	0.913902	0.892662	0.976275	0.0966859	15554897	20062317	10271196	3379621	0.999983	0.901503	2.13214	1.24166	1.31882	0.560728	Ubr1
Plate 2	B04	L-042359-01	J-042359-09	J-042359-10	J-042359-11	J-042359-12	Ifrd1	15982	NM_013562	7305178	CGAAGCAAAUGCCGAGAUA	CAAAUGAAUUCCUUCGAAA	GGAAAUAAACACCGUGCCA	CCAUGAAGAUUUCUCGUUU	0.5261	0.5258	0.7924	0.6269	1.02235	1.08749	0.966341	0.876171	0.988087	0.0895402	14373587	21668912	6266937	3273149	0.92404	0.973695	1.30092	1.20254	1.1003	0.180552	Ifrd1
Plate 2	B05	L-042932-01	J-042932-09	J-042932-10	J-042932-11	J-042932-12	Apbb2	11787	NM_009686	33468878	CCCGAAGAGUCACGACCAA	GGCACCAAGUGACGAGGAA	CCUUCAUGGGUGUCGGGAA	CUGCCUGCAUGUUGCGGUA	0.5194	0.5339	0.7872	0.6798	1.00933	1.10424	0.96	0.950105	1.00592	0.0704803	17357447	22831798	7994222	3046696	1.11586	1.02595	1.65947	1.11934	1.23016	0.289457	Apbb2
Plate 2	B06	L-049848-01	J-049848-09	J-049848-10	J-049848-11	J-049848-12	Cyp51	13121	NM_020010	71061450	AAGACAAUUUGGUCGACUA	GAUAGAGCCCAUCGAGAGA	GGGCCACUUCUGUGCGUAA	UAUGAAAGGCUGACCGUGA	0.5471	0.5091	0.8128	0.5944	1.06316	1.05295	0.99122	0.830748	0.984518	0.107326	13701454	21627230	6993526	3587770	0.88083	0.971822	1.45174	1.31813	1.15563	0.27288	Cyp51
Plate 2	B07	L-061580-01	J-061580-09	J-061580-10	J-061580-11	J-061580-12	Dync1li2	234663	NM_001013380	62945389	GGUCUUCGAUCUUGAGCGA	GGAAGUAUUUAAUGUCGUU	UGGAGAAGGAGCACGAUUA	UGGAUAGAAUGACUCGAAA	0.5452	0.5416	0.7435	0.6586	1.05946	1.12017	0.906707	0.920475	1.0017	0.104868	15070728	22342281	8151030	2823406	0.968858	1.00395	1.69202	1.03731	1.17554	0.345458	Dync1li2
Plate 2	B08	L-040026-01	J-040026-09	J-040026-10	J-040026-11	J-040026-12	Wipi1	52639	NM_145940	22122366	CUGCACAUCCCUAGCGAUU	GUGUCUAGACGACGAGAAU	CCAGAGUACAGGCGAGAUU	GGACAGGGCUUUCGCCACA	0.5191	0.5493	0.6644	0.6379	1.00874	1.13609	0.810244	0.891544	0.961656	0.141993	16634702	21478813	11533786	3640745	1.0694	0.965153	2.39423	1.33759	1.44159	0.65418	Wipi1
Plate 2	B09	L-043317-01	J-043317-09	J-043317-10	J-043317-11	J-043317-12	Ddx3y	26900	NM_012008	25141234	GCCAAUAGCAGCCGAAGUA	CGAUGAUCAUGGUCGAAAU	GGGAAGUAGCCGUGGACGU	AAGUGAACGCUUAGAGCAA	0.4775	0.5465	0.6988	0.6791	0.927905	1.1303	0.852195	0.949126	0.964882	0.117866	17977650	22462121	9834567	2891667	1.15574	1.00934	2.0415	1.06239	1.31724	0.486618	Ddx3y
Plate 2	B10	L-045341-01	J-045341-09	J-045341-10	J-045341-11	J-045341-12	Tjap1	74094	NM_028751	27229172	UCCAGGACAUGGUUCGAAA	CCAAGAGAAUGGGAGUACA	GCGGUGGGCUUGUCAGUUU	GGACAAAUUCCGCAGGCUA	0.4693	0.5363	0.6524	0.6821	0.91197	1.1092	0.79561	0.953319	0.942526	0.129635	16023743	21392476	10235958	3812285	1.03012	0.961274	2.12482	1.40062	1.37921	0.533207	Tjap1
Plate 2	B11	L-055069-01	J-055069-09	J-055069-10	J-055069-11	J-055069-12	Stim2	116873	XM_978063	94376283	GGUUGGGUGAACACGGAUA	CAAACAUUGUCUUCCCGAA	GAGUAAAACUUGAUCGAAG	CAGUAUAAGAAAUAGCGAU	0.503	0.5247	0.6872	0.6699	0.977458	1.08521	0.838049	0.936268	0.959247	0.102333	16281250	24099691	12245202	3593682	1.04668	1.08292	2.54191	1.3203	1.49795	0.706471	Stim2
Plate 2	C02	L-062106-01	J-062106-09	J-062106-10	J-062106-11	J-062106-12	Ctnnd1	12388	NM_007615	83745121	CGAAUUGAGGAGCGGUAUA	CCAGAAGUGGUGCGAAUAU	GAGCAUGAGCGAGUAGUAA	GAUUGUGGACCAUGCGCUA	0.5323	0.5505	0.8215	0.6865	1.0344	1.13857	1.00183	0.959469	1.03357	0.0764302	19959071	23087383	8677211	4093655	1.28312	1.03743	1.80125	1.50399	1.40645	0.324944	Ctnnd1
Plate 2	C03	L-040515-01	J-040515-09	J-040515-10	J-040515-11	J-040515-12	Arfgap2	77038	NM_023854	12963846	UGUGUGAGUUGGAUGACUU	GUUUGAGAGCCUUUAUCUA	GAGAAGGAACCUGAAGUUA	GAAACAAAGUGGUGUCAAA	0.5497	0.588	0.8219	0.7475	1.06821	1.21613	1.00232	1.04472	1.08285	0.0929475	13873225	15548732	6031807	1924184	0.891873	0.698684	1.25211	0.706937	0.8874	0.25898	Arfgap2
Plate 2	C04	L-058728-01	J-058728-09	J-058728-10	J-058728-11	J-058728-12	Ubap2l	74383	NM_153489	23943917	CAAUAGCAGUGGCAAUACA	CAACAGAACCAGACGCAGA	AGGUAGUUCUGGUAGGCGA	GAUAUGGGUCUCAUGGAUA	0.4807	0.497	0.8284	0.7782	0.934124	1.02792	1.01024	1.08763	1.01498	0.0632609	19551430	18985701	8757758	2309664	1.25691	0.853125	1.81797	0.848561	1.19414	0.457829	Ubap2l
Plate 2	C05	L-054213-00	J-054213-09	J-054213-10	J-054213-11	J-054213-12	Gcn1l1	231659	NM_172719	112807185	CCUCAGUCAUCACGUGGUA	GCAUCGAUAUAGAGACGCA	AUACGGAAGCUGGCCGAAA	GCUCUUUGCUGAUCGAUGA	0.5251	0.6161	0.6522	0.6999	1.0204	1.27425	0.795366	0.978197	1.01705	0.197329	15345010	17501265	10133655	2720351	0.98649	0.786422	2.10359	0.999446	1.21899	0.597741	Gcn1l1
Plate 2	C06	L-040338-01	J-040338-09	J-040338-10	J-040338-11	J-040338-12	Cct8	12469	NM_009840	31560612	AGGUGGAGCUACCGAAAUU	CAUAGUAACAGGCGGCAAA	CCAAACAUUUCUCGGGAUU	UCACAAGGGAUAAGCGUCU	0.534	0.8116	0.582	0.6248	1.0377	1.67859	0.709756	0.873235	1.07482	0.424197	13593062	15099388	8142121	2376004	0.873862	0.678493	1.69018	0.872934	1.02887	0.450345	Cct8
Plate 2	C07	L-040717-00	J-040717-05	J-040717-06	J-040717-07	J-040717-08	Trpv2	22368	NM_011706	7106444	GGGCAGGCAUCACUGGUUA	GUUCAUGGACAGUUACUUU	GAAAUGGGAUCGGCUCAUC	GAAGUAAACUGGGCUGCAU	0.4767	0.5236	0.7339	0.6688	0.926351	1.08294	0.895	0.934731	0.959755	0.083883	14928941	19864771	7695301	3086033	0.959742	0.892626	1.59742	1.1338	1.1459	0.317711	Trpv2
Plate 2	C08	L-050595-01	J-050595-09	J-050595-10	J-050595-11	J-050595-12	Tmem199	195040	NM_199199	72384366	GCGGAGAACUGGAACGGGA	UGGCAGAACUGUACGUCAU	CUACUGUCUUGUUACGUUA	GUAUGGCCCUCAUGUUAAA	0.4741	0.4977	0.7151	0.5966	0.921298	1.02937	0.872073	0.833823	0.914141	0.0847536	14434878	18325559	9103833	2791126	0.92798	0.823461	1.88981	1.02545	1.16668	0.489095	Tmem199
Plate 2	C09	L-054027-01	J-054027-09	J-054027-10	J-054027-11	J-054027-12	Shq1	72171	NM_181590	31795581	CCUCUGAGUUCGACGUGUA	GAGUGAGGUUAUCGAUAUU	CGGUGUGGUUCAGCGGUUA	AGAAAGUACUCUGCAAUCA	0.4961	0.5356	0.6946	0.6832	0.96405	1.10776	0.847073	0.954857	0.968434	0.106993	12775674	17253659	6589522	2355197	0.821315	0.775295	1.36788	0.86529	0.957445	0.27608	Shq1
Plate 2	C10	L-060268-01	J-060268-09	J-060268-10	J-060268-11	J-060268-12	Arf1	11840	NM_007476	31560734	CAGCAAUGACAGAGAGCGU	CUGUACAUGUGCAGACGCA	CGACAAGCACUGUAAUUAU	GCAUUGUGCUUGUACUUGU	0.4864	0.4876	0.6218	0.6581	0.9452	1.00848	0.758293	0.919776	0.907937	0.106507	6854597	13532426	4750375	988647	0.440664	0.608081	0.986102	0.363225	0.599518	0.277242	Arf1
Plate 2	C11	L-040132-01	J-040132-09	J-040132-10	J-040132-11	J-040132-12	Emd	13726	NM_007927	6679640	GCGCCUCAUCUAUGGCCAA	CCAGGUGCGUGAUGACAUU	GCUUUCAUGGACACAAUAA	GAGCAAGGACUAUAAUGAU	0.5204	0.5284	0.6863	0.7618	1.01127	1.09286	0.836951	1.06471	1.00145	0.114768	14411645	20223119	12661910	2655792	0.926487	0.908728	2.62841	0.975727	1.35984	0.84619	Emd
Plate 2	D02	L-044983-01	J-044983-09	J-044983-10	J-044983-11	J-044983-12	Fam21	28006	NM_026585	27261815	GGUCCUGGAUAGCGCGUUU	GAGCAGUAGUCCUGUCCUA	GAUUAAUUCAGGAGACCAA	CAGCAUACCACACAGAUAA	0.498	0.485	0.9305	0.5989	0.967742	1.0031	1.13476	0.837037	0.985659	0.122398	17487180	19951008	6075483	4193502	1.1242	0.896501	1.26117	1.54068	1.20564	0.269278	Fam21
Plate 2	D03	L-051344-01	J-051344-09	J-051344-10	J-051344-11	J-051344-12	Mre11a	17535	NM_018736	41056098	GAGUAGAAGACCUCGUAAA	GGUCCGACGUUUCCGAGAA	GAGAAAUACCAACGAAGAA	GAUCAAAGGUGGUCGGGCA	0.4993	0.524	0.7073	0.6308	0.970268	1.08376	0.862561	0.881621	0.949554	0.101035	16745775	21276129	8458461	3224617	1.07654	0.956045	1.75584	1.18471	1.24329	0.354239	Mre11a
Plate 2	D04	D-001810-10	D-001810-01	D-001810-02	D-001810-03	D-001810-04	ON-TARGETplus Non-targeting Control	0		0	UGGUUUACAUGUCGACUAA	UGGUUUACAUGUUGUGUGA	UGGUUUACAUGUUUUCUGA	UGGUUUACAUGUUUUCCUA	0.5146	0.4835	0.82	0.7155	1	1	1	1	1	0	15555154	22254306	4817324	2721860	1	1	1	1	1	0	ON-TARGETplus Non-targeting Control
Plate 2	D05	L-044721-00	J-044721-05	J-044721-06	J-044721-07	J-044721-08	Cttn	13043	NM_007803	75677413	CAUCAGAGCCCGUGUACGA	GGAGGCAAAUUUGGUGUUC	GAAAGAUUACUCCAAAGGU	GCUCACAAGUGGACUCGGU	0.4913	0.5236	0.7806	0.6442	0.954722	1.08294	0.951951	0.900349	0.97249	0.077761	13069731	20536049	6419170	3059138	0.840219	0.92279	1.33252	1.12391	1.05486	0.220133	Cttn
Plate 2	D06	L-063539-01	J-063539-09	J-063539-10	J-063539-11	J-063539-12	Rab32	67844	NM_026405	31980965	GGCAACAUGACUCGAGUAU	UUACCUAGAAUGCGAUAGA	UGUGGGAUAUCGCGGGACA	CGAUCUGGAUAGUAAAGUU	0.4992	0.5312	0.8232	0.6434	0.970074	1.09866	1.0039	0.899231	0.992966	0.0828657	12767832	19820111	4359961	2993748	0.82081	0.890619	0.905059	1.09989	0.929095	0.119659	Rab32
Plate 2	D07	L-065530-01	J-065530-09	J-065530-10	J-065530-11	J-065530-12	Wwc2	52357	NM_133791	46849774	GAUAAAGGCCUGAGCGAUU	CGUGAGAAACAGCGUGAUA	GUCGAUAAGGAGACGAAUA	AGAUUGAGGAUCCGAGGAA	0.5176	0.5217	0.7144	0.6253	1.00583	1.07901	0.87122	0.873934	0.957498	0.102514	16990109	23624733	10965540	3571344	1.09225	1.06158	2.27627	1.3121	1.43555	0.571478	Wwc2
Plate 2	D08	L-058030-01	J-058030-09	J-058030-10	J-058030-11	J-058030-12	Arhgap1	228359	NM_146124	31981891	GAUGAUAAGUAUGGGCGGA	ACCGAGAGUUUGACCGCAA	GUUUCAAGUUUGGACGGAA	GGAAGUUGGAGCCUACUAA	0.4952	0.4923	0.7101	0.6118	0.962301	1.0182	0.865976	0.855066	0.925386	0.0784255	13341287	14772780	5462218	2362145	0.857676	0.663817	1.13387	0.867842	0.880801	0.193071	Arhgap1
Plate 2	D09	L-042367-01	J-042367-09	J-042367-10	J-042367-11	J-042367-12	Ipo5	70572	NM_023579	34328298	UAAUAGAUGAGGACGGCAA	CUGACUAAAGUGUCGGAUA	GGAGAUAACUACCGCCCUU	CAACCUGAUUUGUCCGCAA	0.4848	0.5117	0.6423	0.6186	0.942091	1.05832	0.783293	0.86457	0.91207	0.117092	18607468	21323707	10286487	3204558	1.19623	0.958183	2.13531	1.17734	1.36677	0.523631	Ipo5
Plate 2	D10	L-053356-01	J-053356-09	J-053356-10	J-053356-11	J-053356-12	Apobr	171504	NM_138310	19923862	AGGAUGAGGUCGACGAGAA	GGGAACAGAAUACGGGUCA	UAAGUGUGCUUGCGUGUAA	GUGCUAAGCUUGAAGGAAU	0.4916	0.5559	0.5789	0.5457	0.955305	1.14974	0.705976	0.762683	0.893426	0.20146	14832866	18906828	10158331	3797184	0.953566	0.849581	2.10871	1.39507	1.32673	0.572446	Apobr
Plate 2	D11	L-046485-01	J-046485-09	J-046485-10	J-046485-11	J-046485-12	Syncrip	56403	NM_019666	13242327	CUAUAUGGGAUCUUCGUUU	GGGAAACUGGAACGAGUAA	AACAAGAGGUCGAGGGCGU	AGUUGCACAUAGUGAUUUA	0.5132	0.5163	0.7234	0.6226	0.997279	1.06784	0.882195	0.870161	0.954368	0.0948978	14892681	21885681	10036190	3970697	0.957411	0.983436	2.08335	1.45882	1.37075	0.528022	Syncrip
Plate 2	E02	L-045542-00	J-045542-09	J-045542-10	J-045542-11	J-045542-12	Secisbp2	75420	NM_029279	116812874	ACAAGCGACCCGACCGCAA	UCCUAGGAGACGUCGGCAA	GGUUAUAUUGUUCGGCAGA	CUGUCAGUUGCGUCGGAAA	0.4312	0.4738	0.6694	0.7333	0.837932	0.979938	0.816341	1.02488	0.914772	0.103219	15278014	20030982	8443009	1774088	0.982183	0.900095	1.75263	0.651793	1.07168	0.475204	Secisbp2
Plate 2	E03	L-051808-01	J-051808-09	J-051808-10	J-051808-11	J-051808-12	Rcc1	100088	NM_133878	19527091	GUCCAAGGAUGGUCGUGUU	CGAACGAUGGCGACCUCUA	ACACGGUCUUACUAGUUAA	GGGUGGGAGUUGUUUUAUA	0.505	0.5412	0.6559	0.7117	0.981345	1.11934	0.799878	0.994689	0.973812	0.131559	16017211	17862659	9739656	2413472	1.0297	0.802661	2.0218	0.8867	1.18522	0.565542	Rcc1
Plate 2	E04	L-066791-00	J-066791-01	J-066791-02	J-066791-03	J-066791-04	Atp2b4	381290	NM_213616	54261792	CCUCUGAUCUCCCGCACUA	GGAGAAAUCAAAUCGUUCA	GAGUUUGGCUGCACCUUAA	CGGAGUCACUGUAUUGGUA	0.4657	0.5092	0.5773	0.6613	0.904975	1.05315	0.704024	0.924249	0.8966	0.144256	14179219	19774605	10191514	3184051	0.911545	0.888574	2.1156	1.16981	1.27138	0.577073	Atp2b4
Plate 2	E05	L-044669-00	J-044669-05	J-044669-06	J-044669-07	J-044669-08	Cul5	75717	NM_027807	28076980	CGUCUAAUCUGUUAAAGAA	GCACUCCGAUACUUAGAAA	GUGCGAGAGUCCUAUGUUA	AAAAUGGUGUGCAGAAUUA	0.4883	0.512	0.749	0.6563	0.948892	1.05895	0.913415	0.917261	0.959628	0.0680926	14659017	23907301	7446339	2489054	0.94239	1.07428	1.54574	0.914468	1.11922	0.292764	Cul5
Plate 2	E06	L-067376-01	J-067376-09	J-067376-10	J-067376-11	J-067376-12	Acsl5	433256	NM_027976	75992928	GGUCAUUCCUGAUCGGAGU	ACUGAAAGCCAAACGAGUA	CAGUAAACAACGAAGGCGA	GGGCCUUGCUUGGGAUACA	0.5225	0.5162	0.6716	0.6282	1.01535	1.06763	0.819024	0.877987	0.944999	0.115972	13559942	20737077	8826909	2853265	0.871733	0.931823	1.83233	1.04828	1.17104	0.446908	Acsl5
Plate 2	E07	L-057154-00	J-057154-05	J-057154-06	J-057154-07	J-057154-08	Gbf1	107338	NM_178930	52138535	GCAGCAAGAGUCAUAAGUA	UCAGUGAGUUAUUGAGAAA	GGGAAGCACCCGUUAUUCA	GAUGAGAUGUGCCGACACU	0.483	0.8262	0.5444	0.5968	0.938593	1.70879	0.663902	0.834102	1.03635	0.462368	2754520	6189045	3565423	611444	0.177081	0.278106	0.740125	0.224642	0.354988	0.260053	Gbf1
Plate 2	E08	L-043624-00	J-043624-05	J-043624-06	J-043624-07	J-043624-08	Sf1	22668	NM_011750	7106450	GCAACACGUGUGAGCGAUA	GCGUAAAGAUGGUCAGAUG	GAUCAGUACCUGGGAAGUA	AUAAAGCACGGAUGGAUAA	0.5292	0.6081	0.7254	0.685	1.02837	1.2577	0.884634	0.957372	1.03202	0.161495	14024677	16551529	7540729	2193737	0.90161	0.743745	1.56534	0.80597	1.00417	0.379706	Sf1
Plate 2	E09						emtpy well								0.5175	0.5335	0.7433	0.6911	1.00564	1.10341	0.906463	0.965898	0.995352	0.0827679	14964935	21874152	7530705	2581039	0.962056	0.982918	1.56325	0.948263	1.11412	0.29976	empty well
Plate 2	E10	L-047998-01	J-047998-09	J-047998-10	J-047998-11	J-047998-12	Sh3kbp1	58194	NM_021389	31340610	GCACAGAGGAAUAGACGUG	UGGCAGACGAGGCGUGUUU	CCCAAGAAGACCUGAGCGA	CAAUAAACGAGGAGAACGA	0.4999	0.5539	0.5741	0.6511	0.971434	1.1456	0.700122	0.909993	0.931789	0.183878	15157847	16707444	9106960	2734734	0.974458	0.750751	1.89046	1.00473	1.1551	0.503155	Sh3kbp1
Plate 2	E11	L-065134-01	J-065134-09	J-065134-10	J-065134-11	J-065134-12	Tap2	21355	NM_011530	46399205	AGACAUUAAUCCCUCGCUA	CUACAGAACUGGAGAUCGC	AUAAAGAUUGGGACCGUUU	GGAGGAAGUGGGACAAUAU	0.4862	0.5569	0.5739	0.6685	0.944812	1.15181	0.699878	0.934312	0.932703	0.18472	14951451	18892359	11371107	2097733	0.96119	0.84893	2.36046	0.770698	1.23532	0.754158	Tap2
Plate 2	F02	L-062260-01	J-062260-09	J-062260-10	J-062260-11	J-062260-12	Nmt1	18107	NM_008707	31982155	AAUGAAAGGGUUCGACGUA	GAACGAGAACUACGUGGAA	GCAGCGAUUGCGAGAACGA	GCUGAAACCUAGCUCGUGA	1.3599	4	1.7669	1.1262	2.64264	8.27301	2.15476	1.574	3.6611	3.10548	3781039	361836	925035	747198	0.243073	0.0162591	0.192023	0.274517	0.181468	0.115266	Nmt1
Plate 2	F03	L-041613-01	J-041613-09	J-041613-10	J-041613-11	J-041613-12	Prune	229589	NM_173347	40254234	AGGAAGCCCUCUCCGCAUA	AAAUGAGCCAGUACGGCAA	GUGAAAUAUUGGUGCGAUC	CAUUAAACCUGGCUGGUCU	0.5691	0.5788	0.836	0.713	1.10591	1.1971	1.01951	0.996506	1.07976	0.0913135	14346404	19865176	4540600	2808793	0.922293	0.892644	0.942556	1.03194	0.947358	0.0599968	Prune
Plate 2	F04	L-056954-01	J-056954-09	J-056954-10	J-056954-11	J-056954-12	Sugt1	67955	NM_026474	31560164	CAAACCGAGUCUCACGUAA	GGGAUAAGUUGGUUGGCGA	GGACAGAAAUUAGAUAGUA	AGCAUAGAUUCUCGAGUUU	0.544	0.5612	0.863	0.7109	1.05713	1.1607	1.05244	0.993571	1.06596	0.0694675	15983075	19231869	5838724	2503732	1.02751	0.864186	1.21203	0.919861	1.0059	0.153232	Sugt1
Plate 2	F05	L-048898-01	J-048898-09	J-048898-10	J-048898-11	J-048898-12	Sec24b	99683	NM_207209	46402178	CCGAAUCAGAGGUCGAGUA	CAGCAGACAGAGUCGGUUU	CCUGGAGAUUCACGAACAA	AAGACAGCCUCAUCCGAAA	0.4653	0.5075	0.7801	0.6865	0.904197	1.04964	0.951341	0.959469	0.966161	0.0607517	16181350	20228251	6930392	2592670	1.04026	0.908959	1.43864	0.952536	1.0851	0.241937	Sec24b
Plate 2	F06	L-055898-02	J-055898-05	J-055898-06	J-055898-18	J-055898-19	Ceacam1	26365	NM_001039187	85719312	CAAUCAAGCUGGACAUAAU	UGGCAUAUUUCCUCUAUUC	AGGUGGAUGACGUCGCAUA	ACAAAGAAAUUGCACGAUU	0.5321	0.5121	0.7473	0.6644	1.03401	1.05915	0.911341	0.928581	0.98327	0.074155	1853768	939591	693756	173683	0.119174	0.0422206	0.144013	0.0638104	0.0923044	0.0473146	Ceacam1
Plate 2	F07	L-059686-01	J-059686-09	J-059686-10	J-059686-11	J-059686-12	Gapvd1	66691	NM_025709	40254513	CAACAAGAAGAAUCGAUUA	CAGCUGAAAUGGAGGCGUU	UCAGAUAGAUUUAGGCAAA	UAGAAUGGCUCUUGACAAU	0.5079	0.5245	0.6611	0.6245	0.98698	1.0848	0.80622	0.872816	0.937704	0.123239	15722619	23739585	11461102	3091256	1.01077	1.06674	2.37914	1.13571	1.39809	0.656028	Gapvd1
Plate 2	F08	L-060931-01	J-060931-09	J-060931-10	J-060931-11	J-060931-12	Fam114a1	68303	NM_026667	31560127	CCUAGAAGAAAGCGGGGAA	AUUUAAAGGCAACGGACUU	AGACACCGGAUCUGAAAUA	CAAGCAAGAGUUCUGAUAA	0.4972	0.5815	0.7158	0.6817	0.966187	1.20269	0.872927	0.95276	0.998641	0.142124	14810770	19045546	8063787	2400183	0.952146	0.855814	1.67391	0.881817	1.09092	0.390785	Fam114a1
Plate 2	F09	L-042595-01	J-042595-09	J-042595-10	J-042595-11	J-042595-12	Vapb	56491	NM_019806	86476057	GGAAGGCGAUGCCGAGCAA	UGUUACAGCCUUUCGAUUA	GAGGAAAGGAAACGGAUUU	AGAGGUGGAUACAGCGAAU	0.5147	0.5344	0.6987	0.6375	1.00019	1.10527	0.852073	0.890985	0.962132	0.114183	14249869	21157155	7186361	3043793	0.916087	0.950699	1.49177	1.11828	1.11921	0.263603	Vapb
Plate 2	F10	L-055049-01	J-055049-09	J-055049-10	J-055049-11	J-055049-12	C330027C09Rik	224171	NM_172616	27369887	CCGUUAAGUCGGAGGCGAA	CUAAAGUGCACCACGCUUA	GAACAAAGGUAGCCGAUUC	CCACAAUGAUUCCGUGUUU	0.4894	0.5156	0.6953	0.6799	0.95103	1.06639	0.847927	0.950245	0.953898	0.0892676	15714393	21749969	9098508	2896141	1.01024	0.977338	1.88871	1.06403	1.23508	0.437215	C330027C09Rik
Plate 2	F11	L-061303-01	J-061303-09	J-061303-10	J-061303-11	J-061303-12	Prr11	270906	NM_175563	31559867	AGAUGGAUCAUUUCGAUUA	ACAUAGAACUCACGGCCAA	GAUCAUUCUUCUGGCAUAA	ACAGAGUGUUGACGAAAGA	0.4532	0.5291	0.6358	0.6611	0.880684	1.09431	0.775366	0.923969	0.918583	0.132737	18560776	25709618	11366732	3223886	1.19322	1.15526	2.35955	1.18444	1.47312	0.591177	Prr11
Plate 2	G02	L-054708-01	J-054708-09	J-054708-10	J-054708-11	J-054708-12	Strip1	229707	NM_153563	23956343	CCUAUAAGGCUGACGACUC	CACAAAGAGGUCAUCGUUA	GCAUCAAUCUGCUUCGGAU	GCAUCAAGGUCAUCCGGAA	0.4724	0.5366	0.6676	0.7314	0.917995	1.10982	0.814146	1.02222	0.966047	0.128076	15717395	17656638	8253387	1120666	1.01043	0.793403	1.71327	0.411728	0.982208	0.54661	Strip1
Plate 2	G03	L-042199-00	J-042199-05	J-042199-06	J-042199-07	J-042199-08	Ptpn12	19248	NM_011203	34328194	GAACAGAUAUAAGGACAUA	GAGAAGAUCCUAUAACAUU	GGAACACACUCUUGAAUAG	GAACAAAACUAGCAUUUCA	0.5083	0.6276	0.6695	0.7601	0.987757	1.29804	0.816463	1.06233	1.04115	0.199811	14248939	18485332	9351868	1977775	0.916027	0.830641	1.9413	0.726626	1.10365	0.563779	Ptpn12
Plate 2	G04	L-049201-01	J-049201-09	J-049201-10	J-049201-11	J-049201-12	Mvp	78388	NM_080638	18079350	CCAGCUAGCCAUCGAAAUU	GCUAAAGGCGCAGGCGUUA	AGGAUGUCAAGACGGGAAA	GGUCAUGGCAGGAGACGAG	0.5285	0.5254	0.8264	0.7265	1.02701	1.08666	1.0078	1.01537	1.03421	0.0358461	15896897	20786850	5633303	1945476	1.02197	0.93406	1.16938	0.71476	0.960043	0.190173	Mvp
Plate 2	G05	L-049557-01	J-049557-09	J-049557-10	J-049557-11	J-049557-12	Rbm14	56275	NM_019869	86262141	CAUCGAGUGUGACGUGGUA	AAGUGAAGGGCAAGCGCAU	CGACAAAGUCCUCGCUGGA	UCGCGCAGCUCAACGGCAA	0.5022	0.5157	0.7239	0.7239	0.975904	1.0666	0.882805	1.01174	0.984262	0.0772391	14018691	21937617	7576500	2206147	0.901225	0.98577	1.57276	0.810529	1.06757	0.344311	Rbm14
Plate 2	G06	L-055486-01	J-055486-09	J-055486-10	J-055486-11	J-055486-12	Pon3	269823	NM_173006	27370509	CGUAGGCUGUAUCGGCUUA	GGUCAGAAGUACUACGCAU	GCACACUGUAUGCGAACAA	CAGCGUUUGCACCGGACAA	0.5164	0.5546	0.7637	0.7128	1.0035	1.14705	0.931341	0.996226	1.01953	0.0909933	14220973	19671853	7151476	2558037	0.914229	0.883957	1.48453	0.939812	1.05563	0.286843	Pon3
Plate 2	G07	L-040880-00	J-040880-05	J-040880-06	J-040880-07	J-040880-08	Kif11	16551	NM_010615	45476576	UCAGAUGACUUCCGAUGAA	GUAAAUGGCUGUUGUAAAG	UGAAUAAGCCUGAAGUUAA	CAGUAAGGCUACAGAGUUA	0.5905	0.6717	0.768	0.7875	1.14749	1.38925	0.936585	1.10063	1.14349	0.187135	6048265	7050014	2186047	379658	0.388827	0.316793	0.453789	0.139485	0.324723	0.135577	Kif11
Plate 2	G08	L-041855-01	J-041855-09	J-041855-10	J-041855-11	J-041855-12	Nsfl1c	386649	NM_198326	38198664	GCUUCGGAGGUUAGCGCAU	GCAGAACCUACCACGAACA	GGGAUGAGGACUUCGUGAA	GGAGAGACCAGUAAACCGA	0.536	0.5911	0.8381	0.78	1.04159	1.22254	1.02207	1.09015	1.09409	0.0902941	15953541	20527675	5035478	1865455	1.02561	0.922414	1.04529	0.68536	0.919668	0.165238	Nsfl1c
Plate 2	G09	L-053995-02	J-053995-10	J-053995-12	J-053995-17	J-053995-18	Gen1	209334	NM_177331	148540147	CAAAGGAUCAUGAACGUAA	GUAUAAUGUAGGAGCAGAU	GUUGACUGUUACACGAUAU	CCUCAGAGUUUUCGACCAU	0.5439	0.5377	0.8368	0.7809	1.05694	1.1121	1.02049	1.0914	1.07023	0.0402177	16557914	22195870	5815379	2246686	1.06446	0.997374	1.20718	0.825423	1.02361	0.158465	Gen1
Plate 2	G10	L-056876-01	J-056876-09	J-056876-10	J-056876-11	J-056876-12	Canx	12330	NM_007597	31542338	UAUCAUUAGUGGUGACCGA	GUACUGAUGUCUCGGGCCA	CUUAAAGACACAAGAGCGA	CAGAGGUGGUCCAGUUGUA	0.4559	0.5656	0.5713	0.6273	0.885931	1.1698	0.696707	0.87673	0.907293	0.19549	12029368	15976252	9158940	2481291	0.773336	0.717895	1.90125	0.911616	1.07602	0.556149	Canx
Plate 2	G11	L-048047-01	J-048047-09	J-048047-10	J-048047-11	J-048047-12	Setd3	52690	NM_028262	21312265	GAGGAUGGUUCCCGGGUGA	GGGCUAGGCCAUUGAAAUA	CCUGAUUUCUAAUGGCUUA	ACAACAAGCUAGAGAUUUU	0.5147	0.5201	0.6519	0.6478	1.00019	1.0757	0.795	0.905381	0.944068	0.121374	15876237	20896698	11812250	3311172	1.02064	0.938996	2.45204	1.21651	1.40705	0.706325	Setd3
Plate 3	B02	L-063439-01	J-063439-09	J-063439-10	J-063439-11	J-063439-12	Aldh3a2	11671	NM_007437	75677434	GGAUGGUGCAAGAGCGCGA	AGAUUAAGGAAACGGUGAA	ACAAAUCAUUGGCCCGUUA	UGAAUUGGCUUCUGCGAGA	0.545	0.5482	0.7435	0.5107	1.10772	1.00883	0.85568	0.942425	0.978665	0.106466	18819886	24770688	13737044	7940628	1.03591	1.07869	1.41276	1.1539	1.17032	0.16883	Aldh3a2
Plate 3	B03	D-001810-10	D-001810-01	D-001810-02	D-001810-03	D-001810-04	ON-TARGETplus Non-targeting Control	0		0	UGGUUUACAUGUCGACUAA	UGGUUUACAUGUUGUGUGA	UGGUUUACAUGUUUUCUGA	UGGUUUACAUGUUUUCCUA	0.492	0.5434	0.8689	0.5419	1	1	1	1	1	0	18167533	22963707	9723530	6881527	1	1	1	1	1	0	ON-TARGETplus Non-targeting Control
Plate 3	B04	L-049797-01	J-049797-09	J-049797-10	J-049797-11	J-049797-12	Cfap36	216618	NM_025740	30352007	CUUCAAGCCAUCCGAAUAA	GAACAGAAGAGUUACGUCA	GCGAUUGCUUGCAGAGAAA	GAGAUAAGCUGCUGUCCAU	0.553	0.5681	0.8672	0.5796	1.12398	1.04545	0.998044	1.06957	1.05926	0.052388	16203549	22104209	8448520	8292808	0.891896	0.962571	0.868874	1.20508	0.982106	0.153904	Cfap36
Plate 3	B05	L-042584-01	J-042584-09	J-042584-10	J-042584-11	J-042584-12	Psmc2	19181	NM_011188	33859603	GGUGCGGACCAGCGGAAAA	CUUCUAAAAUGCCGGAUUA	AAACAGUACUGGAGCGGAG	CAUCAAGUCUUACGCCAAA	0.5299	0.5391	0.7542	0.6033	1.07703	0.992087	0.867994	1.11331	1.0126	0.108972	6806825	12293998	6994330	4943625	0.37467	0.535366	0.71932	0.718391	0.586937	0.165854	Psmc2
Plate 3	B06	L-059668-01	J-059668-13	J-059668-14	J-059668-15	J-059668-16	Slmap	83997	NM_032008	56605991	GAAAGUCCGCCAUGCGAAA	CUUCAGAACUGCAGCGACA	UUUCAGAAGUUGAGCGAAG	GCUAAGGUGUCUCUAUUAA	0.5179	0.5536	0.776	0.7555	1.05264	1.01877	0.893083	1.39417	1.08967	0.214292	15344497	21945781	11282684	7788909	0.844611	0.955672	1.16035	1.13186	1.02312	0.149522	Slmap
Plate 3	B07	L-051826-01	J-051826-09	J-051826-10	J-051826-11	J-051826-12	Osbpl9	100273	NM_133885	19527099	GACCAGGGCAGUAGGCGUA	CUGUGAAGCAUUAGGCCGA	ACACAGCAGCUCCGGAAAU	GGGUACACAACAUAGGUCA	0.5077	0.5406	0.5842	0.5112	1.03191	0.994847	0.672344	0.943347	0.910612	0.162944	16603468	26059164	14697741	9586568	0.913909	1.1348	1.51156	1.39309	1.23834	0.267441	Osbpl9
Plate 3	B08	L-043321-00	J-043321-05	J-043321-06	J-043321-07	J-043321-08	Ap1m1	11767	NM_007456	6671556	CAAUGUAGAGAUCCAUAUA	UACGAUAUAUCACACAGAA	GGAUUAAGCACAACAACCU	GUACAGGUCUUCUCCGAGU	0.4464	0.529	0.6761	0.6413	0.907317	0.9735	0.77811	1.18343	0.960589	0.169274	15433615	21818325	14669161	8982673	0.849516	0.950122	1.50863	1.30533	1.1534	0.307102	Ap1m1
Plate 3	B09	L-042202-01	J-042202-09	J-042202-10	J-042202-11	J-042202-12	Gigyf2	227331	NM_146112	34365796	GCAUGAAUUUAUACGGUCA	AGAUGGAGGUUGGCGGUUA	GGAUAAGACAAACCGAAGA	CUGCAAGAGCACCGAGCUA	0.5042	0.5363	0.7218	0.7027	1.0248	0.986934	0.830705	1.29673	1.03479	0.193783	14171265	24422854	11963380	6845143	0.780032	1.06354	1.23035	0.994713	1.01716	0.18649	Gigyf2
Plate 3	B10	L-043588-01	J-043588-09	J-043588-10	J-043588-11	J-043588-12	Bin1	30948	NM_009668	6753049	CUUGAAAAGUGUCGGGAAA	GAAGCUGACCCGAGCGCAA	GGAAGGCGGACGAGACGAA	GGUGUGAAGGAGAGCGACU	0.4846	0.5372	0.5905	0.6717	0.984959	0.98859	0.679595	1.23953	0.973168	0.229136	16560454	23317765	13001550	9738086	0.911541	1.01542	1.33712	1.41511	1.1698	0.244065	Bin1
Plate 3	B11	L-062937-00	J-062937-05	J-062937-06	J-062937-07	J-062937-08	Gne	50798	NM_015828	31980684	GGUUGGCGCUUUCGGAACA	GGAGAUGGUUCGAGUGAUG	GUGAAAUCGUUAAGAAGUA	GCGAUGAUGUAAAAUGUAA	0.5451	0.5992	0.6968	0.6596	1.10793	1.10269	0.801933	1.2172	1.05744	0.178328	15874921	24496120	13246346	10073426	0.873807	1.06673	1.3623	1.46384	1.19167	0.270699	Gne
Plate 3	C02	L-051470-01	J-051470-09	J-051470-10	J-051470-11	J-051470-12	Gspt1	14852	NM_146066	22203748	AGGACUGACAGGAGCGAAU	UGACUGGAAUGGUCGACAA	CGAAUCAGGAAGAACGAGA	AGAAAUAAGUGAAGCGGAG	0.4376	0.5872	0.7956	0.3921	0.889431	1.0806	0.91564	0.723565	0.90231	0.146153	16491150	18559416	8464026	5827722	0.907726	0.808206	0.870468	0.846865	0.858316	0.0417579	Gspt1
Plate 3	C03	L-057076-01	J-057076-09	J-057076-10	J-057076-11	J-057076-12	Osbpl11	106326	NM_176840	31341158	CUAAUUAGACGGAUCGAAU	CGGAAGGACAACAACGAGA	GGGUGAAAACAGCGACAAU	AAGAAUUGCUGGCGAUGAA	0.4482	0.525	0.769	0.5398	0.910976	0.966139	0.885027	0.996125	0.939567	0.0506522	19636145	22726491	11688360	7580317	1.08084	0.98967	1.20207	1.10155	1.09353	0.0871648	Osbpl11
Plate 3	C04	L-065961-01	J-065961-05	J-065961-06	J-065961-07	J-065961-08	Itpripl1	73338	XM_918079	94366880	GUGCAGUGGUUCCGAAACA	UCUUUGAGCUCCUACGACA	CGCACCUGGACGUGUGUAA	UGAUAAGCCUCAUGUUCUU	0.504	0.5118	0.8261	0.5697	1.02439	0.941848	0.950742	1.0513	0.99207	0.0541084	11561325	17768992	7697579	5039409	0.636373	0.773786	0.791644	0.73231	0.733528	0.0693754	Itpripl1
Plate 3	C05	L-057154-00	J-057154-05	J-057154-06	J-057154-07	J-057154-08	Gbf1	107338	NM_178930	52138535	GCAGCAAGAGUCAUAAGUA	UCAGUGAGUUAUUGAGAAA	GGGAAGCACCCGUUAUUCA	GAUGAGAUGUGCCGACACU	0.4864	0.6233	0.6314	0.4843	0.988618	1.14704	0.726666	0.893707	0.939007	0.175953	3585423	5869385	3502707	1984564	0.197353	0.255594	0.36023	0.28839	0.275392	0.0679422	Gbf1
Plate 3	C06	L-058228-01	J-058228-09	J-058228-10	J-058228-11	J-058228-12	Tiprl	226591	NM_145513	30725811	GGAGGGUGCUGGUGACGUU	CUACAUGUUACGAGAAUAU	UGAGUGAAAUACAGGGUAA	GAGAGGAUCUGAUGGCUUA	0.5027	0.5592	0.824	0.6494	1.02175	1.02908	0.948325	1.19838	1.04938	0.105811	13680434	20116234	8916219	9367309	0.753016	0.876001	0.916973	1.36123	0.976804	0.265582	Tiprl
Plate 3	C07	L-054823-01	J-054823-09	J-054823-10	J-054823-11	J-054823-12	Stxbp1	20910	NM_009295	6678178	CGGAGCGGAAGGAGCGUAU	CCGCAGAUUUGUACGUAUU	CUAUAAAGCCGACGAUCCA	CGUCAGCACUUACGACAAA	0.4919	0.5656	0.6601	0.6801	0.999797	1.04085	0.759696	1.25503	1.01384	0.20305	15537258	19417042	12236544	8235723	0.855221	0.845553	1.25845	1.19679	1.039	0.219279	Stxbp1
Plate 3	C08	L-058560-01	J-058560-09	J-058560-10	J-058560-11	J-058560-12	Mepce	231803	NM_144913	31543171	UCGUCUUCGUCACGGGUAA	GUACUAUGGCUAUCGCAAU	GGACAUUGAUCCACGGCUU	AGAAAGUCUCUCACGGAAA	0.5244	0.5735	0.6684	0.692	1.06585	1.05539	0.769248	1.27699	1.04187	0.208456	10410667	12045272	9695678	6128940	0.573037	0.524535	0.997136	0.890637	0.746336	0.23306	Mepce
Plate 3	C09	L-064280-01	J-064280-09	J-064280-10	J-064280-11	J-064280-12	Tdrd3	219249	NM_172605	31982086	UCGUUAAGUUCACGGACUA	AGGAUGGAAUGCCGAGCAA	GGAAAUACUGAGUUCGAUA	GUGGAAACCUGGCGAUGAA	0.4565	0.5438	0.7681	0.6795	0.927846	1.00074	0.883991	1.25392	1.01662	0.165364	15844482	19317017	9178700	9403035	0.872132	0.841198	0.943968	1.36642	1.00593	0.244151	Tdrd3
Plate 3	C10	L-062480-01	J-062480-09	J-062480-10	J-062480-11	J-062480-12	Casp12	12364	NM_009808	31981867	GGGAAUUAGCACAGGCAAC	GAACGUGUGUUGAGCUGUA	AAAUGGAGACAGAGUUAAU	UCGAAAGGUUCAACACUCA	0.5324	0.6222	0.6468	0.7657	1.08211	1.14501	0.744389	1.41299	1.09613	0.274899	17691902	17347336	14476366	7074084	0.97382	0.755424	1.4888	1.02798	1.06151	0.308262	Casp12
Plate 3	C11	L-046983-01	J-046983-09	J-046983-10	J-046983-11	J-046983-12	Numbl	18223	NM_010950	87042276	CCAUUUCACUGCCGGACUU	GGGACAAGAAGAAAGCCGA	GUACCUGGGCCACGUGGAA	GGGAAUGCACGUUUGUGAA	0.4761	0.5527	0.7448	0.5303	0.967683	1.01711	0.857176	0.978594	0.955142	0.0686664	13449860	15985240	8452207	9167308	0.740324	0.696109	0.869253	1.33216	0.909462	0.291215	Numbl
Plate 3	D02	L-045143-01	J-045143-09	J-045143-10	J-045143-11	J-045143-12	Utp3	65961	NM_023054	12746429	GCAGAGAAGAACAGCGGUA	UGGCAAUUAUUUUAGGUCA	UAGAAAGGCUUGUUACCUA	GCACAUGGACAUCCUGUUA	0.5196	0.5519	0.813	0.396	1.0561	1.01564	0.935666	0.730762	0.934542	0.144776	16168819	17336898	7133426	4220127	0.889984	0.754969	0.733625	0.613254	0.747958	0.113389	Utp3
Plate 3	D03	L-040515-01	J-040515-09	J-040515-10	J-040515-11	J-040515-12	Arfgap2	77038	NM_023854	12963846	UGUGUGAGUUGGAUGACUU	GUUUGAGAGCCUUUAUCUA	GAGAAGGAACCUGAAGUUA	GAAACAAAGUGGUGUCAAA	0.5285	0.5756	0.9004	0.4985	1.07419	1.05926	1.03625	0.919911	1.0224	0.0700859	14202470	16100730	4765511	5512854	0.78175	0.701138	0.490101	0.801109	0.693525	0.142358	Arfgap2
Plate 3	D04	L-048101-00	J-048101-09	J-048101-10	J-048101-11	J-048101-12	Pak1	18479	NM_011035	6754977	AAGAAGACCUCCAAUAGUA	GUAUAUACACGAUCUGUGA	GAUUGGAGCCGGCAGCAAA	CGAAGAAAGAGCUGAUUAU	0.4543	0.5446	0.8035	0.5231	0.923374	1.00221	0.924732	0.965307	0.953905	0.0376227	17103413	21126130	9129161	8191978	0.941427	0.919979	0.938873	1.19043	0.997677	0.128857	Pak1
Plate 3	D05	L-052370-01	J-052370-09	J-052370-10	J-052370-11	J-052370-12	Btf3	218490	NM_145455	56605978	CGGCCACAGCAGACGAUAA	GAGUCUCAGAUGAAAGAAA	CCUUGCUACUGGAGAGGAU	GAAGGUGAUACUUGCAGAA	0.4462	0.503	0.6404	0.4866	0.906911	0.925653	0.737024	0.897952	0.866885	0.08734	9631882	12219984	7725556	3182872	0.53017	0.532143	0.794522	0.462524	0.57984	0.146735	Btf3
Plate 3	D06	L-047415-01	J-047415-09	J-047415-10	J-047415-11	J-047415-12	Tbcb	66411	NM_025548	13384975	ACUACGGGUUGGACGAGAU	GAGAAGCGAUACAGUCGUA	CCGAUAUGAUGAGCCGUUA	UAUAUGGAGCAGACGACAA	0.4922	0.531	0.8349	0.6376	1.00041	0.977181	0.96087	1.1766	1.02876	0.0998838	11514245	18148114	5814352	6345156	0.633781	0.790295	0.597967	0.922056	0.736025	0.149518	Tbcb
Plate 3	D07	L-042404-01	J-042404-09	J-042404-10	J-042404-11	J-042404-12	Arhgdib	11857	NM_007486	33563235	CGACCAGAGGAGUACGAAU	GGACAGAAUGAGUGCGUCU	GAAGAGUUCUCCCGACCAU	CUGGCAUGAGAGUGGAUAA	0.491	0.5299	0.6539	0.9152	0.997967	0.975156	0.752561	1.68887	1.10364	0.405557	13333531	17818519	12023478	7282074	0.733921	0.775943	1.23653	1.05821	0.951151	0.238601	Arhgdib
Plate 3	D08	L-040558-00	J-040558-09	J-040558-10	J-040558-11	J-040558-12	Asap1	13196	NM_010026	65301463	GUACAUCACUGCAAAGUAU	GAAAGAAGUAGGUGGUUUA	GAGAAACUGCCUUGGAUAU	CAAGUAAGACGGCCAACAA	0.5201	0.6241	0.7913	0.6796	1.05711	1.14851	0.910692	1.25411	1.09261	0.145556	11620746	14186728	9646261	6892691	0.639644	0.617789	0.992053	1.00162	0.812777	0.212758	Asap1
Plate 3	D09	L-044001-00	J-044001-05	J-044001-06	J-044001-07	J-044001-08	Stk10	20868	NM_009288	6678162	GGCAUGACCUGCUGCGUAA	CAAAGAAACGGGCUCAUUG	AAAGCGAGACUCCUUCAUA	GCAAUAAGGCUCUUCGGGA	0.565	0.5335	0.6768	0.5717	1.14837	0.981781	0.778916	1.05499	0.991016	0.156978	16848993	22496658	12863425	9838043	0.927423	0.979661	1.32292	1.42963	1.16491	0.248838	Stk10
Plate 3	D10	L-060268-01	J-060268-09	J-060268-10	J-060268-11	J-060268-12	Arf1	11840	NM_007476	31560734	CAGCAAUGACAGAGAGCGU	CUGUACAUGUGCAGACGCA	CGACAAGCACUGUAAUUAU	GCAUUGUGCUUGUACUUGU	0.5001	0.5771	0.8177	0.756	1.01646	1.06202	0.941075	1.39509	1.10366	0.200585	7344144	5608225	3658224	4791661	0.404246	0.244221	0.376224	0.696308	0.43025	0.190603	Arf1
Plate 3	D11	L-045560-01	J-045560-13	J-045560-14	J-045560-15	J-045560-16	Hsph1	15505	NM_013559	7305168	UCACAGAUGCUGAGCGAAG	CGGCUGUUGCUUUGAAUUA	CUUCUGAGGAUAUGAACUA	GGAAUAAAGGUCAUGUACA	0.5337	0.7943	0.6635	0.8147	1.08476	1.46172	0.763609	1.50341	1.20338	0.34844	13213197	14930814	12973361	8683192	0.727297	0.650192	1.33422	1.26181	0.993381	0.354405	Hsph1
Plate 3	E02	L-040706-00	J-040706-05	J-040706-06	J-040706-07	J-040706-08	Smad3	17127	NM_016769	31543221	GAACUUACAAGGCGACACA	GGACGCAGGUUCUCCAAAC	CCAUGGAGCUCUGUGAGUU	GGAUUGAGCUACACCUGAA	0.5372	0.6635	0.7931	0.4874	1.09187	1.22102	0.912763	0.899428	1.03127	0.15395	16168446	15885382	8619825	5890770	0.889964	0.69176	0.886491	0.856027	0.831061	0.0941099	Smad3
Plate 3	E03	L-040516-01	J-040516-09	J-040516-10	J-040516-11	J-040516-12	Arfgap1	228998	NM_145760	31542138	GGGAGCAUUUCCUACGUAU	AGUAAGGGAUGGCGUGAUG	AAGAACAGCAAUAGCGAUG	CCUUAGAGGGCCACAGCUA	0.5576	0.555	0.9043	0.5538	1.13333	1.02135	1.04074	1.02196	1.05435	0.0534225	14854809	18613982	7356209	5931174	0.817657	0.810583	0.756537	0.861898	0.811669	0.0432031	Arfgap1
Plate 3	E04	L-055824-01	J-055824-09	J-055824-10	J-055824-11	J-055824-12	Fam133b	68152	NM_026583	27754050	CCUUGUAUGCGAACGCUAA	GUACGAAGAUAAACCGUUG	AAUGAGAUGACUCUAGUAA	UGACAUGAAAGACGUGACA	0.5112	0.5427	0.9414	0.5305	1.03902	0.998712	1.08344	0.978963	1.02503	0.0462683	15901220	23495549	6744248	8856901	0.875255	1.02316	0.693601	1.28705	0.969768	0.250814	Fam133b
Plate 3	E05	L-064450-00	J-064450-05	J-064450-06	J-064450-07	J-064450-08	Bag3	29810	NM_013863	31982381	GGCAGGAGCAGUCUGGGUA	AAUCAUGGGUGCCGUGGUA	GUUCAGACCAUCUUGGAAA	GCCAACAGCUAGAAGCCAA	0.5409	0.6299	0.834	0.6187	1.09939	1.15918	0.959834	1.14172	1.09003	0.0903565	11997266	18345407	6161082	5866029	0.660368	0.798887	0.633626	0.852431	0.736328	0.106005	Bag3
Plate 3	E06	L-059879-01	J-059879-09	J-059879-10	J-059879-11	J-059879-12	Hdlbp	110611	NM_133808	31542951	GCAAAGAUUUCAUCGCACA	GCAGAAAGGUGAACGGAUU	CAAGAAUAUCAUCGGGAAA	UGUGAUACUUAGAGGCGAA	0.4729	0.5427	0.7314	0.6489	0.961179	0.998712	0.841754	1.19745	0.999775	0.147804	11597502	17768230	9001766	7291671	0.638364	0.773753	0.925771	1.0596	0.849372	0.182826	Hdlbp
Plate 3	E07	L-055898-02	J-055898-05	J-055898-06	J-055898-18	J-055898-19	Ceacam1	26365	NM_001039187	85719312	CAAUCAAGCUGGACAUAAU	UGGCAUAUUUCCUCUAUUC	AGGUGGAUGACGUCGCAUA	ACAAAGAAAUUGCACGAUU	0.5411	0.5618	0.6103	0.6472	1.0998	1.03386	0.702382	1.19432	1.00759	0.213862	1791777	981983	1082832	368353	0.0986252	0.0427624	0.111362	0.0535278	0.0765694	0.0335202	Ceacam1
Plate 3	E08	L-065715-01	J-065715-05	J-065715-06	J-065715-07	J-065715-08	Itpr3	16440	NM_080553	61102727	CCAUGAAUCUGGACCGCAU	ACAAUGAGCACCACGAGAA	GAAGAUUGCUGAUGUGGUA	CCAUGGAGUUCGUAGAAGA	0.4315	0.5937	0.7793	0.6816	0.877033	1.09257	0.896881	1.2578	1.03107	0.179741	16950423	25872155	10435791	8066213	0.933006	1.12665	1.07325	1.17215	1.07627	0.103708	Itpr3
Plate 3	E09	L-059272-01	J-059272-09	J-059272-10	J-059272-11	J-059272-12	Faf2	76577	NM_178397	31341590	CGGUUUACCUAUUACACGA	GGGCAUUCCAGUCGAGAGA	GGACCUGACAGACGAAUGA	CCCUAAAAGAAACGGAAAA	0.5563	0.5484	0.753	0.6206	1.13069	1.0092	0.866613	1.14523	1.03793	0.129477	14218884	20379743	9312987	9335131	0.782654	0.887476	0.957778	1.35655	0.996114	0.250832	Faf2
Plate 3	E10	L-049570-01	J-049570-09	J-049570-10	J-049570-11	J-049570-12	Serbp1	66870	NM_025814	13385279	UGUCAAGAGCUAAACGUAA	GUUUAUUAGGUUCCGAUUA	UGGAAUGGGCCGAGGCGAU	CAAAAUAAAGACCGAGCAA	0.4871	0.5077	0.6104	0.5408	0.990041	0.934303	0.702497	0.99797	0.906203	0.138727	15786226	20120018	11305856	11329207	0.868925	0.876166	1.16273	1.64632	1.13854	0.36513	Serbp1
Plate 3	E11	L-048421-01	J-048421-09	J-048421-10	J-048421-11	J-048421-12	Coro1b	23789	NM_011778	6753493	AUUCGAGUGUCCCGAGUUA	GACAAGAGCGUCCGAAUCA	AGCCAGUAGUGGUGCUCGA	CCUCAUCUCACUACGGGAA	0.483	0.5464	0.6921	0.5067	0.981707	1.00552	0.796524	0.935043	0.929699	0.0934842	15460755	19555327	12253575	9252480	0.85101	0.851575	1.2602	1.34454	1.07683	0.262695	Coro1b
Plate 3	F02	L-053885-00	J-053885-05	J-053885-06	J-053885-07	J-053885-08	Ciapin1	109006	NM_173730	33239426	CAAGUCAGCCUGUGGAAAU	GGCUAGACUGCAAGAGUUA	GAAUCCAGCUUCGAUGUCA	AAAUGAAGACGGCCUCUAA	0.5173	0.5168	0.789	0.4861	1.05142	0.951049	0.908045	0.897029	0.951886	0.0703317	17111889	22812336	7907317	6488516	0.941894	0.993408	0.813215	0.942889	0.922851	0.0769472	Ciapin1
Plate 3	F03	L-053559-01	J-053559-09	J-053559-10	J-053559-11	J-053559-12	Spats2	72572	NM_139140	20982832	GGUACCGAGUUGUCGUUAA	GCUCAAAGAAUGGAUAGUA	CUGAAACAGAGUAUCGAUU	AAACGCGGUACGUGCGAUA	0.5435	0.5714	0.8716	0.4969	1.10467	1.05153	1.00311	0.916959	1.01907	0.0797144	14582354	20577325	3912337	7126589	0.80266	0.89608	0.402358	1.03561	0.784177	0.271949	Spats2
Plate 3	F04	L-058918-01	J-058918-09	J-058918-10	J-058918-11	J-058918-12	Tnrc6b	213988	NM_177124	67782333	CCCAGAAGGUCACGGAACA	ACAGUCAAUUAGUCGGAAA	ACAAAGCACUGGAGAUCGA	ACUGAAUCUUCUUCCGAAA	0.4686	0.5122	0.8265	0.54	0.952439	0.942584	0.951203	0.996494	0.96068	0.0242751	15395096	20532514	7071688	8801411	0.847396	0.894129	0.727276	1.27899	0.936948	0.238613	Tnrc6b
Plate 3	F05	L-059787-01	J-059787-09	J-059787-10	J-059787-11	J-059787-12	Ctbp2	13017	NM_009980	34328171	UGAGAGUGAUCGUGCGAAU	ACUGAGAUCCGCCGAGCAA	GCCUGAAGCUAAUCCGAUA	GGGAAGACUAGGACGUGAU	0.4733	0.4992	0.8324	0.6282	0.961992	0.91866	0.957993	1.15925	0.999475	0.108299	14493103	16627946	4838933	7069120	0.797747	0.724097	0.497652	1.02726	0.761689	0.218294	Ctbp2
Plate 3	F06	L-040061-00	J-040061-05	J-040061-06	J-040061-07	J-040061-08	Ptpn2	19255	NM_008977	6679552	GAAACGGGAUUCAGUGUGA	GCACAAAGAAGUUACAUCU	CCUAAAUGUUCAUGACUUG	GUAGAUACCUGUCUUGUUC	0.4925	0.5134	0.7449	0.6556	1.00102	0.944792	0.857291	1.20982	1.00323	0.149885	14274346	18511903	8564877	7147573	0.785706	0.806137	0.88084	1.03866	0.877836	0.114749	Ptpn2
Plate 3	F07	L-044006-01	J-044006-09	J-044006-10	J-044006-11	J-044006-12	Myo18a	360013	NM_011586	22094118	GGAAAGACCUGAAGCGCAC	ACAUAGAACUGGCGUUUGA	UGGAAAGUGACGAGAACGA	GCAUGUACCGCCAAGGUUA	0.5431	0.6001	0.6839	0.6725	1.10386	1.10434	0.787087	1.241	1.05907	0.192467	14791479	19254534	9647257	7608108	0.814171	0.838477	0.992156	1.10558	0.937597	0.136937	Myo18a
Plate 3	F08	L-042811-01	J-042811-09	J-042811-10	J-042811-11	J-042811-12	Inf2	70435	NM_198411	38259199	UCUCAAAGGGGACGAGCAA	UUCUAGAAGCGGAGCGGAA	CAUCCAAUGUGGCACGAGA	ACAGAUGGCAAAAGCGGAA	0.4933	0.5356	0.7126	0.6014	1.00264	0.985646	0.820117	1.1098	0.979551	0.119658	12617923	20765033	8862297	9349260	0.694531	0.904254	0.911428	1.3586	0.967204	0.279653	Inf2
Plate 3	F09	L-047511-00	J-047511-05	J-047511-06	J-047511-07	J-047511-08	Pdlim5	56376	NM_022554	11990622	UGUACGGGCUCCUUGAAUA	GACAAUACGAAGAAGGCAA	GCAAGAAACGGCUGAUUGA	GAUCCCAGGGUGACAUUAA	0.5131	0.5524	0.7786	0.6478	1.04289	1.01656	0.896075	1.19542	1.03774	0.123028	15218606	24624658	7916643	8506685	0.837681	1.07233	0.814174	1.23616	0.990087	0.201238	Pdlim5
Plate 3	F10	L-053857-01	J-053857-09	J-053857-10	J-053857-11	J-053857-12	Pdap1	231887	NM_001033313	84781780	GGACAGCAUUUCAUACGUA	GCAGAAGGCCAACGAAGAA	CGUAAUUCCUUGUUUGGCA	GUUGCUAGCCAGUGAGUUA	0.5081	0.5706	0.7165	0.6406	1.03272	1.05006	0.824606	1.18214	1.02238	0.147772	12847566	18679795	8762074	6679656	0.707172	0.813449	0.901121	0.970665	0.848101	0.113864	Pdap1
Plate 3	F11	L-041201-01	J-041201-09	J-041201-10	J-041201-11	J-041201-12	Abr	109934	NM_198894	38683819	CCGGAUACACAAUCGGAAU	GGAGUGGAGAGAAGCGAUU	GUACAAGCCAAUUGACCGA	UCGCAGAACUGAAGCGGAA	0.4974	0.5393	0.6282	0.393	1.01098	0.992455	0.722983	0.725226	0.86291	0.160459	16382626	18638363	16382704	13589843	0.901753	0.811644	1.68485	1.97483	1.34327	0.575357	Abr
Plate 3	G02	L-042758-02	J-042758-09	J-042758-11	J-042758-12	J-042758-17	Rrm2	20135	NM_009104	237512999	GAAGCGAGUAGGCGAGUAU	AGAACUUGGUGGAGCGAUU	GGAUGGGAGUCAUGUCGAA	GCGUUGAGGAUGAGCCGUU	0.5478	0.6591	0.7639	0.4364	1.11341	1.21292	0.879158	0.805315	1.0027	0.192071	683956	4974176	3649496	3477087	0.0376472	0.21661	0.375326	0.505278	0.283716	0.202102	Rrm2
Plate 3	G03	L-050130-00	J-050130-05	J-050130-06	J-050130-07	J-050130-08	Chd7	320790	NM_001081417	124487248	UAGAAGACCUCCUGCGAAA	GAACGAAAGGCACGGGCAA	GAGUAAUGAUAAACCGAUU	GAAGAGAAGAAGCGGACUU	0.4579	0.5281	0.9125	0.577	0.930691	0.971844	1.05018	1.06477	1.00437	0.0638575	16333815	16824975	4354403	4849975	0.899066	0.732677	0.447821	0.704782	0.696087	0.186414	Chd7
Plate 3	G04	L-049041-01	J-049041-09	J-049041-10	J-049041-11	J-049041-12	Larp4	207214	XM_994715	94398911	GCCCUAAAUAUGACGGAUU	UUUAAAUGGUCUAACGGAA	UGACAUAAACAUCGUAGUA	CCAAAGACUCAGUGGCGUU	0.4908	0.5601	0.7746	0.6478	0.997561	1.03073	0.891472	1.19542	1.0288	0.125966	12714486	19930788	8613264	5450212	0.699847	0.867926	0.885817	0.792006	0.811399	0.0847609	Larp4
Plate 3	G05	L-059271-01	J-059271-09	J-059271-10	J-059271-11	J-059271-12	Txnl1	53382	NM_016792	31543901	AAGCUUAAGUGUUCGUCAU	UUGUAGUGUAAUCGUGAUA	GCUUGAUUCUCUUCGGAAA	GCGUUCAGCUCUAUGAGUA	0.4608	0.5604	0.9423	0.6757	0.936585	1.03128	1.08447	1.24691	1.07481	0.130015	15603803	20691233	4866119	7077314	0.858884	0.901041	0.500448	1.02845	0.822206	0.226293	Txnl1
Plate 3	G06	L-051032-01	J-051032-09	J-051032-10	J-051032-11	J-051032-12	Cobll1	319876	NM_177025	32441278	GGGCAGAGGCAUACGAUUG	AAAUUUAGAUCCCGAGCUU	CAUAGAAGGCGAAGGCGAA	UCGACUGAUAUGAGAAUUA	0.4442	0.5811	0.7491	0.7497	0.902846	1.06938	0.862125	1.38347	1.05445	0.236958	14312040	20636352	9515596	5691037	0.787781	0.898651	0.978615	0.827002	0.873012	0.0840449	Cobll1
Plate 3	G07	L-063706-01	J-063706-09	J-063706-10	J-063706-11	J-063706-12	Larp1	73158	XM_985836	94391540	GAGUUGAUGUUGCGGAGUA	GCAAGAAUACCUCGGCAAA	ACACACUGACUUUGCGAAA	UGGACAAUUUAGAGCGAGA	0.4774	0.5511	0.7134	0.7011	0.970325	1.01417	0.821038	1.29378	1.02483	0.197442	16959449	19893455	8986211	7974653	0.933503	0.8663	0.924172	1.15885	0.970706	0.128903	Larp1
Plate3	G08						empty well								0.497	0.5443	0.9172	0.796	1.01016	1.00166	1.05559	1.46891	1.13408	0.22447	15071119	20575778	5250987	5404550	0.829563	0.896013	0.540029	0.785371	0.762744	0.155284	empty well
Plate 3	G09	L-062353-01	J-062353-09	J-062353-10	J-062353-11	J-062353-12	Ankrd17	81702	NM_198010	40549394	CAAGCAAUGGAGCGAGAUA	GGAUGUAGCAGACGUCUUA	AGAUAGAAACCAAUCGGAA	AUGUAAAUGCUGUGCGGAA	0.4717	0.5363	0.8179	0.6801	0.95874	0.986934	0.941305	1.25503	1.0355	0.147554	15390369	20220806	5730788	8668954	0.847136	0.880555	0.589373	1.25974	0.894202	0.27625	Ankrd17
Plate 3	G10	L-044218-01	J-044218-09	J-044218-10	J-044218-11	J-044218-12	Cbx3	12417	NM_001037798	83699395	GAUCUUGGGUUUUGAAUUA	GAAAGUAUUGACAGUAGUU	GGGAGAUUUUACAGUUAUU	CACUGAUUCCUUUGAGCAA	0.0973	0.5427	0.6954	0.5933	0.197764	0.998712	0.800322	1.09485	0.772912	0.402565	17374465	22357265	11737477	9600256	0.956347	0.973591	1.20712	1.39508	1.13303	0.208802	Cbx3
Plate 3	G11	L-058520-01	J-058520-17	J-058520-18	J-058520-19	J-058520-20	Flna	192176	NM_010227	125347375	GCUCAGAGGUAGACGUGGA	CCAGCAAGGUGAAGGCGUU	CAGAGUAACAGGUGACGAU	CAUUGAGGGUCCAUCUAAA	0.7361	1.046	0.8826	0.3283	1.49614	1.92492	1.01577	0.605831	1.26066	0.573138	14421958	14427152	8531361	17788662	0.793831	0.628259	0.877393	2.58499	1.22112	0.915122	Flna
Plate 4	B02	L-055189-00	J-055189-05	J-055189-06	J-055189-07	J-055189-08	Arhgap35	232906	NM_172739	75677441	GAAUAUCCUUCGAAGUCUA	GGUUAUGGACGCAACAUUA	CCUCAUACCUAAUCUAGAU	UAGUGCAACUCAUUGAUAA	0.4682	0.5826	0.7084	0.7808	0.840273	1.09347	1.01186	1.14252	1.02203	0.132616	16501748	20919427	9807271	4953843	1.21346	0.755971	0.877933	0.713091	0.890114	0.226592	Arhgap35
Plate 4	B03	L-044729-01	J-044729-09	J-044729-10	J-044729-11	J-044729-12	Ola1	67059	NM_030091	76677914	CAGAUGAGAGGUUCGACUU	GUGUAGAUCCCAUCCGAGA	AGAGAUAAUUCACGAGGAG	GAAAAUUGGUAUCGUUGGA	0.5121	0.4937	0.8213	0.8064	0.91906	0.926614	1.17312	1.17998	1.04969	0.146541	14114994	22247909	10590557	5865874	1.03795	0.803978	0.948051	0.844375	0.908589	0.105448	Ola1
Plate 4	B04	L-049528-00	J-049528-05	J-049528-06	J-049528-07	J-049528-08	Mon1a	72825	NM_028369	21312178	CGGAGCGAAUCACCGAUAA	GCAUAGCCGUGCCCACAAU	GGUGCGAUGUUCGUCCAUA	CGCAGGAGCUACUGUACAU	0.5674	0.525	0.8332	0.7672	1.01831	0.98536	1.19012	1.12262	1.0791	0.0943428	14231532	23533379	10795360	6638649	1.04652	0.850432	0.966385	0.955614	0.954737	0.0804982	Mon1a
Plate 4	B05	L-164453-00	J-164453-01	J-164453-02	J-164453-03	J-164453-04	Parp10	671535	XM_993494	94399566	UGUCGGUACUGGAUCGCUA	GGCUAAUGCACUAAGGCGA	CCGACUACAUGGUGUCCGA	AACCAGGAGCUGUGCGCUA	0.5358	0.556	0.7898	0.7403	0.961594	1.04354	1.12812	1.08326	1.05413	0.0707079	16584138	20545521	10796101	4758719	1.21952	0.742459	0.966451	0.685003	0.903358	0.243246	Parp10
Plate 4	B06	L-062123-00	J-062123-05	J-062123-06	J-062123-07	J-062123-08	Mcm2	17216	NM_008564	6678825	UAUCAGAACUACCAACGUA	GAUCGAGAGUAUUGAGAAU	AAGAGAACCGUGAGAGUUU	UAACACCGCCAACGGCUUU	0.5691	0.5678	0.8317	0.7175	1.02136	1.06569	1.18797	1.0499	1.08123	0.0734894	15727676	18027613	8733096	5227982	1.15654	0.651469	0.781774	0.752552	0.835583	0.221133	Mcm2
Plate 4	B07	L-058385-01	J-058385-09	J-058385-10	J-058385-11	J-058385-12	Rnf219	72486	NM_026047	88759343	UCUCACAGCUGACGGGUUA	GAACAGUAUGAACGUGAAA	UUAGAGAGAUGAUCGGAUU	GAUGAUGUGGAUAAGUUAA	0.5336	0.5684	0.7305	0.7814	0.957645	1.06682	1.04342	1.1434	1.05282	0.0764794	14451705	19253631	9659374	5054716	1.06271	0.695773	0.864693	0.727611	0.837697	0.166953	Rnf219
Plate 4	B08	L-058989-01	J-058989-09	J-058989-10	J-058989-11	J-058989-12	Ago2	239528	NM_153178	33859782	GUUGUAUUGUUUAGCGAUU	UGAGAAACGCCCUCGGAGA	CGUGUUUACAAGUCGGACA	GUGUGUGGGACAUGCGAAA	0.4647	0.5531	0.5916	0.6198	0.833991	1.0381	0.845022	0.906936	0.906013	0.0937283	16817870	20611631	17611568	8904126	1.23671	0.744848	1.57656	1.28172	1.20996	0.344766	Ago2
Plate 4	B09	L-045010-01	J-045010-09	J-045010-10	J-045010-11	J-045010-12	Ecd	70601	NM_027475	28076956	CGAAAUGUCUGUACGCACA	CGAAUAAUGGCCUCGGUCA	GAAGUACAUUGAACGGAUA	GCGAAGAGAUCCUAACCGU	0.5337	0.6067	0.5988	0.7535	0.957825	1.1387	0.855306	1.10258	1.0136	0.13132	15565272	21810504	14651211	5039356	1.1446	0.788172	1.31156	0.7254	0.992431	0.281675	Ecd
Plate 4	B10	L-045530-00	J-045530-05	J-045530-06	J-045530-07	J-045530-08	Fxr1	14359	NM_008053	17998693	CUAAUUACACCUCCGGUUA	CGGACGAAGUUGAUGCUUA	UAGAGUAUCACAUCGCUUA	UGAAGACACCGGAACGUUU	0.4623	0.5728	0.6224	0.7148	0.829684	1.07508	0.889016	1.04595	0.95993	0.119234	17670033	20834126	15560944	6277170	1.29937	0.752888	1.39299	0.90358	1.08721	0.307683	Fxr1
Plate 4	B11	L-055155-01	J-055155-09	J-055155-10	J-055155-11	J-055155-12	Isyna1	71780	NM_023627	12963756	CGCUACGAGUACCGGACAA	GGACAUUAGAGAUUUCCGA	AGACAGCACGUGCGGACAA	UGGGAUAUCUCGUCGCUGA	0.4919	0.5849	0.6448	0.6792	0.882807	1.09779	0.921011	0.993854	0.973864	0.0945884	16037222	21713456	14800755	6119601	1.1793	0.784665	1.32494	0.880898	1.04245	0.252377	Isyna1
Plate 4	C02	L-041075-00	J-041075-05	J-041075-06	J-041075-07	J-041075-08	Kif2a	16563	NM_008442	6680559	CAACAGAAUGGUAGCGUUU	GAAAUGGUUUACAGGUUUA	CUACACAACUUGAAGCUAU	GGAAUUAGUCCUUCAGACA	0.5261	0.5496	0.8753	0.7489	0.944185	1.03153	1.25025	1.09584	1.08045	0.129138	17434215	23205519	7877682	5977124	1.28203	0.838584	0.705199	0.860389	0.92155	0.249918	Kif2a
Plate 4	C03	L-058646-00	J-058646-05	J-058646-06	J-058646-07	J-058646-08	Crkl	12929	NM_007764	31542420	GGGCGAGCUUCUAGUGAUA	GAAUAUGUACGGACCCUUU	GACCAGGAGUUUGACCAUU	GAGAGUACCUUGUGCUUAU	0.5307	0.5971	0.8286	0.7574	0.952441	1.12068	1.18355	1.10828	1.09124	0.0982222	16998993	21810151	11218197	4985235	1.25002	0.788159	1.00424	0.71761	0.940008	0.239969	Crkl
Plate 4	C04	L-059587-00	J-059587-05	J-059587-06	J-059587-07	J-059587-08	Igbp1	18518	NM_008784	51479180	GGAAACAGCUUGUCACUCA	GAAGGCUGCUGGAAUGUUA	UAACUCAGUGUCAUUGCUA	CAGCAAGCGUCUAGAUCAU	0.5546	0.5787	0.8511	0.7095	0.995334	1.08615	1.21568	1.03819	1.08384	0.095403	15557881	22730118	8904680	5698751	1.14405	0.821404	0.797134	0.820318	0.895727	0.165928	Igbp1
Plate 4	C05	L-065533-00	J-065533-05	J-065533-06	J-065533-07	J-065533-08	Pask	269224	NM_080850	18497291	CGAGAGAUGUUGCUCCUUA	GCACUAAUGCUGUUUGGUU	GCGAGUACGACUAUAAGUA	GCCAAAAGCUCGCCCAAUU	0.5766	0.518	0.7423	0.6842	1.03482	0.972222	1.06028	1.00117	1.01712	0.0384964	13049114	22870425	10016760	6283309	0.959569	0.826474	0.896686	0.904464	0.896798	0.0546028	Pask
Plate 4	C06	L-053821-01	J-053821-09	J-053821-10	J-053821-11	J-053821-12	Urb1	207932	XM_976136	94401408	UUAAGUGGGUUCCGAGACA	GCUCGAUGUUGUCCGCAAU	AGGACAAGACUGCGAGAGU	GUGCUGAGUUAUCGGGCCA	0.5608	0.4801	0.7313	0.6912	1.00646	0.901089	1.04457	1.01141	0.990882	0.0622066	14513516	23597812	8958527	4436922	1.06725	0.85276	0.801954	0.638682	0.840163	0.176809	Urb1
Plate 4	C07	L-060268-01	J-060268-09	J-060268-10	J-060268-11	J-060268-12	Arf1	11840	NM_007476	31560734	CAGCAAUGACAGAGAGCGU	CUGUACAUGUGCAGACGCA	CGACAAGCACUGUAAUUAU	GCAUUGUGCUUGUACUUGU	0.5969	0.565	0.7824	0.6807	1.07125	1.06044	1.11755	0.996049	1.06132	0.0500732	8343909	11725728	5088670	2900465	0.613571	0.423736	0.45553	0.417513	0.477588	0.0921719	Arf1
Plate 4	C08	L-040503-02	J-040503-18	J-040503-19	J-040503-20	J-040503-21	Irs1	16367	NM_010570	161086993	GAGAAGAAGUGGCGGCACA	CGUCAAAGCUAUGUGGAUA	GUUGAAUGGAAGCGAACUA	GGUUCUAGUCCCUGCGAUU	0.6015	0.5999	0.8316	0.6964	1.0795	1.12594	1.18783	1.01902	1.10307	0.0714763	11606472	18229111	8171297	5018085	0.853484	0.65875	0.731483	0.722338	0.741514	0.0813543	Irs1
Plate 4	C09	L-051168-01	J-051168-09	J-051168-10	J-051168-11	J-051168-12	Zc3h15	69082	NM_026934	34368583	GAAGAUGAUUGUCGUUGUA	CAGCUACAGUGCCGUGUUA	ACUUAAGACACUUGCGUUU	UAACAAGUAUGGCUGGUUU	0.5355	0.5473	0.728	0.6702	0.961055	1.02721	1.03985	0.980685	1.0022	0.0374128	11651446	21216953	8853117	6778231	0.856792	0.766723	0.792518	0.975706	0.847935	0.0932209	Zc3h15
Plate 4	C10	L-040515-01	J-040515-09	J-040515-10	J-040515-11	J-040515-12	Arfgap2	77038	NM_023854	12963846	UGUGUGAGUUGGAUGACUU	GUUUGAGAGCCUUUAUCUA	GAGAAGGAACCUGAAGUUA	GAAACAAAGUGGUGUCAAA	0.5961	0.5847	0.7415	0.7028	1.06981	1.09741	1.05913	1.02839	1.06369	0.0285281	11987790	19991197	9259607	5784005	0.881525	0.722427	0.828907	0.83259	0.816362	0.0670589	Arfgap2
Plate 4	C11	L-065430-01	J-065430-09	J-065430-10	J-065430-11	J-065430-12	Sec24d	69608	NM_027135	46560564	GGACAAGUCUAUACGACCA	GCCAAAGGUUUCUGACCGA	GGGAAAUUCUAGUCAAUCA	CCCAUAUGCUGGCGUGUUA	0.5648	0.5335	0.7462	0.652	1.01364	1.00131	1.06585	0.954053	1.00871	0.0459387	14567774	19058225	13500022	7316031	1.07124	0.688712	1.2085	1.05312	1.00539	0.222227	Sec24d
Plate 4	D02	L-058881-00	J-058881-09	J-058881-10	J-058881-11	J-058881-12	Stat1	20846	NM_009283	31543777	GAUGAGAUGUCCCGGAUAG	UAAGCGAACUGGAUACAUC	GAUCAAGUCAUGUGCAUAG	GGAAGAAUCCACCAACGGA	0.474	0.5354	0.8908	0.8088	0.850682	1.00488	1.27239	1.18349	1.07786	0.187915	17501285	22393387	7123905	4182244	1.28696	0.809236	0.637722	0.602022	0.833985	0.315238	Stat1
Plate 4	D03	L-057323-01	J-057323-09	J-057323-10	J-057323-11	J-057323-12	Kat7	217127	NM_177619	31341373	GUGAAUAUGACUUAGAUCU	GAACCGAAGAUUCCGAUUU	GGGAAGAUGCUGAUCGAUU	UGUUUGAAGUAGACGGCAA	0.5079	0.5699	0.9057	0.7875	0.911522	1.06963	1.29367	1.15233	1.10679	0.159697	13484656	18596018	6796732	4155778	0.991597	0.672009	0.608434	0.598212	0.717563	0.185583	Kat7
Plate 4	D04	L-063890-01	J-063890-09	J-063890-10	J-063890-11	J-063890-12	Nufip2	68564	NM_001024205	66730552	AGGAAAGCUAGGCGCAAUA	AAACACAGGUAGUAGCGAA	AGGCAAACCUCAAUUGAUA	CUGCGAGAAUGCUGGAUAA	0.5493	0.5236	0.8592	0.7425	0.985822	0.982733	1.22725	1.08648	1.07057	0.115037	15984333	22972565	7541272	5121944	1.17541	0.830166	0.675084	0.737289	0.854487	0.223237	Nufip2
Plate 4	D05	L-057154-00	J-057154-05	J-057154-06	J-057154-07	J-057154-08	Gbf1	107338	NM_178930	52138535	GCAGCAAGAGUCAUAAGUA	UCAGUGAGUUAUUGAGAAA	GGGAAGCACCCGUUAUUCA	GAUGAGAUGUGCCGACACU	0.5328	0.5508	0.7752	0.7611	0.95621	1.03378	1.10727	1.1137	1.05274	0.0738618	2648730	4932105	1555485	555317	0.194775	0.178233	0.139245	0.0799362	0.148047	0.0510269	Gbf1
Plate 4	D06	L-055898-02	J-055898-05	J-055898-06	J-055898-18	J-055898-19	Ceacam1	26365	NM_001039187	85719312	CAAUCAAGCUGGACAUAAU	UGGCAUAUUUCCUCUAUUC	AGGUGGAUGACGUCGCAUA	ACAAAGAAAUUGCACGAUU	0.5086	0.6003	0.7565	0.7085	0.912778	1.12669	1.08056	1.03673	1.03919	0.0919304	1311309	1056301	553075	246624	0.0964274	0.0381718	0.0495105	0.0355008	0.0549026	0.0283416	Ceacam1
Plate 4	D07	L-040515-01	J-040515-09	J-040515-10	J-040515-11	J-040515-12	Arfgap2	77038	NM_023854	12963846	UGUGUGAGUUGGAUGACUU	GUUUGAGAGCCUUUAUCUA	GAGAAGGAACCUGAAGUUA	GAAACAAAGUGGUGUCAAA	0.5564	0.5672	0.8221	0.6947	0.998564	1.06456	1.17426	1.01653	1.06348	0.0789334	13704754	15126499	7443772	4488405	1.00778	0.54663	0.666356	0.646093	0.716715	0.200975	Arfgap2
Plate 4	D08	L-042940-02	J-042940-09	J-042940-12	J-042940-13	J-042940-14	Hnrnpd	11991	NM_007516	116256513	GGGAAAGUAUCCAGGCGAG	CUAUUUAAAGAGUCGGAGA	UGGUGAGGUUGAAUCCAUA	GAGCCAAGAUCGACGCCAG	0.506	0.5527	0.7343	0.6777	0.908112	1.03735	1.04885	0.991659	0.996493	0.0638882	14152508	23986023	11485757	7426935	1.04071	0.866789	1.02819	1.06909	1.00119	0.0912212	Hnrnpd
Plate 4	D09	L-058935-01	J-058935-09	J-058935-10	J-058935-11	J-058935-12	Spg20	229285	NM_144895	21450268	CGCCUAAAGACGCGUGCAA	GGAUAAUUCUCUGGAUACA	GCAGCUAAAUGCAUCGUUA	GCCUGAAUGGAGCGAGAAA	0.5242	0.5953	0.5878	0.5908	0.940775	1.1173	0.839594	0.864501	0.940544	0.125456	16303834	20750324	10866775	9914436	1.19891	0.74986	0.972778	1.42715	1.08717	0.291512	Spg20
Plate 4	D10	D-001810-10	D-001810-01	D-001810-02	D-001810-03	D-001810-04	ON-TARGETplus Non-targeting Control	0		0	UGGUUUACAUGUCGACUAA	UGGUUUACAUGUUGUGUGA	UGGUUUACAUGUUUUCUGA	UGGUUUACAUGUUUUCCUA	0.5572	0.5328	0.7001	0.6834	1	1	1	1	1	0	13598928	27672270	11170867	6947000	1	1	1	1	1	0	ON-TARGETplus Non-targeting Control
Plate 4	D11	L-059240-01	J-059240-09	J-059240-10	J-059240-11	J-059240-12	Arpin	70420	NM_027420	47575850	GUGAGUACUCUUCGGGAAA	GGGACUGGAGUGCGAUUAA	GUGGAUGUAUCUCGGCACA	AUGGCAGGAAGGAGCGCUA	0.564	0.6024	0.763	0.6136	1.0122	1.13063	1.08984	0.897864	1.03264	0.102399	13116706	16289283	9882710	8465115	0.96454	0.58865	0.884686	1.21853	0.914101	0.259489	Arpin
Plate 4	E02	L-059578-01	J-059578-09	J-059578-10	J-059578-11	J-059578-12	Rtn4	68585	NM_024226	34610205	UGUUAUAUAUGAACGGCAU	UGUAUUUGUAGGAGCGCUA	UAGAUGAGCAUACUACUAA	ACAUAGAACUCCAACGUAA	0.4727	0.5761	0.785	0.5432	0.848349	1.08127	1.12127	0.794849	0.961434	0.163754	17475296	21606229	10749483	5678672	1.28505	0.78079	0.962278	0.817428	0.961386	0.229563	Rtn4
Plate 4	E03	L-063234-02	J-063234-09	J-063234-10	J-063234-12	J-063234-17	Vapa	30960	NM_013933	270341397	AGGUAGCACAUUCGGAUAA	UCACUCAAUGAUACGGAAA	CAAAGCUGUUCCACUGAAU	CCACCAAACAUUUCAGAUA	0.5014	0.5439	0.7624	0.7258	0.899856	1.02083	1.08899	1.06204	1.01793	0.0835561	11476122	16183274	8673165	4248110	0.843899	0.584819	0.776409	0.611503	0.704158	0.125929	Vapa
Plate 4	E04	L-050607-02	J-050607-17	J-050607-18	J-050607-19	J-050607-20	Tfeb	21425	NM_011549	239835743	GGAUCAAGGAGCUGGGAAU	CAUCAGAAGGUUCGGGAGU	GGUGUGAAGUAGCCGCCUA	CUAAUUGAGAGAAGACGCA	0.5787	0.5651	0.8603	0.7744	1.03859	1.06062	1.22882	1.13316	1.1153	0.085793	10801813	18015136	5054206	2704652	0.794314	0.651018	0.452445	0.389327	0.571776	0.185589	Tfeb
Plate 4	E05	L-046568-01	J-046568-09	J-046568-10	J-046568-11	J-046568-12	Ezr	22350	NM_009510	83921617	GGUACAGGACUCUCCGAUA	CCGCACAGGAGGUCCGAAA	GCGCAAGGAGGACGAGGUA	UAUAAGACGCUGCGGCAAA	0.5145	0.6319	0.7002	0.7932	0.923367	1.186	1.00014	1.16067	1.06754	0.126535	16026532	18195262	11562875	5774296	1.17851	0.657527	1.03509	0.831193	0.925582	0.228568	Ezr
Plate 4	E06	L-064840-01	J-064840-05	J-064840-07	J-064840-08	J-064840-09	Rpl13a	22121	NM_009438	133892386	UGUGAAGGCAUCAACAUUU	CAACGGACUCCUGGUGUGA	GGAAGGUGGUGGUCGUACG	GCACUGCUCCUGUGGGUAG	0.4584	0.5789	0.6027	0.5838	0.822685	1.08652	0.860877	0.854258	0.906086	0.121441	1021176	395327	318090	103050	0.0750924	0.014286	0.028475	0.0148337	0.0331718	0.0287074	Rpl13a
Plate 4	E07	L-044284-01	J-044284-09	J-044284-10	J-044284-11	J-044284-12	Sncg	20618	NM_011430	6755591	GCGUCAACACAGUGGCCAA	GGGUUAUGUAUGUGGGCAC	AGGCCAAUGCCGUGAGUGA	GGAGAAGACUAGAAGGCUG	0.55	0.5407	0.7473	0.6766	0.987078	1.01483	1.06742	0.99005	1.01484	0.0371924	13887033	15696075	9493194	5964307	1.02119	0.567213	0.849817	0.858544	0.82419	0.188575	Sncg
Plate 4	E08	L-054815-01	J-054815-09	J-054815-10	J-054815-11	J-054815-12	Dnm1l	74006	NM_001025947	71061454	CAAUUGAGCUAGCGUAUAU	CAAAGUACCUGUAGGCGAU	CGUAAAAGGUUGCCCGUGA	UGGCAUAUUUAUAAGACGA	0.4626	0.4128	0.728	0.7283	0.830223	0.774775	1.03985	1.0657	0.927637	0.14664	12118740	14404485	9873294	4513783	0.891154	0.520539	0.883843	0.649746	0.73632	0.182385	Dnm1l
Plate 4	E09	L-062817-01	J-062817-09	J-062817-10	J-062817-11	J-062817-12	Ascc3	77987	XM_900193	94387975	UUGAAGUUGAAGCGAUCUA	GAGAAGUACUUAAACGCAA	UGCUAAAAGCGGCGAUGAA	GUUGAAGAUCUUUGCUGUA	0.5391	0.6221	0.7601	0.6851	0.967516	1.16761	1.0857	1.00249	1.05583	0.0895	14382340	16566807	7051549	6945790	1.05761	0.598679	0.631245	0.999826	0.821839	0.240412	Ascc3
Plate 4	E10	L-058114-01	J-058114-09	J-058114-10	J-058114-11	J-058114-12	Rpap3	71919	NM_028003	13386275	CAAACAGAGCGUCGGCUUA	GGACUUACACCAAGGCGUA	GCAAGGAAAGUACGAUGAA	CUUUGAAGUCUUAGAACGA	0.5369	0.5554	0.7522	0.7422	0.963568	1.04242	1.07442	1.08604	1.04161	0.0552016	13331280	20357805	10948150	7299146	0.980318	0.735675	0.980063	1.05069	0.936687	0.138067	Rpap3
Plate 4	E11	L-052201-02	J-052201-09	J-052201-10	J-052201-11	J-052201-17	Fbxo4	106052	NM_134099	256665258	GAUGAAUUUUCUCGGAUUA	GAGCACACCAGCACCGUUA	GAAAGUGUGUGAAGUCGUA	CUGAUAUUAUACUCGACUA	0.5231	0.5343	0.6659	0.6558	0.938801	1.00282	0.95115	0.959614	0.963095	0.0278251	15560012	22175242	11518338	9457466	1.14421	0.801352	1.03111	1.36137	1.08451	0.233272	Fbxo4
Plate 4	F02	L-055271-01	J-055271-09	J-055271-10	J-055271-11	J-055271-12	Slfn9	237886	NM_172796	27370179	CCUAAAUAUUCUCCAUGAA	GAACACAGGUAUACAGGUA	CCCUUAAAGAGGAAACAUA	UCACAUGAGGCAACAGCAA	0.4805	0.6303	0.8409	0.7985	0.862347	1.183	1.20111	1.16842	1.10372	0.16147	16181823	22477961	7653444	5243199	1.18993	0.812292	0.685125	0.754743	0.860523	0.225678	Slfn9
Plate 4	F03	L-053983-00	J-053983-05	J-053983-06	J-053983-07	J-053983-08	Eif4g3	230861	NM_001256198	371876056	GGACAAGGCUUCACGACGA	GGCCAAGAACAGUCGUGUA	CAAGAAACCCUGUAGCGUA	GAGAGAUGUUGGAGACCGU	0.5003	0.6321	0.7499	0.7403	0.897882	1.18637	1.07113	1.08326	1.05966	0.119606	13677189	16842758	10289718	5669303	1.00575	0.608651	0.921121	0.816079	0.837902	0.171398	Eif4g3
Plate 4	F04	L-059532-01	J-059532-09	J-059532-10	J-059532-11	J-059532-12	Zfyve1	217695	NM_183154	34147176	CGUCUUGGCUAACGGAUCA	CGAAACCAUGAGCGGAUAA	GGUCUGGGUAUGUGAUCGA	UGUGUAAGCUACUGGCGUA	0.5694	0.5711	0.9348	0.6544	1.0219	1.07188	1.33524	0.957565	1.09665	0.165801	9602788	18890110	4668452	5989661	0.706143	0.682637	0.417913	0.862194	0.667222	0.18432	Zfyve1
Plate 4	F05	L-056464-01	J-056464-09	J-056464-10	J-056464-11	J-056464-12	Hid1	217310	NM_175454	29825824	GGAGUAGGGUAUCGAGAGU	GAAAGUACCAGGCGAACUC	UGACAAGGGUCUGACGGAU	GGACCCACCUAUCUGGUAU	0.5606	0.5823	0.913	0.6532	1.0061	1.09291	1.3041	0.955809	1.08973	0.153724	13957990	18552903	4149774	6589870	1.0264	0.670451	0.371482	0.948592	0.754232	0.297417	Hid1
Plate 4	F06	L-047145-01	J-047145-09	J-047145-10	J-047145-11	J-047145-12	Lrrfip1	16978	NM_008515	6678721	CCAUAAGGAGCGAACGAGA	CUGACGAAGACGAGCGCUU	GCGAUGGUCUAGACGUAAA	CGGAGAAACACGUCGGCUU	0.5299	0.5065	0.7293	0.698	0.951005	0.950638	1.04171	1.02136	0.991179	0.0473351	12570163	19406384	5374780	5909576	0.92435	0.701294	0.481143	0.850666	0.739363	0.195564	Lrrfip1
Plate 4	F07	L-041732-01	J-041732-09	J-041732-10	J-041732-11	J-041732-12	Tmem209	72649	NM_178625	40254355	UAACAAAGAUGAAGCCGAU	GGUCAAAGUGUGUUAAGUU	GGAUAGUAGUGUAAGUUCU	GGGAGCUUCUUGUGAGCAU	0.5107	0.5435	0.7926	0.6623	0.916547	1.02008	1.13212	0.969125	1.00947	0.092049	15611016	25346795	8446165	7916669	1.14796	0.915964	0.756089	1.13958	0.989898	0.189316	Tmem209
Plate 4	F08	L-048170-00	J-048170-05	J-048170-06	J-048170-07	J-048170-08	Eif2a	229317	NM_001005509	54020675	GCUCCUAGGUUACGUGUUA	UUAUAGACCUCCAGCCUUA	GGAAGUAUGGGAUGUUAAA	CGCCUAACCUACAACUUUA	0.5246	0.5321	0.8017	0.6833	0.941493	0.998686	1.14512	0.999854	1.02129	0.0869336	15218061	20368722	9431192	5912441	1.11906	0.73607	0.844267	0.851078	0.88762	0.163042	Eif2a
Plate 4	F09	L-042793-01	J-042793-09	J-042793-10	J-042793-11	J-042793-12	Snrpe	20643	NM_009227	27883843	GAGAAGACCCCUUGAGCGU	GCGGAUAGAAGGUUGUAUU	GUUUCCAACUAGCAGUGAA	GCACAUUAUUAUUAGGUGA	0.5636	0.6397	0.8372	0.629	1.01149	1.20064	1.19583	0.920398	1.08209	0.139188	3371930	2714277	832651	320194	0.247956	0.0980865	0.0745377	0.046091	0.116668	0.0900699	Snrpe
Plate 4	F10	L-040590-01	J-040590-09	J-040590-10	J-040590-11	J-040590-12	Rasa3	19414	NM_009025	7110712	CCUUAGACGUACACGCAAU	GCAUAGAUGAGACGAUGAA	ACACUUAUCUCAAAGACGA	AGUUCAAGAAGACGAGAUA	0.5732	0.6004	0.8459	0.7029	1.02872	1.12688	1.20826	1.02853	1.0981	0.0868258	14178288	21108968	7229701	7291445	1.0426	0.76282	0.647192	1.04958	0.875549	0.202525	Rasa3
Plate 4	F11	L-043735-01	J-043735-09	J-043735-10	J-043735-11	J-043735-12	Usp4	22258	NM_011678	6755942	GGGAUAAACUUGACACCGU	AGGACCAGAUAGUGACGAA	ACUGGCAACUGACGGGAAA	UUGAAGAAGGAUCGGAUUA	0.5088	0.4988	0.6354	0.6593	0.913137	0.936186	0.907585	0.964735	0.930411	0.0260188	12679513	21155632	15404624	8180342	0.932391	0.764507	1.379	1.17754	1.06336	0.270266	Usp4
Plate 4	G02	L-055898-02	J-055898-05	J-055898-06	J-055898-18	J-055898-19	Ceacam1	26365	NM_001039187	85719312	CAAUCAAGCUGGACAUAAU	UGGCAUAUUUCCUCUAUUC	AGGUGGAUGACGUCGCAUA	ACAAAGAAAUUGCACGAUU	0.4483	0.6417	0.8575	0.7113	0.804559	1.20439	1.22483	1.04083	1.06865	0.194367	1923061	891336	419944	248310	0.141413	0.0322104	0.0375928	0.0357435	0.0617399	0.0531621	Ceacam1
Plate 4	G03	L-048250-00	J-048250-05	J-048250-06	J-048250-07	J-048250-08	Rapgef2	76089	XM_203999	82890202	GCAAGGACACCACCGCAAA	CAAGAUUACUGCCGUAUUU	GAAAAUGGGUGGACAUCUA	GGACAGCGUUGACUCGUGU	0.5925	0.7162	0.872	0.7725	1.06335	1.34422	1.24554	1.13038	1.19587	0.124264	12652082	18597008	6310548	5007589	0.930373	0.672045	0.564911	0.720828	0.722039	0.153398	Rapgef2
Plate 4	G04	L-040514-01	J-040514-09	J-040514-10	J-040514-11	J-040514-12	Smap1	98366	NM_028534	28077012	CGUGGUUAGUGAACGGAGA	CCACAGAGUAAGUUCGGCU	CAACAUUCCUCGCUGCAAA	GCUCUAACGUUUGCAUAUA	0.545	0.6335	0.7636	0.746	0.978105	1.189	1.0907	1.0916	1.08735	0.0862107	15657510	19858527	9298463	5570017	1.15138	0.717633	0.832385	0.801787	0.875796	0.19002	Smap1
Plate 4	G05	L-051556-01	J-051556-09	J-051556-10	J-051556-11	J-051556-12	Preb	50907	NM_016703	7710083	CUAAUACACCAUACCGCUA	GUUGUACGCGCUUCGGAUA	CAUAAAGAAUGGCGUGCAU	AGGCAGGAAGAGUUGAUAU	0.4647	0.5745	0.7645	0.5889	0.833991	1.07827	1.09199	0.861721	0.966491	0.137569	16258799	19530224	8246884	7275648	1.19559	0.705769	0.738249	1.04731	0.92173	0.2388	Preb
Plate 4	G06	L-063792-00	J-063792-05	J-063792-06	J-063792-07	J-063792-08	Prkar2b	19088	NM_011158	45598395	GUUCAACGCUCCAGUUAUA	GAAGAUGCGUCGGUAACUA	ACAAUUAGUUGCGCUGUUU	AAACCGAUGAUCAGAGAAA	0.5991	0.8574	0.7285	0.8074	1.0752	1.60923	1.04057	1.18145	1.22661	0.26203	11591766	18135490	8968807	5395359	0.852403	0.655367	0.802875	0.776646	0.771823	0.0837509	Prkar2b
Plate 4	G07	L-040579-00	J-040579-05	J-040579-06	J-040579-07	J-040579-08	Slk	20874	NM_009289	7106426	GCCAAUACCUGCAAAUAAA	GUAAGAAGCGACAAUAUGA	GGUUGAGAUUGACAUAUUA	GACAUUAAAUUAGCGGAUU	0.5388	0.693	0.7731	0.7916	0.966978	1.30068	1.10427	1.15833	1.13256	0.138015	16277700	20559315	10925126	4221028	1.19698	0.742957	0.978002	0.607604	0.881387	0.260164	Slk
Plate4	G08						empty well								0.5509	0.6289	0.9439	0.7671	0.988693	1.18037	1.34824	1.12248	1.15994	0.148998	15135883	20219873	4501924	5170115	1.11302	0.730691	0.403006	0.744223	0.747735	0.290158	empty well
Plate 4	G09	L-061875-01	J-061875-09	J-061875-10	J-061875-11	J-061875-12	Rangap1	19387	NM_011241	31982567	CAGAGAAGCUGCUGCGUCU	AAUCUGUCGUUCUGCGAAA	CGGCUACACCCUCGAGGAA	AGGGAUGACGCCUCAGUAA	0.4749	0.6487	0.7605	0.6385	0.852297	1.21753	1.08627	0.934299	1.0226	0.162124	11298110	13612252	2758611	6049138	0.830809	0.491909	0.246947	0.870755	0.610105	0.295806	Rangap1
Plate 4	G10	L-062173-01	J-062173-09	J-062173-10	J-062173-11	J-062173-12	Pdcd6ip	18571	NM_011052	6755001	GAACCUAGCAACUGCGUAU	ACAUAGUGUUUGCACGGAA	GCUACAACCCCUACGCAUA	AGCCAGAAGUUCACGGAUU	0.5749	0.5811	0.8225	0.5497	1.03177	1.09065	1.17483	0.804361	1.0254	0.158626	15071580	22121422	7983354	8712213	1.10829	0.799408	0.714658	1.2541	0.969114	0.254384	Pdcd6ip
Plate 4	G11	L-057153-00	J-057153-05	J-057153-06	J-057153-07	J-057153-08	Sh3pxd2b	268396	NM_177364	63055064	GAGAAGAGCCUAAGUGGUU	UCAAACGCCUGAUACCAAU	GAAGAGUACUACACCAUCG	GAGGAGAAAUAUACGGUCA	0.5409	0.6147	0.7646	0.6037	0.970747	1.15372	1.09213	0.883377	1.02499	0.121209	15041110	21826710	10082918	9639853	1.10605	0.788757	0.902608	1.38763	1.04626	0.262711	Sh3pxd2b
Plate 5	B02	L-040515-01	J-040515-09	J-040515-10	J-040515-11	J-040515-12	Arfgap2	77038	NM_023854	12963846	UGUGUGAGUUGGAUGACUU	GUUUGAGAGCCUUUAUCUA	GAGAAGGAACCUGAAGUUA	GAAACAAAGUGGUGUCAAA	0.4918	0.5035	0.8062	0.8226	0.995144	0.902977	1.01935	1.28011	1.04939	0.161776	6588151	26942719	8376292	6122997	0.522455	1.06903	0.843902	0.920885	0.839067	0.230827	Arfgap2
Plate 5	B03	L-065869-01	J-065869-05	J-065869-06	J-065869-07	J-065869-08	Psmd1	70247	NM_027357	74315974	GAUAAUCCAGCACGAGUUA	GGCAGUUGGCAUUGCGUUA	CGUUGAAGAACUCGUGGAA	CAAAGGAUGCAGUACGAAA	0.4877	0.5225	0.9108	0.8053	0.986847	0.937052	1.1516	1.25319	1.08217	0.146303	5686165	10176614	3102644	2372580	0.450925	0.403786	0.312588	0.356831	0.381032	0.0596466	Psmd1
Plate 5	B04	L-056507-01	J-056507-09	J-056507-10	J-056507-11	J-056507-12	Osbpl8	237542	NM_001003717	51243035	UAUUAUGGCUCUUCGAAAU	GUUGAAACCUGGCGUGCUU	CAAGAUUUGUACUCUGAUA	GAGAAUGGCACUAUAAGUU	0.5879	0.5516	0.8276	0.7629	1.1896	0.98924	1.0464	1.18721	1.10311	0.101218	11372052	25004710	10325515	8827364	0.901829	0.992132	1.04028	1.32762	1.06546	0.183949	Osbpl8
Plate 5	B05	L-055549-01	J-055549-09	J-055549-10	J-055549-11	J-055549-12	Fndc3b	72007	NM_173182	27502352	CCACUGAUGUCUUUCGCAA	GAAACGACAUACCGGAUCA	GUACAAUGGCUACGGGAAA	CAGGAGGAUGAGAACGAUA	0.5266	0.4797	0.823	0.7668	1.06556	0.860294	1.04059	1.19328	1.03993	0.137164	10673564	21635789	8151978	5180192	0.846437	0.858461	0.821302	0.779089	0.826322	0.0350889	Fndc3b
Plate 5	B06	L-043761-01	J-043761-09	J-043761-10	J-043761-11	J-043761-12	Arhgap5	11855	NM_009706	86262150	CAAUAGAUUUGUACGUUCA	CGCUAAAUUUACAGCAUUA	CCAUCGAGUCACUGAGUUU	CUUUGGAGGCCGAGUAGUA	0.5401	0.5232	0.7487	0.7458	1.09288	0.938307	0.946643	1.1606	1.03461	0.10997	12747090	32420538	8144489	6336753	1.01087	1.28638	0.820548	0.953033	1.01771	0.196031	Arhgap5
Plate 5	B07	L-041371-01	J-041371-09	J-041371-10	J-041371-11	J-041371-12	Eif4g1	208643	NM_001005331	56699433	CCUAAGAGGGAACGGAAAA	CGAAAGGAAACUCGCAAGA	GCCAAAGAGGAGACGGAAA	GAGCAGAAGUAUGAGUACA	0.5994	0.4829	0.7689	0.7035	1.21287	0.866033	0.972184	1.09477	1.03646	0.150219	10502472	22845936	7239630	5559401	0.832869	0.906477	0.729384	0.836121	0.826213	0.0729396	Eif4g1
Plate 5	B08	L-040621-00	J-040621-05	J-040621-06	J-040621-07	J-040621-08	Vrk2	69922	NM_027260	21312467	CAAAGGCAGAUGUGUAUUA	GACACACGCCCACGGGUAA	UAUAUGAGUUUCCAAGGUU	UAAUGGGACAAUAGAGUUU	0.5134	0.458	0.8596	0.7481	1.03885	0.821377	1.08686	1.16418	1.02782	0.146992	12730723	27000914	10411655	6841363	1.00957	1.07134	1.04896	1.02893	1.0397	0.0265228	Vrk2
Plate 5	B09	L-061462-00	J-061462-05	J-061462-06	J-061462-07	J-061462-08	Ankrd11	77087	NM_001081379	124487032	GAGAAAGGCCUCAAGCUUA	AGAUCGAAGAGAAGCGAAA	GGACGUGAGUGUUUCCAUA	AUAAGGUGAACAAGAGAAA	0.6001	0.6231	0.8857	0.7886	1.21429	1.11747	1.11986	1.2272	1.1697	0.0591784	13237782	25752865	8278574	4406299	1.04979	1.02182	0.834057	0.662697	0.892089	0.180449	Ankrd11
Plate 5	B10	L-072959-01	J-072959-05	J-072959-06	J-072959-07	J-072959-08	Gpx4	625249	NM_008162	90903234	CCAAGGACAUCGACGGGCA	GAGGCAAAACUGACGUAAA	ACACUCAGCUAGUCGAUCU	GCAGGAGCCAGGAAGUAAU	0.5952	0.4877	0.8165	0.6912	1.20437	0.874641	1.03237	1.07563	1.04675	0.136023	15265332	33699584	10770598	9784984	1.21057	1.33713	1.08513	1.47164	1.27612	0.166057	Gpx4
Plate 5	B11	L-056095-01	J-056095-09	J-056095-10	J-056095-11	J-056095-12	Slc1a5	20514	NM_009201	6678004	GCUUCAGAGUUACGUGGAU	CUUCAUCAGCCUCGGCAAA	CGGCAGUGUUCAUCGCACA	GGUCUUCGCUAUCGUCUUU	0.5449	0.5704	0.8294	0.6253	1.10259	1.02296	1.04868	0.973078	1.03683	0.0539184	15227597	25804515	14055527	13251283	1.20758	1.02387	1.41608	1.99296	1.41012	0.420299	Slc1a5
Plate 5	C02	L-050859-02	J-050859-09	J-050859-10	J-050859-11	J-050859-12	Dab2	13132	NM_001008702	156151404	AAACUAUGGCUUUACGUAA	AGGCCAAGCUAAUCGGUAU	GCUCCAGCUUUGACGUAUU	CGGCCUAAACCUAAAGCAU	0.4638	0.5571	0.7478	0.7638	0.938486	0.999103	0.945505	1.18861	1.01793	0.116965	15902153	22207735	10363046	6930341	1.26108	0.881155	1.04406	1.04231	1.05715	0.15594	Dab2
Plate 5	C03	L-049807-01	J-049807-09	J-049807-10	J-049807-11	J-049807-12	Helb	117599	NM_080446	17978261	CCAUCGAACUAAAGACGAA	GGACCGAUCUUCCGGCUUA	GAGAAGACGGACACACGUA	GCGCAAAGCCCAACGAUCC	0.5015	0.792	0.6554	0.6392	1.01477	1.42037	0.828676	0.994709	1.06463	0.251398	12586716	19344371	10803872	9589760	0.998154	0.767543	1.08848	1.44228	1.07411	0.280183	Helb
Plate 5	C04	L-043630-01	J-043630-09	J-043630-10	J-043630-11	J-043630-12	Ap3b1	11774	NM_009680	7106253	GAAACGUGGCUCCGGCAAA	AGAAGUUGGUGUACGUUUA	GAAGAAGUGUGCCCGGAUA	CUAAAUCACUGGUGCGCUU	0.4299	0.5188	0.7144	0.7051	0.869891	0.930416	0.903275	1.09726	0.950211	0.10111	16891724	27077834	10925247	7476420	1.33955	1.07439	1.10071	1.12444	1.15977	0.121584	Ap3b1
Plate 5	C05	L-043405-01	J-043405-09	J-043405-10	J-043405-11	J-043405-12	Raph1	77300	XM_991440	94365104	GGAAAUAGUAAGCGUCAAG	GCAAAGGUAUCUCGGGAUC	GGAGCAACUAUCCGAUGAA	GGACAGGACUAUCGGAACA	0.5369	0.5203	0.7394	0.7287	1.0864	0.933106	0.934884	1.13399	1.02209	0.10357	13714643	25457433	9886068	6146267	1.0876	1.0101	0.99601	0.924384	1.00452	0.0669022	Raph1
Plate 5	C06	L-065719-01	J-065719-05	J-065719-06	J-065719-07	J-065719-08	Mllt4	17356	XM_911010	94402334	GGAAUAUCGACGACGAGAA	GGAAAUAAUUCUUGACGAU	AGUGAAAGCUUCUCGUAAA	CAGGAGGAGGAGCGAGUAA	0.5351	0.6348	0.5671	0.568	1.08276	1.13845	0.717031	0.883909	0.955538	0.192924	12841588	22249291	13531343	11556891	1.01837	0.882803	1.36327	1.73813	1.25064	0.382791	Mllt4
Plate 5	C07	L-048093-01	J-048093-09	J-048093-10	J-048093-11	J-048093-12	Cnn3	71994	NM_028044	21312563	GGGAGUACCAGUAUGGCGA	AGUUGGAGAAUAUCGGCAA	UGGAAAGGGCGGAACGAUU	UGAAUAUCAUGGCGAGUAC	0.5294	0.5374	0.7198	0.6271	1.07123	0.963773	0.910102	0.975879	0.980245	0.0670521	10890932	27002282	11660896	10599068	0.863675	1.07139	1.17482	1.59408	1.17599	0.307288	Cnn3
Plate 5	C08	L-048797-01	J-048797-09	J-048797-10	J-048797-11	J-048797-12	Psmd4	19185	NM_008951	6679504	CGGAGUUCCUUCAGAGCGU	GGACUGAAGACUCGGAUGA	AGGAAGAGCAGAUCGCCUA	ACAGUGAGUACAUGCGGAA	0.4592	0.3751	0.8001	0.6934	0.929178	0.672704	1.01163	1.07905	0.923142	0.177852	12769814	22323719	8942566	8057007	1.01267	0.885757	0.900953	1.21176	1.00278	0.150368	Psmd4
Plate 5	C09	L-045175-00	J-045175-05	J-045175-06	J-045175-07	J-045175-08	Myo5a	17918	NM_010864	6754783	GAACCUGAUUCUAGAACUA	GCACAAGCAUAUAUUGGUU	CAACACGUCUCGCCAGAAU	GAUACUCCGUGAAUACAAA	0.486	0.6068	0.8089	0.7299	0.983408	1.08824	1.02276	1.13585	1.05756	0.0677758	11590289	18875111	7664229	5477614	0.919135	0.748923	0.772162	0.82382	0.81601	0.0755404	Myo5a
Plate 5	C10	L-057154-00	J-057154-05	J-057154-06	J-057154-07	J-057154-08	Gbf1	107338	NM_178930	52138535	GCAGCAAGAGUCAUAAGUA	UCAGUGAGUUAUUGAGAAA	GGGAAGCACCCGUUAUUCA	GAUGAGAUGUGCCGACACU	0.5269	0.7171	0.5902	0.6526	1.06617	1.28605	0.746238	1.01556	1.0285	0.221802	1820721	7521171	4767210	1750686	0.144387	0.298424	0.480291	0.263299	0.2966	0.139072	Gbf1
Plate 5	C11	L-045536-01	J-045536-09	J-045536-10	J-045536-11	J-045536-12	Ndrg1	17988	NM_010884	6754809	ACGACAUGAACCCGAGCAA	UGGAGGUAGUGCACACGUA	GCAAGAAGCAGUUCAGCGU	UUAAAGUUCUGGACGCUGA	0.4918	0.5823	0.7377	0.4657	0.995144	1.0443	0.932735	0.724712	0.924222	0.140623	10621133	15884341	6230494	13999606	0.842279	0.630256	0.627715	2.10551	1.05144	0.70987	Ndrg1
Plate 5	D02	L-059034-01	J-059034-09	J-059034-10	J-059034-11	J-059034-12	Nudcd3	209586	NM_173748	31343434	GAGCAAGGUUGGCGAGUAC	GGAAUGAUGUCGUGGCGGA	CGGUGUUGGUUUGCAAUAA	GUGAUUGGACAUUGGUCAU	0.499	0.5681	0.792	0.7585	1.00971	1.01883	1.00139	1.18036	1.05257	0.0854887	17196421	24844980	11486733	4799872	1.36371	0.985795	1.15727	0.72189	1.05717	0.271721	Nudcd3
Plate 5	D03	L-055898-02	J-055898-05	J-055898-06	J-055898-18	J-055898-19	Ceacam1	26365	NM_001039187	85719312	CAAUCAAGCUGGACAUAAU	UGGCAUAUUUCCUCUAUUC	AGGUGGAUGACGUCGCAUA	ACAAAGAAAUUGCACGAUU	0.4802	0.5384	0.8935	0.7456	0.971671	0.965567	1.12973	1.16029	1.05681	0.102629	1463712	1349197	828490	179281	0.116076	0.0535332	0.0834694	0.0269634	0.0700104	0.0384174	Ceacam1
Plate 5	D04	L-057154-00	J-057154-05	J-057154-06	J-057154-07	J-057154-08	Gbf1	107338	NM_178930	52138535	GCAGCAAGAGUCAUAAGUA	UCAGUGAGUUAUUGAGAAA	GGGAAGCACCCGUUAUUCA	GAUGAGAUGUGCCGACACU	0.5263	0.6694	0.6787	0.5932	1.06495	1.2005	0.858136	0.923125	1.01168	0.152654	1570672	5819667	4006964	2013656	0.124558	0.230912	0.403697	0.302849	0.265504	0.117692	Gbf1
Plate 5	D05	L-064521-00	J-064521-05	J-064521-06	J-064521-07	J-064521-08	Eif4g2	13690	NM_013507	34486093	GGUGAGCAUUUCCGAACUA	GUAAGAGGCAUACUAAAUA	GGGACUUGCUGAUAUGUUU	CAAGGACAGUCGAAGGAUA	0.5118	0.6628	0.9517	0.738	1.03561	1.18867	1.20331	1.14846	1.14401	0.075896	12835191	17946085	5931053	5410895	1.01786	0.712062	0.597547	0.813786	0.785313	0.178428	Eif4g2
Plate 5	D06	L-053921-01	J-053921-09	J-053921-10	J-053921-11	J-053921-12	Fam134a	227298	NM_170755	29789380	CGAGGCAGUGGGACGUUUA	CCUAAGCCCUGGUGGUCGA	GAACAGAACCUACUCGUCU	UGUCCCACUUGGUUGUUUA	0.43	0.5654	0.8562	0.6077	0.870093	1.01399	1.08256	0.945689	0.978084	0.0911349	12372020	18864940	9514415	6610239	0.981128	0.74852	0.958566	0.994165	0.920595	0.115655	Fam134a
Plate 5	D07	L-064184-01	J-064184-09	J-064184-10	J-064184-11	J-064184-12	Nudcd2	52653	NM_026023	31981955	GCUUGUCUGUUCACGGAAA	UCUCAGGGAACUACACGAA	AACUUACAUUAGAGCGAUU	UGUGAAAAGCUUAUGAGUA	0.5029	0.5324	0.8412	0.6705	1.0176	0.954806	1.0636	1.04342	1.01986	0.047276	11266550	27398472	10339742	7390803	0.893462	1.08711	1.04172	1.11156	1.03346	0.0977167	Nudcd2
Plate 5	D08	L-045775-01	J-045775-09	J-045775-10	J-045775-11	J-045775-12	Ccdc47	67163	NM_026009	21313103	GAGCUGAGAAGGAGCGGAU	GGAAUUUGAGGGUUAUGAA	CGAGGAGGACCCUGAGAAA	GUGAUCAAGUGCAAAUAAA	0.5353	0.6036	0.867	0.6988	1.08316	1.0825	1.09622	1.08746	1.08733	0.00631803	10395041	22888913	8230297	8671096	0.824349	0.908182	0.829193	1.30411	0.966459	0.228359	Ccdc47
Plate 5	D09	L-062006-00	J-062006-05	J-062006-06	J-062006-07	J-062006-08	Capn1	12333	NM_007600	31982478	GCGCCAAGCAGGUAACUUA	CACAAAGACCUGCGCACUA	GGAACCGCAUCCGAAAUUA	GUUGUGACCUUUGAUCUAU	0.4905	0.5702	0.8426	0.7106	0.992513	1.0226	1.06537	1.10582	1.04657	0.0495339	11374060	20755645	7844882	5451040	0.901988	0.823539	0.790363	0.819824	0.833928	0.0477387	Capn1
Plate 5	D10	L-040000-01	J-040000-09	J-040000-10	J-040000-11	J-040000-12	Ppa1	67895	NM_026438	27754064	CCAUGAUCGAUGAGGGCGA	AGAUAUUUCUGAUGUCGAA	GUGUGCCAGAGGUGAGAUA	CGGACGCAGCCAAUUAUAA	0.5272	0.5769	0.7407	0.6504	1.06677	1.03461	0.936528	1.01214	1.01251	0.0553973	13732120	17815542	10898305	8787591	1.08899	0.706882	1.09799	1.32163	1.05387	0.255133	Ppa1
Plate 5	D11	L-167568-00	J-167568-05	J-167568-06	J-167568-07	J-167568-08	Rnf213	672511	XM_001477846	407263730	CGGAGGAGCUGUACCGAAA	CAAGAUCGCUAGUGGAUAA	GCGUUUAACCCACGGGAUA	UCACAAAACUGUCGAGAAU	0.4995	0.6062	0.7699	0.5732	1.01072	1.08716	0.973448	0.892001	0.990833	0.0811262	13694517	21551429	9622034	13644526	1.08601	0.855114	0.969409	2.0521	1.24066	0.549116	Rnf213
Plate 5	E02	L-048289-01	J-048289-09	J-048289-10	J-048289-11	J-048289-12	Ccdc59	52713	NM_025602	13385057	CAGAAUGGGAAGCGCAGGA	AUGAACGAGUACAAGCGAA	GAAGGAGGCACCAGCGUCA	GCAUCAAGUGGAUUGUUAA	0.5159	0.7091	0.6971	0.7477	1.04391	1.2717	0.881401	1.16355	1.09014	0.167395	13879749	15686144	7216639	6712032	1.10069	0.622392	0.727068	1.00947	0.864907	0.226795	Ccdc59
Plate 5	E03	L-062834-01	J-062834-09	J-062834-10	J-062834-11	J-062834-12	Srp54a	24067	NM_011899	89337278	ACUCGACGGUCAUGCGAAA	GAUACAAGUGGUCGUCACA	CUUGUGAGGCCCAGGCGAA	GAAUUGAAGUUGGAUGAUA	0.5618	0.5722	0.8545	0.6525	1.13679	1.02618	1.08041	1.01541	1.0647	0.0558475	6290987	11906556	4297523	4031711	0.498889	0.472426	0.43297	0.60636	0.502661	0.0742487	Srp54a
Plate 5	E04	L-040171-01	J-040171-09	J-040171-10	J-040171-11	J-040171-12	Kank2	235041	NM_145611	31981823	UAGCUAAAGUGGCCGUGUU	ACAGAAUAAGAUUGCCGUA	GGGAGUCAAUGGCGGGUAU	CGUUGAAGACCCAGGACGA	0.5784	0.5629	0.8007	0.6775	1.17038	1.00951	1.01239	1.05431	1.06165	0.0753234	11377491	22423854	8060642	6207294	0.90226	0.88973	0.8121	0.933563	0.884413	0.0516126	Kank2
Plate 5	E05	L-050198-01	J-050198-09	J-050198-10	J-050198-11	J-050198-12	As3mt	57344	NM_020577	10181145	GGGACAUGUCACCGGAAUA	UCACAUUCAAGGAAGGCGA	CUGGAAAACUGCCGAAUUU	GGAACUAAUUUUCGAUGCA	0.4497	0.5929	0.6229	0.5501	0.909955	1.06331	0.787584	0.856054	0.904225	0.117283	13340581	20791217	12312803	9576082	1.05794	0.82495	1.2405	1.44022	1.1409	0.262183	As3mt
Plate 5	E06	D-001810-10	D-001810-01	D-001810-02	D-001810-03	D-001810-04	ON-TARGETplus Non-targeting Control	0		0	UGGUUUACAUGUCGACUAA	UGGUUUACAUGUUGUGUGA	UGGUUUACAUGUUUUCUGA	UGGUUUACAUGUUUUCCUA	0.4942	0.5576	0.7909	0.6426	1	1	1	1	1	0	12609993	25202996	9925673	6649039	1	1	1	1	1	0	ON-TARGETplus Non-targeting Control
Plate 5	E07	L-041653-00	J-041653-05	J-041653-06	J-041653-07	J-041653-08	Ppp2r5d	21770	NM_009358	33942058	AAGGGCAGGUUCCGAAUGA	CCUAUAAACUGAAGAAGGA	CAAAUAUAGCCAAGAAGUA	CAACAAGAACCGGGAGCUA	0.5818	0.5691	0.5444	0.5984	1.17726	1.02062	0.68833	0.931217	0.954357	0.204435	12791747	21387062	15688128	6908246	1.01441	0.848592	1.58056	1.03898	1.12064	0.318061	Ppp2r5d
Plate 5	E08	L-065481-01	J-065481-09	J-065481-10	J-065481-11	J-065481-12	Trip4	56404	NM_019797	71773828	CCAAGUUAUUGACGAUGAA	CAACAAUCCUCCUGCCGAA	UGUCCAAAGUUGAGCGAGA	GGAUAGCAGCCACGGGCAA	0.5541	0.5437	0.7436	0.6265	1.12121	0.975072	0.940195	0.974946	1.00285	0.0805897	14444807	23154584	11291700	8853824	1.1455	0.918723	1.13763	1.33159	1.13336	0.16885	Trip4
Plate 5	E09	L-041772-01	J-041772-09	J-041772-10	J-041772-11	J-041772-12	Atxn2l	233871	NM_183020	33942088	GGGUUCUACUUGUGACGUA	GUUUAAACCAAGCGACGUU	GCUUCAAAGUAAUCCACGA	GGGGACAGACCACCGGAAA	0.5402	0.5839	0.5482	0.6183	1.09308	1.04717	0.693134	0.962185	0.948891	0.17892	11896321	20990997	11167933	7250234	0.943404	0.832877	1.12516	1.09042	0.997964	0.135347	Atxn2l
Plate 5	E10	L-063308-01	J-063308-09	J-063308-10	J-063308-11	J-063308-12	Ppid	67738	NM_026352	31981006	GUGUAUAAACCAUCGGGCA	GAUGUAACUGUCACGUUUA	UCACUAAAUUUUCGGCUUU	GCCAAUGUUUAAACUCUAA	0.504	0.5989	0.7888	0.6069	1.01983	1.07407	0.997345	0.944444	1.00892	0.05371	16112786	23551527	9640045	9765609	1.27778	0.934473	0.971223	1.46872	1.16305	0.255372	Ppid
Plate 5	E11	L-062823-00	J-062823-05	J-062823-06	J-062823-07	J-062823-08	Twf2	23999	NM_011876	31981351	UGACUUCUGCCGAGAGAGA	UCAAUGAGGUGAAGACUGA	CCACGCCACUGAAGAGCUA	CAGAAGACGGUCAACUAUA	0.9252	1.2175	1.0373	1.2213	1.87212	2.18346	1.31154	1.90056	1.81692	0.365058	10184861	13412440	6292561	2284967	0.807682	0.532176	0.633968	0.343654	0.57937	0.19399	Twf2
Plate 5	F02	L-047237-01	J-047237-09	J-047237-10	J-047237-11	J-047237-12	Ube3a	22215	NM_173010	27804320	AUACCUGAGUCCAGCGAAU	GGAAAUGAGGCCUGCACGA	AUGAUGAAGCUACGAAAUU	CGUUAAAACUCUAGACUGU	0.4449	0.4439	0.8323	0.7158	0.900243	0.79609	1.05235	1.11391	0.965648	0.144368	14937305	24404422	8001097	6915285	1.18456	0.968314	0.806101	1.04004	0.999755	0.157339	Ube3a
Plate 5	F03	L-050140-01	J-050140-09	J-050140-10	J-050140-11	J-050140-12	Fam129a	63913	NM_022018	11528503	CCUAUGAAUGAUCGCUUUA	GGAAAUGUCUAGCGGGUGU	UCAAGAAGAUGCCACGUUA	GCAUGUGACUUGCUAUAAA	0.5759	0.5188	0.865	0.6572	1.16532	0.930416	1.09369	1.02272	1.05304	0.100357	12842376	21414912	6303970	8069453	1.01843	0.849697	0.635118	1.21363	0.929218	0.24608	Fam129a
Plate 5	F04	L-044349-01	J-044349-09	J-044349-10	J-044349-11	J-044349-12	Stxbp3	20912	NM_011504	6755689	GCUUAAGUUAGACGCCAAA	ACUUAGAGCUGGACCGGAA	GCUCUACAUCUUCGGGAUU	GUUCGAUGACUGCCGGAAA	0.5525	0.5271	0.8465	0.6517	1.11797	0.945301	1.0703	1.01416	1.03693	0.0743752	12307738	18758026	7111957	7064347	0.976031	0.744278	0.716521	1.06246	0.874823	0.170834	Stxbp3
Plate 5	F05	L-064615-01	J-064615-09	J-064615-10	J-064615-11	J-064615-12	Ythdf3	229096	NM_172677	46048311	AGGGCAAAUUUGAAGUUAA	GGUAAUAAGCGUUUGGAUG	GUGUCUGGUCUCAGGAUAA	CCAUAUAUGCCUAGUUACU	0.5332	0.5326	0.8549	0.6718	1.07892	0.955165	1.08092	1.04544	1.04011	0.058922	11754330	19848436	7330632	7885775	0.932144	0.787543	0.738553	1.186	0.91106	0.200876	Ythdf3
Plate 5	F06	L-050597-00	J-050597-06	J-050597-07	J-050597-08	J-050597-09	Eif2b3	108067	NM_175135	110626004	GAGCAAGGCUUCUGGUAGC	GAUGAGGGAUAUAGUUAUU	GCCCAUAACUCCAGCUUAG	GUAUGUACAUCUAGCAGUU	0.5749	0.539	0.7976	0.6301	1.16329	0.966643	1.00847	0.980548	1.02974	0.0907198	12381549	22104967	10447933	9216722	0.981884	0.877077	1.05262	1.38617	1.07444	0.219979	Eif2b3
Plate 5	F07	L-042807-01	J-042807-09	J-042807-10	J-042807-11	J-042807-12	Rrbp1	81910	XM_918338	94366926	GAAUAAAGCUUGCGGAACC	GAACAAUGACCUCCGGGAA	CUGCACAAGUCACGGGUCA	CCGAGUGGCUACAGGAAUU	0.559	0.5292	0.6615	0.6481	1.13112	0.949067	0.836389	1.00856	0.981284	0.122784	9408262	17341469	11408430	5767180	0.746096	0.688072	1.14939	0.86737	0.862731	0.205185	Rrbp1
Plate 5	F08						empty well								0.5699	0.5373	0.8305	0.6698	1.15318	0.963594	1.05007	1.04233	1.05229	0.0777803	12366927	19760169	9577029	7442713	0.980724	0.78404	0.964875	1.11937	0.962252	0.137589	empty well
Plate 5	F09	L-043048-01	J-043048-09	J-043048-10	J-043048-11	J-043048-12	Cast	12380	NM_009817	33563245	ACCAGAGCAUAGCGAGAAA	UGGACAAAGUGGUUGGUAA	ACAGGCAUCUCUUGGAUAA	ACAAACCACUGGAUGACAA	0.5685	0.5789	0.854	0.5956	1.15034	1.0382	1.07978	0.92686	1.0488	0.0935466	10254616	20667601	5714300	8641717	0.813213	0.820045	0.575709	1.29969	0.877166	0.303732	Cast
Plate 5	F10	L-060268-01	J-060268-09	J-060268-10	J-060268-11	J-060268-12	Arf1	11840	NM_007476	31560734	CAGCAAUGACAGAGAGCGU	CUGUACAUGUGCAGACGCA	CGACAAGCACUGUAAUUAU	GCAUUGUGCUUGUACUUGU	0.3931	0.5662	0.8171	0.6828	0.795427	1.01542	1.03313	1.06256	0.976634	0.122359	6862182	8960081	2837255	3845562	0.544186	0.355517	0.28585	0.578364	0.440979	0.142472	Arf1
Plate 5	F11	L-042460-01	J-042460-09	J-042460-10	J-042460-11	J-042460-12	Hn1l	52009	NM_198937	39573708	CGGGAGGAGAAUCGAGCGA	ACAGAAAGUCAGGCCGUUA	UCACCUACAUUAAGCAUUA	CCUUGAGCCAGGAUACUAA	0.5968	0.6099	0.7815	0.6371	1.20761	1.09379	0.988115	0.991441	1.07024	0.103889	12535021	20995219	11495966	10341609	0.994055	0.833045	1.15821	1.55535	1.13516	0.309988	Hn1l
Plate 5	G02	L-041965-01	J-041965-09	J-041965-10	J-041965-11	J-041965-12	Dpysl2	12934	NM_009955	40254594	GUUGAGAAGAGGCGGGUUU	GUGCUCAGAUUGACGACAA	CGGCUGAAGUCAUCGCUCA	GGGAAUGACAUCCGCUGAU	0.5517	0.5023	0.7575	0.7338	1.11635	0.900825	0.95777	1.14192	1.02922	0.118158	13856569	20705477	10644990	4407697	1.09886	0.821548	1.07247	0.662907	0.913946	0.20887	Dpysl2
Plate 5	G03	L-062277-01	J-062277-09	J-062277-10	J-062277-11	J-062277-12	Pald1	27355	NM_013753	7305364	GCUAUUUCUUGGUGCGUGA	GGCCUUACCUACUGCCGUA	GAGAUAAUGUGUACCACGU	UGCAGUACCUGGAGCGCUA	0.5235	0.6292	0.6324	0.6645	1.05929	1.12841	0.799595	1.03408	1.00534	0.142844	16741393	22768328	14286908	11594092	1.32763	0.903398	1.43939	1.74372	1.35354	0.347809	Pald1
Plate 5	G04	L-056126-01	J-056126-09	J-056126-10	J-056126-11	J-056126-12	Gtf3c5	70239	NM_148928	22507322	GAGGAAAGCGUCUCUCGAA	GCACCAAUCCCAUAGAUCA	ACUGAUGGCCCACGGAAAU	ACAGAGUGCUCAUGCGCAA	0.5128	0.6075	0.7322	0.6626	1.03764	1.08949	0.925781	1.03112	1.02101	0.0686463	13917823	25009642	11650762	9559810	1.10371	0.992328	1.1738	1.43777	1.1769	0.189286	Gtf3c5
Plate 5	G05	L-065394-01	J-065394-09	J-065394-10	J-065394-11	J-065394-12	Haus6	230376	NM_173400	46559771	CUGUUAAGCAAGUACGAAA	CUAGAGAAGUGUCGUCAGA	GAGAAAACCUUGACAUAUA	GAGUGGUAUUGGUAUAUUA	0.5135	0.6417	0.937	0.8044	1.03905	1.15082	1.18473	1.25179	1.1566	0.0888872	11551138	18949801	6029684	3892825	0.91603	0.751887	0.607484	0.585472	0.715218	0.152874	Haus6
Plate 5	G06	L-061150-01	J-061150-09	J-061150-10	J-061150-11	J-061150-12	Ugp2	216558	NM_139297	31559973	AAUUCUGGCUUGCUCGAUA	CAGAUACACUUUCUACUAA	GUUUGAAAGUAUACCCGAU	AAUCAAAGCAGGUACCCGA	0.5511	0.5956	0.7276	0.7563	1.11514	1.06815	0.919965	1.17694	1.07005	0.109525	12652377	23086540	12418953	6283782	1.00336	0.916024	1.2512	0.945066	1.02891	0.152574	Ugp2
Plate 5	G07	L-059470-01	J-059470-09	J-059470-10	J-059470-11	J-059470-12	Usp47	74996	NM_133758	48928013	GCAAAUACAAUCCGGUUAU	CAUAAGGAUAAGACGCUAA	GUGAAUAAUGACCGGAGUA	AUUCAUUGAUUGCGGACAA	0.5198	0.6301	0.6703	0.7408	1.0518	1.13002	0.847515	1.15282	1.04554	0.138922	14736754	20250776	10643835	5759154	1.16866	0.803507	1.07235	0.866163	0.97767	0.171472	Usp47
Plate 5	G08	L-056599-00	J-056599-05	J-056599-06	J-056599-07	J-056599-08	Cdv3	321022	NM_175833	28461293	CCAGAAACGUUAACACCUU	GAGAGCAUGUUUAGUGGAU	CCACAAACUUCCCUUAAAG	GUUAUGGGCUAUUCAUUGU	0.5277	0.6742	0.8862	0.6654	1.06779	1.20911	1.1205	1.03548	1.10822	0.0758407	13561548	22942697	8142083	6423007	1.07546	0.910316	0.820305	0.966005	0.943022	0.106766	Cdv3
Plate 5	G09	L-061405-01	J-061405-09	J-061405-10	J-061405-11	J-061405-12	Edc4	234699	NM_181594	31795580	CGGCUAGAGCGCAGCGUAA	GAUGGUAACUCAACGAACA	UAGCACAAGUACAGCGCAU	GUGAAAGGCCAUAGCACGU	0.5409	0.5698	0.85	0.7091	1.0945	1.02188	1.07472	1.10349	1.07365	0.0365426	12084802	23495911	8618010	7556381	0.958351	0.932267	0.868254	1.13646	0.973834	0.114837	Edc4
Plate 5	G10	L-051361-01	J-051361-09	J-051361-10	J-051361-11	J-051361-12	Arhgef18	102098	NM_133962	41056260	CCAGGAAUUUCAAGAGCGA	UCUCACAAGUGGACGCCAA	UGAGAGAGGUAGCCAACGA	CACCCAGAGUCCAGCGAAU	0.6557	0.3457	0.8326	0.7729	1.32679	0.619978	1.05272	1.20277	1.05057	0.308154	10616647	17579227	9263654	7767843	0.841923	0.697505	0.933302	1.16827	0.910249	0.197511	Arhgef18
Plate 5	G11	L-066400-01	J-066400-05	J-066400-06	J-066400-07	J-066400-08	Thada	240174	XM_984985	94404137	UGUGAAAGUAAUCGGAGUA	CGGUAGACUUGACGGGCUU	GGAACACAUUAGUGGUUAU	GGAUAUUCUAGCAGGCAUU	0.5527	0.3318	0.7849	0.6939	1.11837	0.59505	0.992414	1.07983	0.946417	0.240099	13048808	24639853	10924678	9836568	1.0348	0.977656	1.10065	1.4794	1.14813	0.226493	Thada
Plate 6	B02						empty well								0.4873	0.5614	0.9988	0.5418	0.863395	1.13163	1.22327	0.675814	0.973526	0.250419	15369908	25426027	4057057	9670730	1.06002	1.08937	0.35319	1.89443	1.09925	0.629963	empty well
Plate 6	B03	L-047692-01	J-047692-09	J-047692-10	J-047692-11	J-047692-12	Nap1l4	17955	NM_008672	6679011	AGACAAGGCCGACCCGUUU	AGGAAUAUGAUGAACCGAU	GUGCGCACAUAGAAGCUAA	GUACAGAAUAGUUAGGAUA	0.4658	0.5904	0.8819	0.7581	0.825301	1.19008	1.0801	0.945616	1.01027	0.158747	17199386	25054035	10531528	7624531	1.18619	1.07343	0.916829	1.4936	1.16751	0.24384	Nap1l4
Plate 6	B04	L-050062-01	J-050062-09	J-050062-10	J-050062-11	J-050062-12	Eif3f	66085	NM_025344	21313619	CAGUGAAGUACGCGUAUUA	GAGGGAGCUGCCCGAGUUA	AGAUUGCCCUCAACGAGAA	UUGACAAGCACUCGGUAGA	0.7417	0.5757	0.7939	0.723	1.31414	1.16045	0.972321	0.901834	1.08719	0.18657	126675	8326148	3047493	988665	0.00873642	0.356732	0.265301	0.193673	0.206111	0.147537	Eif3f
Plate 6	B05	L-062290-01	J-062290-09	J-062290-10	J-062290-11	J-062290-12	Stt3b	68292	NM_024222	61651672	GAACAUCAGCCUACGACAU	UGUCAAAGAAGACUACUAA	GAACCAAGGAGCAGGACUU	UCGAUUAUGUGUUGGUUAU	0.7548	0.5466	0.6958	0.7301	1.33735	1.10179	0.852174	0.91069	1.0505	0.218932	1456918	26342818	13154935	8131786	0.10048	1.12865	1.14521	1.59296	0.991827	0.631958	Stt3b
Plate 6	B06	L-054852-01	J-054852-09	J-054852-10	J-054852-11	J-054852-12	Svil	225115	NM_178046	31341499	CCUCAUAUUGGGCGAUCCA	AAGAAUUGCUAGGCGCUUA	GUGACUGAGAGACGAGGAA	CGGAAAGGAUCGCAAGAUA	0.514	0.5729	0.8001	0.6763	0.910702	1.15481	0.979914	0.843582	0.972251	0.133828	14006021	18311465	9521751	8018843	0.965956	0.78455	0.828922	1.57084	1.03757	0.363803	Svil
Plate 6	B07	L-060268-01	J-060268-09	J-060268-10	J-060268-11	J-060268-12	Arf1	11840	NM_007476	31560734	CAGCAAUGACAGAGAGCGU	CUGUACAUGUGCAGACGCA	CGACAAGCACUGUAAUUAU	GCAUUGUGCUUGUACUUGU	0.4785	0.5669	0.8086	0.6963	0.847803	1.14271	0.990325	0.868529	0.962343	0.135692	7385479	13714071	6832146	3244665	0.509356	0.587576	0.594777	0.635609	0.581829	0.0527426	Arf1
Plate 6	B08	L-050644-01	J-050644-09	J-050644-10	J-050644-11	J-050644-12	Pde12	211948	NM_178668	40538841	AGUACAAGGUGGAGCGCAA	GAGCUUGACUACCGCCAGA	CCUUCAGCUUGGAUCGAGA	CGGUGGUGAAGCUGUACUA	0.5151	0.5594	0.8576	0.6895	0.912651	1.1276	1.05034	0.860047	0.987658	0.123047	11927122	23149770	6756670	7784887	0.82258	0.991846	0.588206	1.52501	0.98191	0.398097	Pde12
Plate 6	B09	L-045463-01	J-045463-09	J-045463-10	J-045463-11	J-045463-12	Lima1	65970	NM_023063	12746445	GGUACUAUGAUGAGGACGA	AGGAAAGGUUGGAGCGAGU	AAGCCAGAGACGAGCGAAA	GCGACAAUGAGGAGACUUU	0.5537	0.5801	0.7848	0.6837	0.981042	1.16932	0.961176	0.852813	0.991088	0.131507	13140459	25234409	10880773	7502462	0.906261	1.08116	0.947232	1.46968	1.10108	0.256833	Lima1
Plate 6	B10	L-040910-01	J-040910-09	J-040910-10	J-040910-11	J-040910-12	Dvl1	13542	NM_010091	47933343	GACAAUACGAGCCGGCUGA	CCUCUCGGCUAGUUCGGAA	GAGCAAUGACGACGCUGUA	UGAGAGGACAGGCGGCAUU	0.5597	0.5547	0.9293	0.6059	0.991673	1.11812	1.13815	0.755769	1.00093	0.175834	13451100	25240622	6739892	10622297	0.927685	1.08143	0.586745	2.08084	1.16917	0.641969	Dvl1
Plate 6	B11	L-040138-00	J-040138-05	J-040138-06	J-040138-07	J-040138-08	Mark3	17169	NM_022801	12313874	ACAGAUUGUUUCCGCAGUA	GCCGAGAGGUUGCAAUAAA	CGGCGAACCGCAACAUAUA	GAGCUUAAGCCAUUUGUUG	0.571	0.69	0.819	0.6708	1.01169	1.39085	1.00306	0.836722	1.06058	0.234441	15260253	24096272	12289434	11140246	1.05246	1.0324	1.06986	2.1823	1.33426	0.565572	Mark3
Plate 6	C02	L-057175-01	J-057175-09	J-057175-10	J-057175-11	J-057175-12	Ap1g1	11765	NM_009677	56744241	CGUAACAGUGAUAACGAUA	GUACGAAUUUUGCGGUUAU	GUGCAGAGAUCUUGCGGGA	CAUAAAUAUUCUUGGUCGA	0.5207	0.5516	0.7875	0.5267	0.922573	1.11187	0.964483	0.656979	0.913977	0.189592	16291456	26842291	11103056	6779341	1.12358	1.15005	0.966583	1.32803	1.14206	0.148079	Ap1g1
Plate 6	C03	L-061240-01	J-061240-09	J-061240-10	J-061240-11	J-061240-12	Zadh2	225791	NM_146090	31559925	GAAGGGAAAUGUCACGGUA	GGUGAAGACUGUCGGAUUA	CCCUGAAGGCGUUGACGUA	GUUUCAGGCUGUCGACUAU	0.5066	0.4827	0.7809	0.6332	0.89759	0.972989	0.956399	0.789822	0.9042	0.0828308	13981072	27708246	10500724	8813939	0.964235	1.18715	0.914147	1.72659	1.19803	0.371819	Zadh2
Plate 6	C04	L-050996-01	J-050996-09	J-050996-10	J-050996-11	J-050996-12	Lpin3	64899	NM_022883	12584971	ACAGGGAGGUAAUCGAGAA	CGGCCUGAGUUCUCGUUGA	CAGGCUAUGUCCCGACCUA	AAAGUAUGGCUGAGGCGAU	0.5331	0.6031	0.7365	0.6403	0.944543	1.21568	0.902021	0.798678	0.965231	0.177848	11453379	21180739	10845420	6877578	0.789907	0.907483	0.944155	1.34727	0.997205	0.242476	Lpin3
Plate 6	C05	L-063489-00	J-063489-05	J-063489-06	J-063489-07	J-063489-08	Tmpo	21917	NM_011605	6755816	UGGAUCAGCUUGUAAGAUA	UGAUAGAUGUGUAGAGAAA	GCAGUAAUGAGGUUAAGAA	AGGGAGACUUGUACUGAUA	0.5122	0.5118	0.7515	0.6837	0.907512	1.03165	0.920392	0.852813	0.928091	0.0749964	12510309	29777572	9925622	7199266	0.862801	1.27581	0.864081	1.41029	1.10325	0.282294	Tmpo
Plate 6	C06	L-041744-00	J-041744-05	J-041744-06	J-041744-07	J-041744-08	Cse1l	110750	NM_023565	12963736	UUGCGAAGCUGAUCGAGUA	GCUGUGGACUCCUUUGUUA	UCGAAAGGCUGUUCACUAU	UGCAGUAUCUCCAAGGUUA	0.5039	0.5483	0.7981	0.6939	0.892807	1.10522	0.977465	0.865536	0.960257	0.107753	11591547	21016483	9710628	4047880	0.799437	0.900446	0.845365	0.792954	0.83455	0.0497407	Cse1l
Plate 6	C07	L-047555-01	J-047555-09	J-047555-10	J-047555-11	J-047555-12	Mak16	67920	NM_026453	33468996	CAAGAUACGUAUGGCGACA	AGUAAGAAGGUUGAACGAA	CAUGAAGGUUAUAGAGCGA	CGGACGACGUAAUCUGGAA	0.4933	0.52	0.8001	0.6293	0.874026	1.04818	0.979914	0.784957	0.921768	0.115984	11773674	24155126	8923807	6651930	0.811997	1.03492	0.776867	1.30307	0.981714	0.242808	Mak16
Plate 6	C08	L-062589-01	J-062589-09	J-062589-10	J-062589-11	J-062589-12	Crip2	68337	NM_024223	13195645	GCAGCUAUAUCUACGACAA	GGUGAGAACUGAGGAGCGA	AAGUGUGACAAGACCGUAU	GCUCCUACAUCUACGAGAA	0.5225	0.5164	0.7756	0.6844	0.925762	1.04092	0.949908	0.853686	0.942569	0.0772643	13447268	24713532	11775426	6963805	0.92742	1.05885	1.02512	1.36416	1.09389	0.188608	Crip2
Plate 6	C09	L-057436-01	J-057436-09	J-057436-10	J-057436-11	J-057436-12	Tap1	21354	NM_013683	7305538	UCGAGAAAAUAUUGCGUAU	AGUCUGGAGCCCACGAUUU	GAGAAGGCUCUGUCGGCGA	CCGCAUCACUGACUGGAUU	0.4909	0.5557	0.753	0.5583	0.869773	1.12014	0.922229	0.696395	0.902134	0.174456	13638847	27226277	10453731	11339768	0.940633	1.1665	0.910056	2.22139	1.30964	0.618494	Tap1
Plate 6	C10	L-050937-01	J-050937-09	J-050937-10	J-050937-11	J-050937-12	Ythdf1	228994	NM_173761	40789291	GGUUCAGCUUUGCGACAUU	AACAAAGAGUGGGCCGAUA	CUUAGUUGUUCGUAGAUCA	GUAGGAAUCUGAUAGUACA	0.5004	0.477	0.5571	0.5774	0.886605	0.9615	0.682303	0.72022	0.812657	0.133116	15496515	25256070	14778144	13188299	1.06875	1.08209	1.28652	2.5835	1.50522	0.725734	Ythdf1
Plate 6	C11	L-040515-01	J-040515-09	J-040515-10	J-040515-11	J-040515-12	Arfgap2	77038	NM_023854	12963846	UGUGUGAGUUGGAUGACUU	GUUUGAGAGCCUUUAUCUA	GAGAAGGAACCUGAAGUUA	GAAACAAAGUGGUGUCAAA	0.5502	0.6156	0.8023	0.678	0.974841	1.24088	0.982609	0.845703	1.01101	0.165611	11972231	22327575	14524388	6361217	0.825691	0.956619	1.26443	1.24612	1.07322	0.217042	Arfgap2
Plate 6	D02	L-061094-01	J-061094-09	J-061094-10	J-061094-11	J-061094-12	Ric8a	101489	NM_053194	70794814	GAGAGUAGCUGCCGAGUUC	GUGUGGGACUGUACCGCAA	GUACACAGGCUACGGGAAU	CAGAGGAGUUCCACGGCCA	0.5364	0.5648	0.7923	0.7219	0.95039	1.13848	0.970361	0.900462	0.989923	0.103309	16077810	25393801	11966023	6844914	1.10884	1.08799	1.04171	1.34087	1.14485	0.133658	Ric8a
Plate 6	D03	L-060056-01	J-060056-09	J-060056-10	J-060056-11	J-060056-12	Mapre2	212307	NM_153058	31543238	GUGUAUUCUACCUCGAUAA	GCAAUUCAUCAACGGGAAA	AGACAUUCGCUCACGGACA	CCAGAGAAUUGGAACGUGU	0.5338	0.5372	0.9363	0.7406	0.945783	1.08285	1.14672	0.923787	1.02479	0.107521	13793394	24183892	10442487	6889969	0.951292	1.03615	0.909077	1.3497	1.06156	0.199233	Mapre2
Plate 6	D04	L-040115-00	J-040115-05	J-040115-06	J-040115-07	J-040115-08	Ilk	16202	NM_010562	6754341	GAACAAACACUCCGGUAUU	CUCAAUAGCCGCAGUGUAA	GUAAGCUCAUGAAGAUUUG	GAAGGCACCAAUUUCGUUG	0.5409	0.5353	0.8437	0.718	0.958363	1.07902	1.03331	0.895597	0.991572	0.0810409	12879705	24904681	11108828	5550987	0.888277	1.06703	0.967086	1.0874	1.00245	0.0925099	Ilk
Plate 6	D05	L-048387-01	J-048387-09	J-048387-10	J-048387-11	J-048387-12	Timm50	66525	NM_025616	22094988	GCAUUCAAACAGCGGCAGA	GCACUAUGCUCUAGAGGAU	CGAGCAGGUCACUGAAAUU	GAGACUGGCAUGACUGCAU	0.5251	0.5673	0.7777	0.6958	0.930369	1.14352	0.95248	0.867906	0.973568	0.118826	12567761	22124857	13681543	6673504	0.866763	0.947934	1.19106	1.3073	1.07826	0.205667	Timm50
Plate 6	D06	L-062794-01	J-062794-09	J-062794-10	J-062794-11	J-062794-12	Trip6	22051	NM_011639	31981454	GCUAUAGGAGCCACCGAGA	GGGCUAUGGGGAAGGCGUA	GCGAAGAUGUGGUGGGCGA	GGUCAGGAGGAGACGGUGA	0.5321	0.5833	0.8171	0.6513	0.942771	1.17577	1.00073	0.812399	0.982919	0.150774	14572620	24589573	15197225	8469165	1.00503	1.05353	1.323	1.65906	1.26016	0.300472	Trip6
Plate 6	D07	L-052721-00	J-052721-05	J-052721-06	J-052721-07	J-052721-08	Kntc1	208628	XM_924553	94375348	AAGCAAGUUUGACGUGAAA	UAAUGAGAGUGAUCCGAUA	CAUUUCAGCUGAUCGACAA	AAACAGACUGAGCCGGUUA	0.4889	0.5183	0.725	0.6595	0.86623	1.04475	0.887936	0.822627	0.905385	0.0967968	11716760	20771593	14335411	4705658	0.808072	0.889954	1.24798	0.921808	0.966953	0.193378	Kntc1
Plate 6	D08	L-062758-01	J-062758-09	J-062758-10	J-062758-11	J-062758-12	Eps8l2	98845	NM_133191	21040232	CAGUUGAACCAGCGGAAAA	UCGACUAUCUGUACGACAU	AGACACAGCCGCAGCGCAA	GUGCCCAGGAUGAGCGCAA	0.4987	0.5647	0.6975	0.6602	0.883593	1.13828	0.854256	0.8235	0.924907	0.144348	13254960	21427351	14947695	8629854	0.914157	0.918049	1.30128	1.69053	1.20601	0.370557	Eps8l2
Plate 6	D09	L-060268-01	J-060268-09	J-060268-10	J-060268-11	J-060268-12	Arf1	11840	NM_007476	31560734	CAGCAAUGACAGAGAGCGU	CUGUACAUGUGCAGACGCA	CGACAAGCACUGUAAUUAU	GCAUUGUGCUUGUACUUGU	0.519	0.5406	0.9132	0.6854	0.919561	1.0897	1.11843	0.854933	0.995656	0.128467	6318330	8428188	4558859	3526432	0.435758	0.361104	0.396874	0.690805	0.471135	0.149586	Arf1
Plate 6	D10	L-046752-01	J-046752-09	J-046752-10	J-046752-11	J-046752-12	Fpgs	14287	NM_010236	33469106	GGUAAAGCGCCAACGGAGU	CGAACGGAUCCUACGGAAU	GGGCCAGCAUUCUCCGUGA	GCACCUGUGUUCCGCCCUA	0.5399	0.5989	0.842	0.6516	0.956591	1.20722	1.03123	0.812773	1.00195	0.164151	13586861	16185283	9542666	6612312	0.937048	0.693454	0.830743	1.29531	0.939139	0.257535	Fpgs
Plate 6	D11	L-064399-01	J-064399-09	J-064399-10	J-064399-11	J-064399-12	Mxra7	67622	NM_026280	58037100	GCCAGAAAGUUCAUAGGCU	CCAGAAAGCAUCCCGGUGU	GAUGAUGAGACUCGGUGUU	UGUAAGGAUCUGCAAUUUA	0.5304	0.5439	0.6182	0.6221	0.939759	1.09635	0.757134	0.775976	0.892305	0.15884	16462361	21011473	13867461	9185689	1.13536	0.900231	1.20724	1.79942	1.26056	0.382414	Mxra7
Plate 6	E02	L-062246-00	J-062246-05	J-062246-06	J-062246-07	J-062246-08	Mpp1	17524	NM_008621	31982179	GCACCAAAUUUGAAACAGU	GGGAAGGAGUAUCAUUUCA	GAGUUCGUCUCAUACAAUU	UAACCGACCUGAGACUUCA	0.5796	0.6085	0.7603	0.7302	1.02693	1.22657	0.93117	0.910815	1.02387	0.144303	12441281	19897145	6549396	4002871	0.85804	0.852488	0.570162	0.784137	0.766207	0.134948	Mpp1
Plate 6	E03	L-047162-00	J-047162-05	J-047162-06	J-047162-07	J-047162-08	Ttk	22137	NM_009445	6678462	GAGCUACCGCAACGAGAUA	GCAGCUCCUUGGAUGAUUA	UCAGUUAACGGAAGAAUUU	GAUGGAAUGCUAAAGCUAA	0.6961	0.7596	0.7662	0.8652	1.23335	1.53114	0.938396	1.07921	1.19552	0.25411	11886989	13349410	10334894	3624269	0.819812	0.571952	0.89971	0.709971	0.750362	0.142115	Ttk
Plate 6	E04	L-042962-01	J-042962-09	J-042962-10	J-042962-11	J-042962-12	Praf2	54637	NM_138602	20070421	GAUCGAGAGCAUCGGUCUA	GGUUAUAAGACCUGGCCAA	CUUCCAUACGUCAAAGCUA	CCACACAGCUUGGAAUAUA	0.5219	0.5093	0.7238	0.6589	0.924699	1.02661	0.886467	0.821879	0.914913	0.085705	11145312	22454061	10076102	6026132	0.768661	0.962039	0.877181	1.18048	0.94709	0.174565	Praf2
Plate 6	E05	L-057154-00	J-057154-05	J-057154-06	J-057154-07	J-057154-08	Gbf1	107338	NM_178930	52138535	GCAGCAAGAGUCAUAAGUA	UCAGUGAGUUAUUGAGAAA	GGGAAGCACCCGUUAUUCA	GAUGAGAUGUGCCGACACU	0.5359	0.5123	0.6944	0.688	0.949504	1.03265	0.850459	0.858176	0.922699	0.0860049	1926307	4831449	3139322	669134	0.132852	0.207002	0.273296	0.131079	0.186057	0.068075	Gbf1
Plate 6	E06	L-040262-01	J-040262-09	J-040262-10	J-040262-11	J-040262-12	Fkbp5	14229	NM_010220	31560586	AAACGAAGGAGCAACGGUA	UCGCAGAGCGGGACGCAAA	CUGUAAGGGUUGCGGGCUU	CAGACGAUUUACACGGAAA	0.4921	0.5316	0.703	0.6111	0.871899	1.07156	0.860992	0.762255	0.891676	0.129666	10719286	21684223	14600979	7339826	0.739279	0.929055	1.2711	1.43782	1.09431	0.317602	Fkbp5
Plate 6	E07	L-055898-02	J-055898-05	J-055898-06	J-055898-18	J-055898-19	Ceacam1	26365	NM_001039187	85719312	CAAUCAAGCUGGACAUAAU	UGGCAUAUUUCCUCUAUUC	AGGUGGAUGACGUCGCAUA	ACAAAGAAAUUGCACGAUU	0.5908	0.5632	0.7495	0.6279	1.04678	1.13525	0.917942	0.783211	0.970796	0.153624	1093012	1016785	1201925	304815	0.075382	0.0435639	0.104634	0.0597113	0.0708229	0.0260161	Ceacam1
Plate 6	E08	L-059467-01	J-059467-09	J-059467-10	J-059467-11	J-059467-12	Ube2j1	56228	NM_019586	84370273	GCUAACAGCUAAUGGACGA	GCUCUUAUAUUCCGACGAA	ACUGAGUGCUAGACGAUAA	GCUCAGUCCACAACGGUCA	0.5312	0.5224	0.7585	0.7038	0.941176	1.05301	0.928965	0.877884	0.95026	0.0737846	10975660	16892286	14332616	4404100	0.756961	0.723746	1.24773	0.862735	0.897794	0.240703	Ube2j1
Plate 6	E09	L-167002-01	J-167002-05	J-167002-06	J-167002-07	J-167002-08	Cep170	545389	NM_001099637	157278526	GAAAGAAAGUCCACGCAAA	GAGAAGAGUGAGACGGAAA	GCAAGUAGACUCCGAGAAA	GAGGAUUCCAAGAGCAUUA	0.5065	0.6313	0.6742	0.5906	0.897413	1.27253	0.82572	0.736685	0.933086	0.23565	11384302	24140861	12471289	9368524	0.785143	1.03431	1.0857	1.83523	1.1851	0.452864	Cep170
Plate 6	E10	L-040279-01	J-040279-09	J-040279-10	J-040279-11	J-040279-12	Plin4	57435	NM_020568	10181203	GCACAAUGGACACGGCCAA	GGUACAAAGGACACGGUGA	GCGCAGAUGGGUAUAGACA	GUAAAUGUGGCCAAAGGUA	0.5378	0.5683	0.7892	0.6463	0.95287	1.14554	0.966565	0.806162	0.967783	0.138974	11169592	21438773	8716545	8129693	0.770335	0.918539	0.758824	1.59255	1.01006	0.39508	Plin4
Plate 6	E11	L-051549-01	J-051549-09	J-051549-10	J-051549-11	J-051549-12	Sec13	110379	NM_024206	31343633	AAGAGUCGGUGGACGGACA	CGACUGGGUCCGAGAUGUU	GGGCCAGGGUUCUGUGUCA	CCUUAUAGACCAACCAUCA	0.5942	0.5384	0.7594	0.6845	1.0528	1.08527	0.930067	0.853811	0.980486	0.107698	11070041	19276624	10255570	6143753	0.76347	0.825902	0.892805	1.20352	0.921425	0.195339	Sec13
Plate 6	F02	L-041833-02	J-041833-09	J-041833-10	J-041833-11	J-041833-12	Ube4a	140630	NM_145400	167736370	GUCAAGGACUUCAGCGAAU	GGAUGAGGAGGUUCGAACA	CCAAUCAGAUGCCCGAAAU	CUUGAAUGAUGAAGAACGA	0.588	0.6174	0.813	0.7222	1.04181	1.24451	0.995713	0.900836	1.04572	0.144941	13169918	23633567	12805299	5490811	0.908292	1.01257	1.11477	1.07561	1.02781	0.0901193	Ube4a
Plate 6	F03	L-051299-01	J-051299-09	J-051299-10	J-051299-11	J-051299-12	Strn4	97387	NM_001039878	89886485	GGUCCAAGCGUGUGCGUUC	ACUUAGCGGUGGCGAGUCU	GGUAAAACAGAUCGAGGAA	AGAAGGCAGUUACGGCCAA	0.4404	0.4922	0.7414	0.708	0.780298	0.992139	0.908022	0.883123	0.890895	0.0872464	13824837	21302048	11510892	6197646	0.95346	0.912681	1.00209	1.21408	1.02058	0.134079	Strn4
Plate 6	F04	L-040292-01	J-040292-09	J-040292-10	J-040292-11	J-040292-12	Acbd3	170760	NM_133225	33469028	UUACAUGAGCUACGUGUUA	CGGCAUAUGUUGCGUCCCA	GAGCACAACAUGACGUUUA	GGUUAAAAGCAGUUCGGAA	0.5003	0.5432	0.548	0.5513	0.886428	1.09494	0.671157	0.687664	0.835047	0.198969	9649335	19397970	14218576	7108133	0.665488	0.831101	1.23781	1.39244	1.03171	0.34008	Acbd3
Plate 6	F05	L-040518-01	J-040518-09	J-040518-10	J-040518-11	J-040518-12	Tbc1d15	66687	NM_025706	31981206	GAACAGAUCGAACGAACAA	AGGCCAUAGGAACGGGAAA	ACAAGGAAUGAGCGACUUA	GCAUGAAGACGCAGUUAAU	0.5164	0.4775	0.7284	0.6979	0.914954	0.962508	0.8921	0.870525	0.910022	0.0394134	13506003	23915889	12223518	6166737	0.931471	1.02467	1.06413	1.20802	1.05707	0.114981	Tbc1d15
Plate 6	F06	L-057995-00	J-057995-09	J-057995-10	J-057995-11	J-057995-12	Wdr44	72404	NM_175180	124249072	CAGUCAGGAGAGAUCGUAA	GUUUAUAUCUGGAGUACGU	GUAGCGGAACUGACGAAGA	GGAAUAUGGUGAACGUGCU	0.5045	0.4993	0.6867	0.7032	0.89387	1.00645	0.841029	0.877136	0.904621	0.0713774	13011845	26891430	14920103	5760040	0.897391	1.15216	1.29888	1.12835	1.1192	0.165986	Wdr44
Plate 6	F07	L-041281-01	J-041281-09	J-041281-10	J-041281-11	J-041281-12	Cul4b	72584	NM_028288	33186866	GGUGAACACUUAACGGCAA	GCAAGAAACUAAUCGGCUU	UAACAGUAGUAACGAGAGA	CCAAAUUGAUGCUGCGAUC	0.5099	0.5299	0.8619	0.6919	0.903437	1.06813	1.0556	0.863041	0.972553	0.104566	10992757	16321426	11927154	5775368	0.75814	0.699287	1.03833	1.13136	0.906778	0.210465	Cul4b
Plate 6	F08	L-051775-01	J-051775-09	J-051775-10	J-051775-11	J-051775-12	Fgg	99571	NM_133862	19527077	GGGACAACGACAACGAUAA	CGAGACAAGCAUUCGGUAU	GGGAUGCCUUCGACGGCUA	GGAAAUGGUUGGACCGUAU	0.5203	0.4826	0.7173	0.6576	0.921864	0.972788	0.878506	0.820257	0.898354	0.0647719	12738465	25247124	17272261	7310852	0.878536	1.08171	1.50365	1.43215	1.22401	0.295026	Fgg
Plate 6	F09	L-047628-01	J-047628-09	J-047628-10	J-047628-11	J-047628-12	Sqstm1	18412	NM_011018	6754953	CCAUGGGUUUCUCGGAUGA	GAACAGAUGGAGUCGGGAA	CUGCUCAGGAGGAGACGAU	ACAGAUGCCAGAAUCGGAA	0.4821	0.4949	0.8129	0.6526	0.854181	0.997581	0.995591	0.81402	0.915343	0.0952364	15582334	26483605	11346658	6606294	1.07467	1.13468	0.98779	1.29413	1.12282	0.129151	Sqstm1
Plate 6	F10	L-056068-00	J-056068-05	J-056068-06	J-056068-07	J-056068-08	Ahnak	66395	NM_175108	61743958	GUGCCACCAUCUACUUUGA	CCGUAGCUCUGAAGUGGUU	GAAGUUGCACCGUAAAGGG	UGACCCAGUUGCUGAAUAC	0.4728	0.5172	0.7256	0.6944	0.837704	1.04253	0.888671	0.866159	0.908767	0.0915828	15062304	21169537	13441754	5798368	1.0388	0.907003	1.17018	1.13586	1.06296	0.117922	Ahnak
Plate 6	F11	L-051677-01	J-051677-09	J-051677-10	J-051677-11	J-051677-12	Snap47	67826	NM_144521	21362302	CUUCAACGUCAUCGAACAU	ACUGCAGCCUAGUCGAAAU	GCUCCUGGAAGACGCCUUA	AGGCAGAGCUGGAACGCCA	0.4835	0.5225	0.8257	0.5788	0.856662	1.05322	1.01127	0.721966	0.910778	0.151619	14718267	25635238	13283894	11302363	1.01508	1.09834	1.15644	2.21406	1.37098	0.565041	Snap47
Plate 6	G02	L-043628-01	J-043628-09	J-043628-10	J-043628-11	J-043628-12	Atxn10	54138	NM_016843	83649708	CCUGAUGGAACGCGUGAUU	CUUCAGAUGUCUUCGGAAU	AUAUAUUGGUAUCGAGCUU	UGGUGUAUGCUGUGCGAAA	0.5227	0.5216	0.7875	0.8117	0.926116	1.0514	0.964483	1.01247	0.988618	0.0547716	16844719	23507036	11475693	4116840	1.16173	1.00715	0.999023	0.806463	0.993593	0.14549	Atxn10
Plate 6	G03	L-059545-01	J-059545-09	J-059545-10	J-059545-11	J-059545-12	Snap29	67474	NM_023348	31560846	UGUCAGAUGAUUCGACCAA	GGUAAGACCAGUAGUUCUA	CCAAAGAACUCGACCCUUC	GCUAAAUUAAUGAAGCCAA	0.4907	0.5261	0.8449	0.7534	0.869419	1.06047	1.03478	0.939753	0.976107	0.088061	12399263	19044277	9630117	5127988	0.855142	0.815947	0.838356	1.00454	0.878496	0.0855494	Snap29
Plate 6	G04	L-063286-01	J-063286-09	J-063286-10	J-063286-11	J-063286-12	Lemd3	380664	XM_905133	94388952	GCACAGAUAAUGCACGUUU	GUUAGAGAACCACGGACAA	AGUCUAGACAGGAGCCGAA	GUACAAACUUCAUGAUCGA	0.5487	0.4734	0.8885	0.6931	0.972183	0.954243	1.08818	0.864538	0.969786	0.0919093	12324658	22725111	8137063	5265955	0.849997	0.973652	0.708377	1.03157	0.890898	0.143321	Lemd3
Plate 6	G05	L-040160-01	J-040160-09	J-040160-10	J-040160-11	J-040160-12	Sacm1l	83493	NM_030692	13507621	CCAAACAGUAUGCGGGAAC	AGACAGAACGAAUGUGAUA	GCUUAUGGCUGGUGACACU	CCGAAGGAGUUGUUUCAGA	0.5222	0.5422	0.8646	0.6946	0.92523	1.09292	1.05891	0.866409	0.985869	0.107616	12072999	22749119	10153629	5728645	0.832641	0.97468	0.88393	1.1222	0.953364	0.12696	Sacm1l
Plate 6	G06	L-060637-00	J-060637-05	J-060637-06	J-060637-07	J-060637-08	Cdc37	12539	NM_016742	31560472	GUGAGGAAACGGCCAACUA	CCAUGGUGAUGCAGUUUAU	GCGCCAAGCUGCGAAUAGA	GAAAGACGUCAGUGCGUGA	0.6049	1.1255	0.7678	0.7314	1.07176	2.2687	0.940355	0.912311	1.29828	0.650667	10515494	10478005	12840661	6100875	0.725224	0.448927	1.11785	1.19512	0.871781	0.348991	Cdc37
Plate 6	G07	L-062145-01	J-062145-09	J-062145-10	J-062145-11	J-062145-12	Thumpd3	14911	NM_008188	31982314	GGUAGAAAGCGGCGUCAGA	CCAGCUUGCCUUCGGGAAA	GGCGAAAGGUCCAUGUAGU	GUACAGAAGUUUAGAGUCA	0.5632	0.5655	0.8434	0.6738	0.997874	1.13989	1.03295	0.840464	1.00279	0.123935	13454298	23761094	12628582	8301150	0.927905	1.01804	1.09939	1.62614	1.16787	0.313441	Thumpd3
Plate 6	G08	L-060677-01	J-060677-09	J-060677-10	J-060677-11	J-060677-12	Nudt5	53893	NM_016918	31560435	CUUUGAACUCCGAGCGAUU	CAAAGGUGAAGUUGCGGAA	GUUCAUCGAAGACGGAGAA	GCUGAUGCCGUGUCGGUCA	0.5032	0.4923	0.7472	0.6933	0.891566	0.99234	0.915126	0.864787	0.915955	0.0549191	16772417	23104382	17566280	8115708	1.15675	0.989901	1.52924	1.58982	1.31643	0.289913	Nudt5
Plate 6	G09	D-001810-10	D-001810-01	D-001810-02	D-001810-03	D-001810-04	ON-TARGETplus Non-targeting Control	0		0	UGGUUUACAUGUCGACUAA	UGGUUUACAUGUUGUGUGA	UGGUUUACAUGUUUUCUGA	UGGUUUACAUGUUUUCCUA	0.5644	0.4961	0.8165	0.8017	1	1	1	1	1	0	14499646	23340084	11486911	5104812	1	1	1	1	1	0	ON-TARGETplus Non-targeting Control
Plate 6	G10	L-043094-00	J-043094-05	J-043094-06	J-043094-07	J-043094-08	Atad2b	320817	XM_919692	82941645	GAUAUGUAUUCAAGGGUAA	CAUAGUAGCUUGUCACUUC	GAUAGACCAUAUAACUUGA	GAUGGCGACCUUUCAUGUA	0.5548	0.4987	0.7938	0.6879	0.982991	1.00524	0.972198	0.858052	0.95462	0.0658327	13849550	24661605	11474152	7943472	0.955165	1.05662	0.998889	1.55608	1.14169	0.279366	Atad2b
Plate 6	G11	L-044711-01	J-044711-09	J-044711-10	J-044711-11	J-044711-12	Aacs	78894	NM_030210	21313519	GCAAGAAGGACACGCAGAU	AGCCCAGAGUUACGAGUAU	UCCUCUAGCACACGGAAUA	AAGUGGAGGUGGCCGUGAA	0.5058	0.5452	0.7493	0.6901	0.896173	1.09897	0.917697	0.860796	0.94341	0.106328	14551424	24429067	14541569	8126030	1.00357	1.04666	1.26593	1.59184	1.227	0.268989	Aacs
Plate 7	B02	L-050726-01	J-050726-09	J-050726-10	J-050726-11	J-050726-12	Use1	67023	NM_025917	21630258	GCAGUCAGCAUCCGAGCUA	CGAAUCAUGCCCAGGCUGA	GCACAGAAGUCAGUGAACU	AAUCAGACCCUGUCACAUU	0.4242	0.5828	0.7883	0.676	0.91167	1.03517	1.05107	0.972942	0.992712	0.0636829	17279311	28452436	11593439	10441635	1.34787	1.13367	1.08072	1.50259	1.26621	0.19538	Use1
Plate 7	B03	L-059754-01	J-059754-09	J-059754-10	J-059754-11	J-059754-12	Elp4	77766	NM_023876	31542607	GAACCUUGGCUCACCGUUA	GUGAGAAAUUUGUCAGAUA	AGACUAACCCAUUGUAUAA	GGAAAUAGAUGUAUGGCAU	0.5477	0.5648	0.7803	0.6867	1.17709	1.0032	1.0404	0.988342	1.05226	0.086054	13640433	28531779	18295533	9146846	1.06402	1.13683	1.70547	1.31627	1.30565	0.286854	Elp4
Plate 7	B04	L-055384-01	J-055384-09	J-055384-10	J-055384-11	J-055384-12	Fbxo22	71999	NM_028049	23956217	GUCAGCACUUUCAGCGAUA	GGGAUCAGGUAGCAAUCGA	GAAUUUAACACUCGAAAGA	GGAGAUGUAAUGAGGUAAA	0.5579	0.5897	0.8891	0.6588	1.19901	1.04742	1.18547	0.948187	1.09502	0.119471	11169329	23583581	7550295	10010573	0.871261	0.939672	0.703822	1.44056	0.988829	0.317032	Fbxo22
Plate 7	B05	L-061117-00	J-061117-05	J-061117-06	J-061117-07	J-061117-08	Crk	12928	NM_133656	31559994	GAGUAUAGCUCGACAGUUU	CGAGGUCACUUCCCAUUCA	GGUGAGCUGGUAAAGGUUA	GAAUAGGAGAUCAAGAAUU	0.4514	0.5691	0.785	0.6367	0.970127	1.01083	1.04667	0.916379	0.986002	0.0559651	13970141	22491801	9997847	9608864	1.08974	0.89617	0.931978	1.38275	1.07516	0.221633	Crk
Plate 7	B06	L-040355-01	J-040355-10	J-040355-11	J-040355-12	J-040355-13	Ttc37	218343	XM_993739	94396253	CGGACAUGGCAUAGAUUGA	GAUUGUGAGACUUAAGUAA	UGGAACAAGCGCUGGGAUA	GAGUGAUCUUACUGAGUUA	0.4544	0.6156	0.6505	0.6586	0.976574	1.09343	0.867333	0.947899	0.971309	0.0936301	10224925	19768229	10209058	5500393	0.797593	0.787652	0.951667	0.791527	0.83211	0.0798097	Ttc37
Plate 7	B07	L-040359-01	J-040359-09	J-040359-10	J-040359-11	J-040359-12	Tbc1d8	54610	NM_018775	82524295	CCACACAGCCGGACGGAUA	CGGAGAAGCUGGUCACGUA	GAAGUGGGCCAGCGAGGUA	GUAGCAAAGAUGACGGACA	0.5371	0.593	0.6549	0.6571	1.15431	1.05329	0.8732	0.94574	1.00663	0.123149	13843840	23270697	16123869	10858119	1.07989	0.927205	1.50303	1.56252	1.26816	0.31279	Tbc1d8
Plate 7	B08	L-064755-01	J-064755-09	J-064755-10	J-064755-11	J-064755-12	Cdkal1	68916	NM_144536	21617852	GGAAAAUGGUUGAAGUCGA	AUAACGAUUGCUACGGAUA	GAUCACAAGAUUGGCGAAA	CAGAAAAUUUGGAUCCGAA	0.5665	0.609	0.7811	0.6522	1.21749	1.08171	1.04147	0.938687	1.06984	0.115396	12079585	24309861	14711647	9982174	0.942265	0.96861	1.37139	1.43647	1.17968	0.260519	Cdkal1
Plate 7	B09	L-044901-00	J-044901-05	J-044901-06	J-044901-07	J-044901-08	Eif2ak3	13666	NM_010121	6857780	GGAUGUCGCCGAUGGGAUA	GAAGUACUCAGGAUACGUA	GGAAGGUCAUGGCGUUUAG	UGAUAAGUAUUCCCACGAA	0.5135	0.5707	0.7911	0.5807	1.10359	1.01368	1.0548	0.83578	1.00196	0.116724	13994260	25122049	9195775	12421278	1.09162	1.00097	0.857211	1.78747	1.18432	0.413521	Eif2ak3
Plate 7	B10	L-058271-01	J-058271-09	J-058271-10	J-058271-11	J-058271-12	Ythdf2	213541	NM_145393	30841027	CGUGAGAGCCUGUCGAGCA	CGUCUAGAGAACAACGAGA	UCAAAAGGAUGGACUAAAU	GAGAAACUUCGGUCCAUUA	0.5539	0.6458	0.6263	0.5665	1.19041	1.14707	0.835067	0.815343	0.996973	0.199292	11184918	24119720	9536024	10848685	0.872477	0.961034	0.888928	1.56117	1.0709	0.329099	Ythdf2
Plate 7	B11	L-056330-01	J-056330-09	J-056330-10	J-056330-11	J-056330-12	Plekhf1	72287	NM_024413	21313555	CGGACAAGGCCACGGACAU	CAUCUCUGUCUGCGGUUAA	GCAAACACGGAGAUCAACA	ACCAAGGAGUGCCGCAAGA	0.5721	0.7048	0.7077	0.6428	1.22953	1.25187	0.9436	0.925158	1.08754	0.177248	15548058	25259605	17797189	13481196	1.21282	1.00645	1.65902	1.94	1.45457	0.422961	Plekhf1
Plate 7	C02	L-055545-01	J-055545-09	J-055545-10	J-055545-11	J-055545-12	Zc2hc1a	67306	NM_173181	56711340	GAACAGGCAGCACGUAUUA	CUGAUAUUCCCACGGUCAA	CACCAUCAGAGCAGCGAAA	UAGGUGUGCCCACGGGUAA	0.4297	0.5559	0.7853	0.5982	0.92349	0.987389	1.04707	0.860967	0.954728	0.0803328	14889434	25049602	9734216	10731110	1.16145	0.998084	0.907403	1.54425	1.1528	0.281343	Zc2hc1a
Plate 7	C03	L-063111-01	J-063111-09	J-063111-10	J-063111-11	J-063111-12	Wwox	80707	NM_019573	31980961	CAUUUACCGUGGACGAUAA	AGACUGACGAGAACGGACA	UGUAAAAGCACACGUGAUU	CCGAAGCAUUCAAGGCCAA	0.5577	0.6445	0.7709	0.6832	1.19858	1.14476	1.02787	0.983305	1.08863	0.100043	8551682	17894856	9772420	6335367	0.667072	0.713008	0.910964	0.911683	0.800682	0.129128	Wwox
Plate 7	C04	D-001810-10	D-001810-01	D-001810-02	D-001810-03	D-001810-04	ON-TARGETplus Non-targeting Control	0		0	UGGUUUACAUGUCGACUAA	UGGUUUACAUGUUGUGUGA	UGGUUUACAUGUUUUCUGA	UGGUUUACAUGUUUUCCUA	0.4653	0.563	0.75	0.6948	1	1	1	1	1	0	12819730	25097682	10727556	6949088	1	1	1	1	1	0	ON-TARGETplus Non-targeting Control
Plate 7	C05	L-049958-00	J-049958-05	J-049958-06	J-049958-07	J-049958-08	Rps6ka4	56613	NM_019924	9910453	CGUCUUACUUGACUCAGAA	CGUGAGCGGUGGUGAGAUG	GAGAACAUCUUGUACGCGG	GAUCAUCGACUUCGGGUUC	0.4201	0.5814	0.6818	0.6289	0.902858	1.03268	0.909067	0.905153	0.93744	0.0635465	11452588	20300291	9768573	9251806	0.893356	0.808851	0.910606	1.33137	0.986046	0.23447	Rps6ka4
Plate 7	C06	L-040515-01	J-040515-09	J-040515-10	J-040515-11	J-040515-12	Arfgap2	77038	NM_023854	12963846	UGUGUGAGUUGGAUGACUU	GUUUGAGAGCCUUUAUCUA	GAGAAGGAACCUGAAGUUA	GAAACAAAGUGGUGUCAAA	0.467	0.5958	0.7591	0.6545	1.00365	1.05826	1.01213	0.941998	1.00401	0.0478004	9908478	20285015	8884921	5929008	0.772908	0.808243	0.828233	0.853207	0.815648	0.0339144	Arfgap2
Plate 7	C07	L-050981-01	J-050981-09	J-050981-10	J-050981-11	J-050981-12	Lman1	70361	NM_027400	37537549	CAGAGGGACUUUCGUAAUA	CGGGCAAAGAUUACGUAUU	GUGCAGAUCAGAUUCGAAU	GUGAAGAGAGAUAUCGACA	0.5402	0.54	0.6954	0.6311	1.16097	0.959147	0.9272	0.908319	0.988909	0.11661	9834689	25061976	10507736	8501699	0.767153	0.998577	0.979509	1.22343	0.992166	0.186471	Lman1
Plate 7	C08	L-065562-00	J-065562-05	J-065562-06	J-065562-07	J-065562-08	Eya3	14050	NM_211357	46877079	CGAAAGAACUGUGCGAAUG	GAUUGGAGAUGGACGAGAU	GUAAUUGGCUCAGGUUUAA	GCACCAGGCUUUAGAGCUU	0.4389	0.5349	0.6098	0.5545	0.943262	0.950089	0.813067	0.798071	0.876122	0.0817451	11593712	24360478	16862677	10696680	0.904365	0.970627	1.5719	1.53929	1.24655	0.358133	Eya3
Plate 7	C09	L-057251-01	J-057251-09	J-057251-10	J-057251-11	J-057251-12	Pdzd8	107368	NM_001033222	75677507	CUACAGAGCGGGAAUCGAA	GGUAAGCAGUCUUCAGCGA	CUUAAAGGACUGUCGGUCA	GGAGCAACUGAGAGGCGAA	0.5307	0.621	0.7304	0.6557	1.14055	1.10302	0.973867	0.943725	1.04029	0.0961333	11726363	22674132	10657896	7678597	0.914712	0.903435	0.993506	1.10498	0.979158	0.0929588	Pdzd8
Plate 7	C10	L-049382-01	J-049382-09	J-049382-10	J-049382-11	J-049382-12	Arfip1	99889	XM_920199	94370016	GGAGGUCGUAGGACGGAAA	GGUCAAAGUGCUACGCAAC	UUUAUAAAGGUCCGGGAAU	GAGUUGAAUAUGAUGCGUA	0.5357	0.597	0.7655	0.6718	1.1513	1.06039	1.02067	0.966897	1.04981	0.077752	12722088	22967052	11457254	10046384	0.992383	0.915107	1.06802	1.44571	1.10531	0.235368	Arfip1
Plate 7	C11	L-050492-01	J-050492-09	J-050492-10	J-050492-11	J-050492-12	Kif15	209737	NM_010620	39930324	UCAAAGAGAAUCACGAGAA	GCUGAAACACUCAAGAUAA	GCUCCUUUAUUGAGGUCUA	UCAUAAUCUGAGAGGAAUA	0.5427	0.7116	0.7581	0.7095	1.16634	1.26394	1.0108	1.02116	1.11556	0.121769	12898721	26273142	12807542	10756701	1.00616	1.04684	1.19389	1.54793	1.1987	0.246386	Kif15
Plate 7	D02	L-043685-01	J-043685-09	J-043685-10	J-043685-11	J-043685-12	Scfd1	76983	NM_029825	58037480	GUGCCAGGAUCUUCGAAAU	ACUGGAAGACAUUGCGAAU	AAGAUGAGGUCAAACGACU	GCAAGACUACUCUGGAUAA	0.4722	0.5599	0.7694	0.6594	1.01483	0.994494	1.02587	0.94905	0.99606	0.0339269	8748996	14547217	6551950	4608097	0.682463	0.579624	0.610759	0.663123	0.633992	0.047236	Scfd1
Plate 7	D03	L-040137-00	J-040137-05	J-040137-06	J-040137-07	J-040137-08	Mark2	13728	NM_007928	6679642	UCUCAACGGUGUUCGGUUU	GCGGAGAGGUGUUUGAUUA	GAAGUUCAUUGUUCAUAGA	GCACUUCCAUGGCCUUCAA	0.4087	0.5487	0.7429	0.7506	0.878358	0.9746	0.990533	1.08031	0.980951	0.0827241	12947209	19793727	10984605	4991323	1.00994	0.788668	1.02396	0.71827	0.885211	0.154919	Mark2
Plate 7	D04	L-053294-00	J-053294-05	J-053294-06	J-053294-07	J-053294-08	Prmt7	214572	NM_145404	21703807	GCUAUGUUGUGGAGUUUCA	CGACAGCGCCUACCAAGUG	GAGCGGAGCAGGUGUUUAC	GCACCACGCUGGAUCUCAG	0.6196	0.6506	0.7378	0.7817	1.33161	1.1556	0.983733	1.12507	1.149	0.142918	8760359	15143130	10175350	4419141	0.68335	0.603368	0.948525	0.635931	0.717793	0.157287	Prmt7
Plate 7	D05	L-041531-01	J-041531-09	J-041531-10	J-041531-11	J-041531-12	Chmp4b	75608	NM_029362	40254161	CUGUAAGACGUGUACGGUA	CGUUUGCAGUUGAAGCGAA	CCAUGAAGGCUGCCCACGA	UGUACUGGCCCUAUGUCUA	0.671	0.746	0.9215	1.175	1.44208	1.32504	1.22867	1.69113	1.42173	0.199678	3667083	3895241	3238826	265720	0.28605	0.155203	0.301916	0.0382381	0.195352	0.123665	Chmp4b
Plate 7	D06	L-060268-01	J-060268-09	J-060268-10	J-060268-11	J-060268-12	Arf1	11840	NM_007476	31560734	CAGCAAUGACAGAGAGCGU	CUGUACAUGUGCAGACGCA	CGACAAGCACUGUAAUUAU	GCAUUGUGCUUGUACUUGU	0.5028	0.5769	0.6701	0.6165	1.08059	1.02469	0.893467	0.887306	0.971514	0.0964508	5213699	10202867	4535552	4368915	0.406693	0.406526	0.422795	0.628703	0.466179	0.108618	Arf1
Plate 7	D07	L-040691-01	J-040691-09	J-040691-10	J-040691-11	J-040691-12	Csde1	229663	NM_144901	40254097	GCGUUUGGCUUUAUCGAAA	CGAAAGAAUGGAAGCGAAU	GCUGUAAGUGCUCGUAAUA	GGUCAAUCGCCUAAAGAAC	0.5484	0.5554	0.6785	0.6702	1.17859	0.986501	0.904667	0.964594	1.00859	0.118498	9955583	23684928	13106327	6837640	0.776583	0.94371	1.22174	0.983962	0.9815	0.183614	Csde1
Plate 7	D08	L-062333-01	J-062333-09	J-062333-10	J-062333-11	J-062333-12	Heatr5a	320487	NM_177171	38505262	GUUUAUGAGACGAUCGAUA	CCUAGAACGGCUCGCAAUA	CCAAUUAUGACGUGCGGAU	AAUUGAAGUCAGCGAGAGA	0.5435	0.5803	0.7307	0.6485	1.16806	1.03073	0.974267	0.933362	1.02661	0.102406	8895923	17612406	13047412	7539480	0.693924	0.701754	1.21625	1.08496	0.924223	0.266863	Heatr5a
Plate 7	D09	L-057211-00	J-057211-05	J-057211-06	J-057211-07	J-057211-08	Gsn	227753	NM_146120	28916692	CAACAGGAUCGGACGCUUU	GGUCAAAGGACGCCGUGUA	GCGCGUACCUUUCGAUGCU	GAGUGGCCGUGCUCAAGUA	0.5192	0.5743	0.7031	0.6636	1.11584	1.02007	0.937467	0.955095	1.00712	0.0807172	10544047	18534344	10459041	6354991	0.822486	0.738488	0.97497	0.914507	0.862613	0.103817	Gsn
Plate 7	D10	L-048382-00	J-048382-05	J-048382-06	J-048382-07	J-048382-08	Ppme1	72590	NM_028292	30794137	GGACGGAAGCGGGACUUUA	GAAGUGAGUCAGUUAACAA	CCAAGAAGGAUCACCCAUA	GGUGUUGACAGAUUGGAUA	0.5326	0.666	0.6985	0.638	1.14464	1.18295	0.931333	0.91825	1.04429	0.138974	11917462	18563018	13419479	12835046	0.929619	0.739631	1.25094	1.84701	1.1918	0.48511	Ppme1
Plate 7	D11	L-049771-00	J-049771-05	J-049771-06	J-049771-07	J-049771-08	Snx1	56440	NM_019727	71043943	UUACCGAUGUUCAGAAGUA	GCGCUGGUCUCCUUAAGAU	UGAAUCAUCCCACCAUGUU	AAUCUCGGGUGACUCAGUA	0.4967	0.5507	0.5594	0.532	1.06748	0.978153	0.745867	0.765688	0.889298	0.158637	13597708	20161852	16735020	13963772	1.06069	0.803335	1.56	2.00944	1.35837	0.535794	Snx1
Plate 7	E02	L-056209-00	J-056209-05	J-056209-06	J-056209-07	J-056209-08	Riok2	67045	NM_025934	13385427	AAACAUGGUGGCUGUAAUA	GCAUAGAACAAGAACAUUG	GCAAGCAGAUGAUGAACUG	GGAAUUUGCCUAUAUGAAG	0.4639	0.5881	0.6746	0.5876	0.996991	1.04458	0.899467	0.845711	0.946688	0.0904433	13961866	21500281	15337309	9543009	1.08909	0.856664	1.42971	1.37328	1.18719	0.266029	Riok2
Plate 7	E03	L-057154-00	J-057154-05	J-057154-06	J-057154-07	J-057154-08	Gbf1	107338	NM_178930	52138535	GCAGCAAGAGUCAUAAGUA	UCAGUGAGUUAUUGAGAAA	GGGAAGCACCCGUUAUUCA	GAUGAGAUGUGCCGACACU	0.4616	0.5423	0.7919	0.7421	0.992048	0.963233	1.05587	1.06808	1.01981	0.0503372	2714040	4982313	2160492	553799	0.211708	0.198517	0.201396	0.0796938	0.172829	0.0623477	Gbf1
Plate 7	E04	L-063361-01	J-063361-09	J-063361-10	J-063361-11	J-063361-12	Fam134b	66270	NM_025459	31982729	CUGGAAAAUGGGACGGGAA	GGCCAUUAACCGGGAAUCA	AAGAAGCAGCAGUUGGAUA	GUAAGAAAUCCUCAGGCUU	0.5246	0.5286	0.6858	0.5919	1.12744	0.938899	0.9144	0.8519	0.958161	0.118651	8364565	17875092	8009328	6120376	0.652476	0.712221	0.746613	0.880745	0.748014	0.0966578	Fam134b
Plate 7	E05	L-051720-00	J-051720-05	J-051720-06	J-051720-07	J-051720-08	Lrch3	70144	NM_001081255	124486938	GCUAAUAAAGGUCGUGCAU	GGGCCGACCUGUCACGAAA	CUGAAAGUCUUAAUCGCUA	UGGUAGCGGCUGCGGAGUA	0.5157	0.5733	0.6651	0.6488	1.10832	1.01829	0.8868	0.933794	0.986801	0.0975842	10270758	20007606	11459639	6890935	0.801168	0.797189	1.06824	0.991632	0.914558	0.13686	Lrch3
Plate 7	E06	L-052098-01	J-052098-09	J-052098-10	J-052098-11	J-052098-12	Ddx1	104721	NM_134040	19527255	CUGAUGAUGUACACGCAAA	UCUCAUAAUUGGUGGCGUU	GCAUUUAGUAUUCCCGUUA	UAAGAAAGGAGACGUAAGA	0.5222	0.5911	0.7195	0.6305	1.12229	1.04991	0.959333	0.907455	1.00975	0.095365	9772930	19569193	12092687	6985847	0.762335	0.779721	1.12725	1.00529	0.91865	0.177724	Ddx1
Plate 7	E07	L-055202-01	J-055202-09	J-055202-10	J-055202-11	J-055202-12	Tnpo1	238799	NM_178716	31341325	GUAUAUCAGCGUUGCGUAA	GAUGAAAAUUGGAGGCGAU	UCGCAAAUGUUUAUCGUGA	AGUUGAAACAUGAUCGCUA	0.5063	0.5719	0.678	0.579	1.08812	1.01581	0.904	0.833333	0.960314	0.11359	7764454	16689981	10896672	5522483	0.605664	0.665001	1.01576	0.794706	0.770284	0.181697	Tnpo1
							empty well								0.5844	0.5738	0.8019	0.6813	1.25596	1.01918	1.0692	0.98057	1.08123	0.122009	8737896	18236460	11266209	6292075	0.681598	0.726619	1.05021	0.905453	0.840971	0.169721	empty well
Plate 7	E09	L-055817-01	J-055817-09	J-055817-10	J-055817-11	J-055817-12	Hint1	15254	NM_008248	33468856	GGUAAAUGGCACACGUAGU	CGGCAAGAUCAUCCGCAAA	ACGAGAUUGCCAAGGCUCA	UGAAAGUCUUCUAGGACAU	0.4752	0.5843	0.6631	0.6522	1.02128	1.03783	0.884133	0.938687	0.970483	0.0720723	10169162	22877412	13182026	8436690	0.793243	0.911535	1.2288	1.21407	1.03691	0.218556	Hint1
Plate 7	E10	L-055898-02	J-055898-05	J-055898-06	J-055898-18	J-055898-19	Ceacam1	26365	NM_001039187	85719312	CAAUCAAGCUGGACAUAAU	UGGCAUAUUUCCUCUAUUC	AGGUGGAUGACGUCGCAUA	ACAAAGAAAUUGCACGAUU	0.5089	0.6201	0.7046	0.68	1.0937	1.10142	0.939467	0.978699	1.02832	0.0816004	1103208	688914	861149	394680	0.0860555	0.0274493	0.0802745	0.0567959	0.0626438	0.0266571	Ceacam1
Plate 7	E11	L-048566-01	J-048566-09	J-048566-10	J-048566-11	J-048566-12	Por	18984	NM_008898	6679420	CCAAGGAUGCCCACCGCUA	CGAAUAAGAAGCAUCCGUU	CCACAUACGGAGAAGGCGA	CGUCUGAAGAGCUACGAGA	0.5221	0.5576	0.7389	0.5881	1.12207	0.990409	0.9852	0.846431	0.986028	0.112569	15225709	21811233	14404390	14040145	1.18768	0.869054	1.34275	2.02043	1.35498	0.485485	Por
Plate 7	F02	L-064724-01	J-064724-09	J-064724-10	J-064724-11	J-064724-12	Eif4b	75705	NM_145625	21704127	CAGGAAAGAGAACGGUCAA	GGGACCAAGAUGAACGGAA	ACUCAAUCGUGGUUUGGAA	CCGGAACAUUCAAGAGCAA	0.5972	0.6364	0.6371	0.5954	1.28347	1.13037	0.849467	0.856937	1.03006	0.213593	9211330	19152377	10983669	9252432	0.718528	0.763113	1.02387	1.33146	0.959244	0.282332	Eif4b
Plate 7	F03	L-045533-01	J-045533-09	J-045533-10	J-045533-11	J-045533-12	Atxn2	20239	NM_009125	6677856	GUCAGUUGUUGGAUCGAAA	CCAAUGACAUGUUUCGAUA	GGGAGUAAAGAAAAUGUUA	GCGCAUUUCCCUUAUAUGA	0.5771	0.5071	0.808	0.6356	1.24028	0.90071	1.07733	0.914796	1.03328	0.159584	12105836	24015530	10220296	7519786	0.944313	0.956882	0.952714	1.08213	0.984009	0.0656198	Atxn2
Plate 7	F04	L-050875-01	J-050875-09	J-050875-10	J-050875-11	J-050875-12	Lnp	69605	NM_027133	84872192	CCUUCUAGAUAUACGCUUA	GGGGAGACAUGUUACGAUA	GUGCUUAACUCAUGCGCUU	GGAAAUGGGUCCCGUGCUU	0.5417	0.5193	0.7393	0.6709	1.1642	0.92238	0.985733	0.965602	1.00948	0.106478	12317592	26467796	11428886	7676679	0.960831	1.05459	1.06538	1.1047	1.04638	0.0609605	Lnp
Plate 7	F05	L-043121-00	J-043121-05	J-043121-06	J-043121-07	J-043121-08	Birc6	12211	NM_007566	10048467	GAACUAUACCACUCGAAUA	GGAAGUAAGCCUUGAUAUA	GCAGUAGCCUCGAUAGAUU	GAACUAACUCGAUUUGAAA	0.5725	0.5574	0.7058	0.6642	1.23039	0.990053	0.941067	0.955959	1.02937	0.135574	10132475	20794506	10115492	6676179	0.790381	0.828543	0.942945	0.960727	0.880649	0.0839774	Birc6
Plate 7	F06	L-063597-01	J-063597-09	J-063597-10	J-063597-11	J-063597-12	Pcyt2	68671	NM_024229	31980841	ACUUCUGUGUUCACGGCAA	UGGAGUAUGAAGCACGGAA	AGACAGAGAUUGUACCCGA	GUGGACAGGAUAAGCAGAU	0.5443	0.493	0.7064	0.601	1.16978	0.875666	0.941867	0.864997	0.963078	0.141936	8771863	18492249	8248044	6235688	0.684247	0.736811	0.768865	0.897339	0.771816	0.0906613	Pcyt2
Plate 7	F07	L-059321-01	J-059321-09	J-059321-10	J-059321-11	J-059321-12	Stam2	56324	NM_019667	31543774	GAAGUAUGUUCCCGUGAUU	GUGUAAUGCUGAGUAGUAA	UAACAAGGCUGCACGGAGA	GGUGUUAAGUGGAGUAUGU	0.5186	0.5505	0.6261	0.5891	1.11455	0.977798	0.8348	0.84787	0.943754	0.130888	11713824	24564816	13452955	10121640	0.913734	0.978768	1.25406	1.45654	1.15078	0.251618	Stam2
Plate 7	F08	L-041153-01	J-041153-09	J-041153-10	J-041153-11	J-041153-12	Cald1	109624	NM_145575	21704155	GCGCCUGGCUAGACGAGAA	AGGAGGAGGCUGAUCGAAA	GGUUAAAGGAAGAGAUCGA	GGUCUGAAACAAUCGGAGA	0.5685	0.5253	0.7311	0.6509	1.22179	0.933037	0.9748	0.936816	1.01661	0.138081	11587087	16095925	11619663	7402507	0.903848	0.641331	1.08316	1.06525	0.923397	0.204605	Cald1
Plate 7	F09	L-061029-01	J-061029-09	J-061029-10	J-061029-11	J-061029-12	Nt5c2	76952	NM_029810	31560043	CCAGCCAAGUGAUGCGCUA	GGAUGUACGAAGGUAGUAA	GCACGUCAGUGGAUUUCAA	GUACAAGUCUCCAGAAUAU	0.5473	0.5974	0.7555	0.6908	1.17623	1.0611	1.00733	0.994243	1.05973	0.0828818	12515412	22352754	10633811	8080951	0.976262	0.89063	0.991261	1.16288	1.00526	0.114048	Nt5c2
Plate 7	F10	L-045899-01	J-045899-09	J-045899-10	J-045899-11	J-045899-12	Syap1	67043	NM_025932	13385423	GGAACUACUUCUACCGAAU	UAAUAAUUGUCUCCGCAAA	CGAGAUGAAAACUGGGAUA	GAUUCUACUGAUUGGGAAA	0.5688	0.5441	0.6989	0.7548	1.22244	0.96643	0.931867	1.08636	1.05177	0.131635	10770871	22175176	11494139	6891939	0.840179	0.883555	1.07146	0.991776	0.946742	0.104771	Syap1
Plate 7	F11	L-051937-01	J-051937-09	J-051937-10	J-051937-11	J-051937-12	Msto1	229524	NM_144898	21450272	GCAGAGGGAGUGCGGAGUA	AGAGAUGCUGCACGAGUUA	GGAUACAGCUCCUUCGUCU	ACGCAUGGCCGAGGACGAA	0.5475	0.5825	0.7691	0.5447	1.17666	1.03464	1.02547	0.783967	1.00518	0.162911	13730400	18494229	8021762	12388527	1.07104	0.73689	0.747772	1.78276	1.08461	0.490565	Msto1
Plate 7	G02	L-058740-00	J-058740-05	J-058740-06	J-058740-07	J-058740-08	Kpnb1	16211	NM_008379	31543050	GGAGGAGCCUAGUAACAAU	GGUUACAUUUGCCAAGAUA	UCACACAGACACUGACUAA	GGAUAGAGUUCUGGUCCAA	0.4914	0.6384	0.7162	0.5872	1.05609	1.13393	0.954933	0.845135	0.997522	0.125262	9691298	13171273	7822907	3993338	0.755967	0.5248	0.729235	0.574656	0.646165	0.113725	Kpnb1
Plate 7	G03	L-040009-01	J-040009-09	J-040009-10	J-040009-11	J-040009-12	Camk2g	12325	NM_001039139	85362728	CGGUAGAGUGCUUACGCAA	GCAAGGGUGCUGCGGUCAA	ACUUGCUGCUGGCGAGUAA	AGUAUGAGAAAGACGCAAA	0.7486	0.5483	0.6878	0.5277	1.60885	0.97389	0.917067	0.759499	1.06483	0.373851	13916349	20454574	13561031	9458642	1.08554	0.814999	1.26413	1.36113	1.13145	0.239867	Camk2g
Plate 7	G04	L-052661-00	J-052661-05	J-052661-06	J-052661-07	J-052661-08	Clcc1	229725	NM_145543	21704069	GGAAUUGGAUAUAUCUGUA	AGCCAUAAAUCACCCAUUA	GCUCCGGGCAUUUGACUUA	GCGUUACGAUGCUGAGAUU	0.4994	0.5679	0.7806	0.6868	1.07329	1.0087	1.0408	0.988486	1.02782	0.0371854	13114342	19790155	9764090	6887806	1.02298	0.788525	0.910188	0.991181	0.928219	0.104536	Clcc1
Plate 7	G05	L-065436-01	J-065436-09	J-065436-10	J-065436-11	J-065436-12	Dhx33	216877	NM_178367	46560584	GAUAGAAAUGGUCACGUUA	CCAAAGGGCUAUCGCAAAG	UCGGGAAGCUGGUUGGCUA	GGUUAAAGCAAAGAAGUAU	0.5195	0.5778	0.7024	0.6789	1.11648	1.02629	0.936533	0.977116	1.01411	0.0774929	13201528	18979536	10901255	6959743	1.02978	0.756227	1.01619	1.00153	0.950933	0.130316	Dhx33
Plate 7	G06	L-055520-01	J-055520-09	J-055520-10	J-055520-11	J-055520-12	Ercc6l	236930	NM_146235	27414500	GGAUAGAGUUUACCGAAUU	GGCUGAAAGUAUAGGCGAA	GAGUAUGAGCAUCCGAUUA	ACUUUAAGACAUUGCGAAU	0.5255	0.5717	0.8188	0.6502	1.12938	1.01545	1.09173	0.935809	1.04309	0.0858001	12407448	21793794	7781780	8276667	0.96784	0.868359	0.725401	1.19104	0.938161	0.195763	Ercc6l
Plate 7	G07	L-060939-01	J-060939-09	J-060939-10	J-060939-11	J-060939-12	Snx5	69178	NM_024225	31560123	CUUACUGAAACAACGGAUU	AGUGUUAGACGGAAGAAUA	AUUUCAGAGCCCAGAGUUU	CGAGAGAAGAUGCAGAAAC	0.4599	0.5956	0.8085	0.6958	0.988395	1.0579	1.078	1.00144	1.03143	0.0432864	12499400	14117456	10344350	6058385	0.975013	0.5625	0.964278	0.871824	0.843404	0.192913	Snx5
Plate 7	G08	L-056055-01	J-056055-09	J-056055-10	J-056055-11	J-056055-12	Gtf3c4	269252	NM_172977	27370485	GAAAGAUGGAGUUGGACGU	AGAAUGGAAUGGUCGAGUA	CCGCACAGGAGAAGGACGA	GGAGAUUUAUGGAGACCGU	0.5272	0.5899	0.7237	0.6818	1.13303	1.04778	0.964933	0.98129	1.03176	0.0764326	11789556	17888171	13109661	7475044	0.919642	0.712742	1.22205	1.07569	0.982531	0.218167	Gtf3c4
Plate 7	G09	L-057268-01	J-057268-09	J-057268-10	J-057268-11	J-057268-12	Fam13c	71721	NM_024244	31343632	AGGUAAUUUAAGCGAGACA	CGGAAAGCCCUGCGAGAAU	CUGAAAUGGAUGAACGAUU	GCUCCAAGCCCUCGAGUCU	0.5564	0.6338	0.8483	0.819	1.19579	1.12575	1.13107	1.17876	1.15784	0.0347553	13959904	20028281	9250929	5125881	1.08894	0.798013	0.862352	0.737634	0.871734	0.153497	Fam13c
Plate 7	G10	L-059480-01	J-059480-09	J-059480-10	J-059480-11	J-059480-12	Rai14	75646	NM_030690	31981406	UCAAUAAACAGGUGAGCGA	UAAAAUAAGCUCAGAACGA	UACUAAAGGUAGCGGUCUA	UGUCUUAGGUAACGAUCAA	0.5314	0.6009	0.8357	0.6597	1.14206	1.06732	1.11427	0.949482	1.06828	0.0849942	13419350	16186528	8965801	7243565	1.04677	0.644941	0.835773	1.04238	0.892466	0.192151	Rai14
Plate 7	G11	L-046463-01	J-046463-09	J-046463-10	J-046463-11	J-046463-12	Cdk5rap3	80280	NM_030248	13384787	AGGGAAACUCGACGGUGUA	GAUUGGCAGGAGAUCGUAA	AGGUAUGUGGACCGAGUGA	UGCAAGAGGAUGAGAUCGA	0.5166	0.5797	0.7331	0.7225	1.11025	1.02966	0.977467	1.03987	1.03931	0.0546219	15211708	20844905	12621981	9495450	1.18659	0.830551	1.17659	1.36643	1.14004	0.224008	Cdk5rap3
Plate 8	B02	L-040592-01	J-040592-09	J-040592-10	J-040592-11	J-040592-12	Myo9b	17925	NM_015742	7657352	CUGCAGAGUUGGUUCCGUA	CCACCCAGAUCCAACGAUA	CAGGAAGACUCUAGACGUA	GAGAGUCAGUGUUCCGUAA	0.4245	0.5034	0.5122	0.5303	0.752393	0.850482	0.661245	0.797084	0.765301	0.0801254	16396600	18930906	11412150	11301380	1.30032	0.759802	1.4624	1.23989	1.1906	0.302177	Myo9b
Plate 8	B03	L-047951-00	J-047951-05	J-047951-06	J-047951-07	J-047951-08	Kif13b	16554	XM_923524	94397614	AGACGGGCAUUGUACGGUA	GUGCGGACCUCAGAGCUUA	GGCUAGAAGUAACAUCUGA	GGAUUGGUGUGGAGCUGGA	0.4521	0.5521	0.7002	0.6408	0.801312	0.932759	0.90395	0.963175	0.900299	0.0702823	16627369	20736548	12305718	10975030	1.31862	0.832273	1.57691	1.20409	1.23297	0.309313	Kif13b
Plate 8	B04	L-053801-01	J-053801-09	J-053801-10	J-053801-11	J-053801-12	Fam114a2	67726	NM_026342	21312815	AGCACGGGCAAGAGCGUUA	GGAGAUGCUUUCCCGAGAA	GACAACUAGACUUGAGCUA	UACGAGAGGCAAAGGAUAA	0.4514	0.6059	0.9286	0.7496	0.800071	1.02365	1.19881	1.12671	1.03731	0.173728	17108708	21437716	5567382	8302762	1.3568	0.860415	0.713429	0.910907	0.960387	0.277231	Fam114a2
Plate 8	B05	L-062555-01	J-062555-09	J-062555-10	J-062555-11	J-062555-12	Ephx1	13849	NM_010145	31981782	AUAGAUAGGUUCCGGGCAU	CUGCAGUGAUGACGCUACA	GGUUUAAAUUCGGUGGCCA	GGGCAGUCGCUUCCACUAU	0.4507	0.5855	0.7849	0.7306	0.79883	0.989187	1.0133	1.09815	0.974866	0.12632	15342901	17157849	6325841	5897725	1.21676	0.68864	0.810621	0.647048	0.840767	0.260096	Ephx1
Plate 8	B06	L-045125-01	J-045125-09	J-045125-10	J-045125-11	J-045125-12	Tmod3	50875	NM_016963	84697033	ACAAAGACCGGGACGAUUA	CUCUAUCACCUUAGCGUUA	CCAACGCGAUAACGAAGAA	GUGUCAACCAAGAGCGUUU	0.54	0.631	0.8337	0.8068	0.957107	1.06606	1.0763	1.21269	1.07804	0.104723	16048784	22961689	8630284	8113996	1.27274	0.92158	1.10592	0.890198	1.04761	0.177713	Tmod3
Plate 8	B07	L-050915-01	J-050915-09	J-050915-10	J-050915-11	J-050915-12	Swap70	20947	NM_009302	40789274	AGUUGGAGUUGGAGCGGAA	AGACAACAGAGGCGGAGAA	GAAAGGUCACAAACGGAAA	GCAGUAUGAGGGAGUUAAA	0.4518	0.5903	0.8396	0.7519	0.80078	0.997297	1.08391	1.13017	1.00304	0.145653	16849558	24686064	8635867	7534517	1.33624	0.990789	1.10664	0.826622	1.06507	0.214195	Swap70
Plate 8	B08	L-051526-01	J-051526-09	J-051526-10	J-051526-11	J-051526-12	Puf60	67959	NM_133691	76677894	CAGUGAUGGUUCUCCGAAA	UGUAUGACCAGGAGCGUUU	GCUAUGGUUUUAUCGAAUA	GAGAAGACACUAUUCGCCA	0.4954	0.6745	0.6731	0.6809	0.878057	1.13955	0.868965	1.02345	0.977505	0.129152	13148568	20752055	10892673	10670137	1.04274	0.832895	1.39583	1.17064	1.11053	0.235717	Puf60
Plate 8	B09	L-049197-01	J-049197-09	J-049197-10	J-049197-11	J-049197-12	Dbnl	13169	NM_013810	7304992	GCGCGUAGUCACCGAGAAA	GUGGAUUCCUUGUCGCCUA	GUGAAUGAUGUGCGGAAAG	AGAUCAAGAGAGUCGGCAA	0.4496	0.6116	0.7053	0.6197	0.796881	1.03328	0.910534	0.931459	0.918039	0.0969483	16599841	17621969	6779817	8111829	1.31644	0.707267	0.868795	0.88996	0.945616	0.260333	Dbnl
Plate 8	B10	L-044779-01	J-044779-09	J-044779-10	J-044779-11	J-044779-12	Cyp4b1	13120	NM_007823	6681122	GGUGGUAACUUGGACCGAA	GUAGGGAGGAGGUCCGUGA	GGGAUGAAAGUGGGAUCAA	AUGAUGUGCUGAAGCCCUA	0.5465	0.6241	0.747	0.6964	0.968628	1.0544	0.964369	1.04675	1.00854	0.0486723	14865759	17658458	5946874	7396201	1.17892	0.708732	0.762058	0.811447	0.86529	0.213253	Cyp4b1
Plate 8	B11	L-040456-01	J-040456-09	J-040456-10	J-040456-11	J-040456-12	Ldah	68832	NM_172401	31541805	GAACUUCCUUUGACGGAUA	GGGCAAAUGUUUAAUCGUA	CAUCAGAUUUGCACGGGAU	GAGUAAAGCAUUAGUUCAU	0.4598	0.602	0.8414	0.6767	0.814959	1.01706	1.08624	1.01714	0.983849	0.117216	21522387	27514702	10213453	12760647	1.70682	1.10432	1.3088	1.39999	1.37998	0.250521	Ldah
Plate 8	C02	L-056047-01	J-056047-09	J-056047-10	J-056047-11	J-056047-12	Stbd1	52331	NM_175096	31341254	UCGAGAAAGCAACGGACAU	GCUGAGGAUAGGCGAGACA	CUUACAUACCAGCGAGUGA	GGUACAAGGUAGAGCGCCC	0.4491	0.561	0.6013	0.7789	0.795994	0.947795	0.776272	1.17075	0.922703	0.182258	15293731	23220723	13468276	6895896	1.21286	0.931977	1.72588	0.756558	1.15682	0.423375	Stbd1
Plate 8	C03	L-062159-01	J-062159-09	J-062159-10	J-062159-11	J-062159-12	Usp10	22224	NM_009462	6678492	GAGGGAAACCGCUGACGUA	CAGUAUAUCUUUGGCGAUU	CACCAUGGCAACAGCGCUA	GCACCAGAGGAUCGAGUUU	0.417	0.5608	0.7854	0.7327	0.7391	0.947457	1.01394	1.10131	0.950452	0.154345	19878015	26856242	10110020	9909426	1.57641	1.07789	1.29554	1.08718	1.25926	0.234102	Usp10
Plate 8	C04	D-001810-10	D-001810-01	D-001810-02	D-001810-03	D-001810-04	ON-TARGETplus Non-targeting Control	0		0	UGGUUUACAUGUCGACUAA	UGGUUUACAUGUUGUGUGA	UGGUUUACAUGUUUUCUGA	UGGUUUACAUGUUUUCCUA	0.5642	0.5919	0.7746	0.6653	1	1	1	1	1	0	12609634	24915567	7803699	9114825	1	1	1	1	1	0	ON-TARGETplus Non-targeting Control
Plate 8	C05	L-059063-01	J-059063-09	J-059063-10	J-059063-11	J-059063-12	Rab3gap2	98732	XM_980450	94364683	CCUCAUGGUUGGUCGUGUA	CAUUGAAAUAGCUUCGUAA	AAGGAUAGGUUGUGCCGAA	CAUGAGCACACUAGAGAUA	0.5802	0.5729	0.762	0.7209	1.02836	0.9679	0.983734	1.08357	1.01589	0.0518758	16240180	27074004	9325285	8186978	1.28792	1.08663	1.19498	0.898205	1.11693	0.16742	Rab3gap2
Plate 8	C06	L-056607-01	J-056607-09	J-056607-10	J-056607-11	J-056607-12	Naa15	74838	NM_053089	28269696	GAAUCAAGUUCUUCGGGAA	AGCUAAAGAAACUGCGUAA	CAAUAGAGCUGGCGACAAC	ACACAGAAUGAGAGGAGUA	0.5007	0.5803	0.8046	0.6796	0.887451	0.980402	1.03873	1.02149	0.982019	0.0676266	12996426	19212550	8004707	6917466	1.03067	0.771106	1.02576	0.758925	0.896616	0.152054	Naa15
Plate 8	C07	L-054000-01	J-054000-09	J-054000-10	J-054000-11	J-054000-12	Plaa	18786	NM_172695	28077102	GAAGGUGGACCAUCGUAUA	GCGAGUGAUGGUAUUAUUA	GCUCAAUGCCUCUCAGUAA	CUGAAAUCCGGGAGUAAUA	0.5354	0.5764	0.7485	0.7201	0.948954	0.973813	0.966305	1.08237	0.99286	0.0605736	15867448	25380205	9989094	8917245	1.25836	1.01865	1.28005	0.978323	1.13384	0.157412	Plaa
Plate 8	C08	L-042855-01	J-042855-09	J-042855-10	J-042855-11	J-042855-12	Copg2	54160	NM_017478	31982716	UCGAAUUGCUAGUCGCUUA	GCUACACACUUGUUCGAUU	GCACGCAUAUUCAACGAAA	GCGAAAUAAACACGAAAUG	0.5112	0.4903	0.839	0.6824	0.906062	0.828349	1.08314	1.0257	0.960813	0.115063	15446076	22886756	8127877	9217527	1.22494	0.918573	1.04154	1.01127	1.04908	0.128383	Copg2
Plate 8	C09	L-049634-01	J-049634-09	J-049634-10	J-049634-11	J-049634-12	Snx4	69150	NM_080557	18017595	GCUCAGGGGUCGACACGAU	UGAACAUGCAAGAAACGUA	CAGAGUUCGUGUGGCAUAA	GCUCUGUGCUCAUGGCGUU	0.499	0.6146	0.5794	0.5557	0.884438	1.03835	0.747999	0.835262	0.876513	0.121754	19773532	28256584	14637693	11914389	1.56813	1.13409	1.87574	1.30714	1.47128	0.323317	Snx4
Plate 8	C10	L-058948-01	J-058948-09	J-058948-10	J-058948-11	J-058948-12	Fam91a1	210998	NM_145959	22122392	GAGUAGGAGUCCCGUGCAA	AGGUACAAGACUUCGGAAA	GGAACCAACUGCUCGGAAU	GUAGAUGACUGUUACGUUU	0.5561	0.5604	0.7544	0.7304	0.985643	0.946782	0.973922	1.09785	1.00105	0.066555	14784949	20531929	6607852	8000248	1.17251	0.82406	0.846759	0.877718	0.930262	0.16299	Fam91a1
Plate 8	C11	L-064510-00	J-064510-05	J-064510-06	J-064510-07	J-064510-08	Cdk12	69131	NM_026952	30794423	CGAAAGAGGUGAUUGUUAC	GGACCUAUGGCCAAGUAUA	ACAGAGUGGUAUUGUGAUA	UGAAUUGGCAGUGUUAUUA	0.5702	0.6475	0.7844	0.7553	1.01063	1.09393	1.01265	1.13528	1.06312	0.0618008	10752520	21844944	10035868	7993511	0.852723	0.876759	1.28604	0.876979	0.973125	0.20892	Cdk12
Plate 8	D02	L-062338-01	J-062338-09	J-062338-10	J-062338-11	J-062338-12	Arap1	69710	NM_198096	37655162	CAGAGGGUAUCUAUCGAAA	GAUUCGGGCCAGCGAGAUA	GGGAGGAAGUCACGGCCAU	CAACCUGGCUAUCGUGUUU	0.4921	0.695	0.8046	0.7585	0.872208	1.17418	1.03873	1.14009	1.0563	0.135543	17875340	16980234	6041433	6935693	1.41759	0.681511	0.774176	0.760924	0.908551	0.34182	Arap1
Plate 8	D03	L-062179-01	J-062179-09	J-062179-10	J-062179-11	J-062179-12	Hsd17b4	15488	NM_008292	31982272	GUAUCAAGAUUCAAGGCGA	AGACUGUGUUGCCGGAAGA	GGAUAAAGGCUCUGGCGUA	CCUCAAGAGUGUUGGCCGU	0.482	0.595	0.7388	0.6679	0.854307	1.00524	0.953783	1.00391	0.954309	0.0708389	19120525	23620073	11191514	10638329	1.51634	0.948005	1.43413	1.16715	1.26641	0.259378	Hsd17b4
Plate 8	D04	L-040921-01	J-040921-09	J-040921-10	J-040921-11	J-040921-12	Dvl2	13543	NM_007888	87299587	GGCGAUUUCAAGAGCGUUU	GACCGAAUCUGUCGUAUCA	GCCUAGGAGACUCGGAUGA	GGGCCAAAGUAACGAGCGU	0.584	0.6098	0.8842	0.7603	1.03509	1.03024	1.14149	1.14279	1.08741	0.0632386	15002091	21063974	5004542	9091577	1.18973	0.845414	0.641304	0.997449	0.918475	0.232364	Dvl2
Plate 8	D05	L-067202-01	J-067202-05	J-067202-06	J-067202-07	J-067202-08	Itprip	414801	NM_001001738	48958542	GAAGAGAUCAUACGCAAGA	CCACGAUUCCCGAGAACGA	UGAGUUAGAGAGAGCGCAA	UCAUCGAGGUGUUGCGACA	0.465	0.5632	0.656	0.6875	0.824176	0.951512	0.846889	1.03337	0.913986	0.0970022	18155577	20758968	10644799	8150482	1.43982	0.833173	1.36407	0.894201	1.13282	0.31329	Itprip
Plate 8	D06	L-040857-01	J-040857-09	J-040857-10	J-040857-11	J-040857-12	Rab5c	19345	NM_024456	29789256	GAUACAUUUGCACGGGCUA	UCAAGAAUUCUCCGCAUAA	CAUUAUUGACAGCCGGACA	GCACAAUUGGAGCGGCUUU	0.49	0.5729	0.6224	0.6695	0.868486	0.9679	0.803511	1.00631	0.911553	0.0925241	13820480	17297725	11599275	6765748	1.09603	0.694254	1.48638	0.74228	1.00474	0.367695	Rab5c
Plate 8	D07	L-055898-02	J-055898-05	J-055898-06	J-055898-18	J-055898-19	Ceacam1	26365	NM_001039187	85719312	CAAUCAAGCUGGACAUAAU	UGGCAUAUUUCCUCUAUUC	AGGUGGAUGACGUCGCAUA	ACAAAGAAAUUGCACGAUU	0.4872	0.6007	0.6778	0.676	0.863524	1.01487	0.875032	1.01608	0.942377	0.0845391	2033639	831565	725192	274664	0.161277	0.0333753	0.0929293	0.0301338	0.0794287	0.0617313	Ceacam1
Plate 8	D08	L-054178-01	J-054178-09	J-054178-10	J-054178-11	J-054178-12	Eif5	217869	NM_173363	76253681	GAUCUCAUGAGGCGAAUAA	CUUUAAAGGGAAACGGUCA	CGUGCUAGCUCAUACAUUA	GGUCUAUAAUUAAGCCCAA	0.4619	0.5716	0.7538	0.704	0.818681	0.965704	0.973147	1.05817	0.953925	0.0994417	19527200	21523279	6909738	6389465	1.54859	0.863849	0.885444	0.700997	0.999721	0.375063	Eif5
Plate 8	D09	L-058096-01	J-058096-09	J-058096-10	J-058096-11	J-058096-12	Dnajc10	66861	NM_024181	26190605	CGACAGUGGUAUUCAAUCA	GCUACUACCGUUACGAUUU	GAUGAAGAUCUACGGAAAA	GUACAAUGGAGAUCGGUCA	0.4169	0.6256	0.7601	0.7829	0.738922	1.05694	0.981281	1.17676	0.988475	0.184813	14855847	14456644	5548379	4556896	1.17813	0.580225	0.710993	0.499943	0.742324	0.30328	Dnajc10
Plate 8	D10	L-057154-00	J-057154-05	J-057154-06	J-057154-07	J-057154-08	Gbf1	107338	NM_178930	52138535	GCAGCAAGAGUCAUAAGUA	UCAGUGAGUUAUUGAGAAA	GGGAAGCACCCGUUAUUCA	GAUGAGAUGUGCCGACACU	0.484	0.5851	0.8014	0.6441	0.857852	0.988512	1.0346	0.968135	0.962274	0.0749613	3858771	4666613	1062296	1274313	0.306018	0.187297	0.136127	0.139807	0.192312	0.0793046	Gbf1
Plate 8	D11	L-063346-01	J-063346-09	J-063346-10	J-063346-11	J-063346-12	Stx5a	56389	NM_019829	34328464	GCAGAGGAACCGUCGGGAA	CAAUCUUGGCAAAGCGCAA	GAGGACAGGUGGCUACUAU	GGAGCAGAGUCCCGAGCUU	0.4753	0.5351	0.8837	0.7699	0.842432	0.904038	1.14085	1.15722	1.01113	0.161346	11306767	13054113	2803081	5565673	0.896677	0.523934	0.359199	0.610618	0.597607	0.225002	Stx5a
Plate 8	E02	L-040036-00	J-040036-05	J-040036-06	J-040036-07	J-040036-08	Pard3	93742	NM_001013581	61888843	CGAUGGAGAUCUUCGAAAC	GAUCUUCGUUAAAUCCAUU	GCAGGAGACCGGCUAAUAG	GAAUCCAUGUAGUGCCUUU	0.4206	0.5779	0.4999	0.7252	0.74548	0.976347	0.645365	1.09003	0.864307	0.204582	20415274	28982527	15678640	9230663	1.61902	1.16323	2.00913	1.01271	1.45102	0.452641	Pard3
Plate 8	E03	L-041746-01	J-041746-09	J-041746-10	J-041746-11	J-041746-12	Atg2b	76559	NM_029654	40254362	AGGUCUACCCUCCGUGUAA	GCAAAGACAUGCCUCGUAA	CGGCAUGGUUUGCUAGGUA	CGUCCGAUAUGUUGUUAAA	0.4426	0.6031	0.6704	0.6821	0.784474	1.01892	0.865479	1.02525	0.923532	0.118538	16472590	22617498	9855477	7866050	1.30635	0.907766	1.26292	0.862995	1.08501	0.231913	Atg2b
Plate 8	E04	L-051363-01	J-051363-09	J-051363-10	J-051363-11	J-051363-12	Hnrnpf	98758	NM_133834	19527047	ACAAAGCAACGGAGAACGA	GCAUGGGCGGAUAUGAUUA	CCGGAGGUACAUUGGCAUU	GCUUAUAGCAGCCAGGUGA	0.4717	0.5994	0.6875	0.7484	0.836051	1.01267	0.887555	1.12491	0.965296	0.129702	15534903	23312772	7959366	4761850	1.23199	0.935671	1.01995	0.522429	0.927509	0.297438	Hnrnpf
Plate 8	E05	L-040124-00	J-040124-05	J-040124-06	J-040124-07	J-040124-08	Map4k5	399510	NM_024275	77736532	UAUCUGGGCCGUCGGAAUA	GGUCUUGCCUACUUGCAUA	CGCACAAGCUCCGCAGUUA	GGCUCUACGUCAUCAAUAA	0.5252	0.6029	0.5861	0.5243	0.930876	1.01858	0.756649	0.788066	0.873543	0.122875	20436759	26869752	13066348	9918860	1.62073	1.07843	1.67438	1.08821	1.36544	0.326518	Map4k5
Plate 8	E06	L-048341-01	J-048341-09	J-048341-10	J-048341-11	J-048341-12	Glmn	170823	NM_133248	18875423	CAGCACAAUUCCUCGAACA	CUUGAUAGAGUUCACGAAA	CAAGUAGCCUCGAUGUGUA	GGGCAUCGGUAUUGAUCAG	0.5873	0.7431	0.7241	0.7398	1.04094	1.25545	0.934805	1.11198	1.08579	0.134509	15655745	24783883	4450532	7088572	1.24157	0.994715	0.570311	0.777697	0.896073	0.288232	Glmn
Plate 8	E07	L-045497-00	J-045497-05	J-045497-06	J-045497-07	J-045497-08	Dnajc2	22791	NM_009583	6677656	GAUCAAAGCAGCUCAUAAA	CUUCGGAACUCGUGCAAGA	GAAGUGGGAGUGGCAGUAA	GGAAUCACUUCUCGGACAA	0.4957	0.5904	0.7336	0.6479	0.878589	0.997466	0.947069	0.973846	0.949243	0.0514051	17826373	18098053	11853373	7702813	1.41371	0.726375	1.51894	0.845086	1.12603	0.398244	Dnajc2
Plate 8	E08	L-066439-01	J-066439-05	J-066439-06	J-066439-07	J-066439-08	Tbc1d8b	245638	XM_977689	94409411	CUGAAGAAGAGUCGCUAUA	GAAGAAAUUGAGCGUGAUU	AAAUAUAUAUGGACGCUGA	CGAAAUAGGUUGUAUGUGA	0.5554	0.5908	0.7675	0.6639	0.984403	0.998142	0.990834	0.997896	0.992818	0.00655431	18323658	21134567	8598505	8358315	1.45315	0.848247	1.10185	0.917002	1.08006	0.270798	Tbc1d8b
Plate 8	E09	L-051590-01	J-051590-09	J-051590-10	J-051590-11	J-051590-12	Smox	228608	NM_145533	21704049	UGAGGAAUUCAGCGAUUUA	CGGGAGAAGGUGCGGAAUC	GCACAGAGAUGCUUCGACA	AGUCGUGGCCUACGGAGAA	0.4453	0.5653	0.5064	0.6004	0.789259	0.95506	0.653757	0.90245	0.825131	0.133561	18451481	26189499	11345543	10732260	1.46328	1.05113	1.45387	1.17745	1.28643	0.20539	Smox
Plate 8	E10	L-041440-01	J-041440-09	J-041440-10	J-041440-11	J-041440-12	Picalm	233489	NM_146194	32567787	GGAAGAACAGGCUCGUUUA	GCGGACAGUUUGUUUGAAA	CAUUAGAGCGCUCCAGUAA	UGCCAUGAUUUAAGACUAA	0.4761	0.5681	0.7517	0.655	0.84385	0.959791	0.970436	0.984518	0.939649	0.064664	15068386	16217905	5358327	6428497	1.19499	0.650915	0.686639	0.705279	0.809456	0.258011	Picalm
Plate 8	E11	L-047011-01	J-047011-09	J-047011-10	J-047011-11	J-047011-12	Ckap5	75786	NM_029437	66955861	AGACAAUGCUGUACGGAAU	GGCUAAAGCUCCAGGCGUU	CAAAGGAUGUCAUUCGUAA	AAUAAAGAGCAGUCGCAAA	0.612	0.7004	0.6567	0.7004	1.08472	1.18331	0.847792	1.05276	1.04215	0.140979	7894722	8793287	9191726	4730703	0.626087	0.352923	1.17787	0.519012	0.668972	0.357393	Ckap5
Plate 8	F02	L-047815-01	J-047815-09	J-047815-10	J-047815-11	J-047815-12	Pgrmc2	70804	XM_911696	94369376	GUAAAUACGAGUACCGUUU	GCAUCCUGCUCGCGGUCAA	GAUCUGAGGAUGAGGCGUU	AAUGGAGAGUGUUCGAGAA	0.4656	0.5404	0.7277	0.7896	0.825239	0.912992	0.939453	1.18683	0.966129	0.155022	17630229	23239468	9929315	5798644	1.39816	0.932729	1.27239	0.636177	1.05986	0.344132	Pgrmc2
Plate 8	F03	L-040560-01	J-040560-09	J-040560-10	J-040560-11	J-040560-12	Agap1	347722	NM_001037136	80978936	CCACAUACGAGGAGCGAGA	GUCCAUAAGCCCUGCGUUU	GAGACAGAGAAGCGUGUAA	GGGAACUAAUAACGUGCAA	0.5459	0.5285	0.6867	0.7423	0.967565	0.892887	0.886522	1.11574	0.965678	0.106592	17838967	24398769	10421545	6873087	1.41471	0.979258	1.33546	0.754056	1.12087	0.309299	Agap1
Plate 8	F04	L-062830-01	J-062830-09	J-062830-10	J-062830-11	J-062830-12	Sh3bp2	24055	NM_011893	31981345	CAUCCUUGCUUCCGGGACA	GUGAGGAAUUAUCGCAUCU	CAUCAGACCUCAUCGACAU	GCACAUGAUCAGGUCGCUA	0.4692	0.6072	0.6751	0.6239	0.83162	1.02585	0.871547	0.937772	0.916697	0.0849215	14781474	15764188	8172125	7622516	1.17224	0.632704	1.04721	0.836277	0.922107	0.237583	Sh3bp2
Plate 8	F05	L-040515-01	J-040515-09	J-040515-10	J-040515-11	J-040515-12	Arfgap2	77038	NM_023854	12963846	UGUGUGAGUUGGAUGACUU	GUUUGAGAGCCUUUAUCUA	GAGAAGGAACCUGAAGUUA	GAAACAAAGUGGUGUCAAA	0.5244	0.6312	0.7899	0.7248	0.929458	1.0664	1.01975	1.08943	1.02626	0.0707457	15184728	15548151	6631394	4664615	1.20422	0.624034	0.849776	0.511761	0.797447	0.305444	Arfgap2
Plate 8	F06	L-060268-01	J-060268-09	J-060268-10	J-060268-11	J-060268-12	Arf1	11840	NM_007476	31560734	CAGCAAUGACAGAGAGCGU	CUGUACAUGUGCAGACGCA	CGACAAGCACUGUAAUUAU	GCAUUGUGCUUGUACUUGU	0.4683	0.6511	0.694	0.6547	0.830025	1.10002	0.895946	0.984067	0.952514	0.116842	9008229	8740309	4752053	3634876	0.714393	0.350797	0.608949	0.398787	0.518231	0.17225	Arf1
Plate 8	F07	L-051385-01	J-051385-09	J-051385-10	J-051385-11	J-051385-12	Anapc1	17222	NM_008569	6678833	GACCAUUACUAUCGAGAUU	GCUACAAGCUGGCGGUGAU	GCAUAGACGGGAAGGAUUA	UCUCAAUAUCCAUGACUAU	0.5063	0.6511	0.7875	0.7163	0.897377	1.10002	1.01665	1.07666	1.02268	0.0906122	16773815	20635760	8453636	6172925	1.33024	0.828228	1.08329	0.67724	0.979748	0.287537	Anapc1
Plate 8	F08						empty well								0.4486	0.6311	0.795	0.7855	0.795108	1.06623	1.02634	1.18067	1.01709	0.161797	17988364	21100891	7991344	4994708	1.42656	0.846896	1.02405	0.547976	0.961369	0.367118	empty well
Plate 8	F09	L-062783-01	J-062783-09	J-062783-10	J-062783-11	J-062783-12	Surf4	20932	NM_011512	31981472	UCUUAGUAGCCAUCGGUUU	CAGCGUGACUAUAUCGACA	CCAAACACCAAACGGUUAA	GACCAGUUCCUUCGAGUCA	0.5266	0.6671	0.774	0.5389	0.933357	1.12705	0.999225	0.810011	0.96741	0.1322	15061424	13468071	5756463	8161529	1.19444	0.540548	0.737658	0.895413	0.842014	0.27618	Surf4
Plate 8	F10	L-049654-01	J-049654-09	J-049654-10	J-049654-11	J-049654-12	Psmg1	56088	NM_019537	9506554	GAAGAGGGAGGUUCGGCUU	UGAUGAAGUUGGACCGUGU	GCAGUAGGAAGCAACGCAA	UGGAGAAGGUUUUCGGCUU	0.4307	0.6791	0.6003	0.7832	0.763382	1.14732	0.774981	1.17721	0.965724	0.227326	17445283	20565397	11494207	6878810	1.38349	0.825404	1.47292	0.754684	1.10912	0.37137	Psmg1
Plate 8	F11	L-053725-01	J-053725-09	J-053725-10	J-053725-11	J-053725-12	Lmcd1	30937	NM_144799	21450156	CCAGCAGAGUCUAUCGGAU	CCAAAGAAGUGGAAUACGU	CUAUGGAGGAGUUCGUCAA	UGAAAGGCGGAGACGGCAU	0.5011	0.6715	0.593	0.5619	0.88816	1.13448	0.765556	0.844581	0.908195	0.159164	16806414	21823856	15155394	13946609	1.33282	0.875912	1.94208	1.5301	1.42023	0.442839	Lmcd1
Plate 8	G02	L-040818-00	J-040818-05	J-040818-06	J-040818-07	J-040818-08	Ptpn1	19246	NM_011201	50872126	UCGCGAAGCUUCCUAAGAA	GGUUUGAAGUUGACACUAA	GAUGGUGGGUGGAGGUCUU	CGGCUUCUUUCCUCAAUUU	0.5212	0.9282	0.7517	0.8064	0.923786	1.56817	0.970436	1.21208	1.16862	0.294816	14608649	13634097	6635574	7690481	1.15853	0.547212	0.850311	0.843733	0.849947	0.249607	Ptpn1
Plate 8	G03	L-054445-01	J-054445-09	J-054445-10	J-054445-11	J-054445-12	Rsl24d1	225215	NM_198609	38348463	AUUGCAAGGUGUUCCGAUU	ACAUGAACUGUGGGCAUAA	CCUUGUGGGUGUUAGGUCU	GCAAGGAGCUCACGGUGGA	0.453	0.5871	0.7649	0.7642	0.802907	0.991891	0.987477	1.14865	0.982732	0.141391	15362051	10216370	1641907	1866549	1.21828	0.41004	0.210401	0.204782	0.510875	0.481167	Rsl24d1
Plate 8	G04	L-041603-01	J-041603-09	J-041603-10	J-041603-11	J-041603-12	Nudc	18221	NM_010948	6754909	CAGCUUCCUUCGACGCAAA	CAGGAAAGCAGGAUGCGGA	GAAAGGAUGUGGUGGUGGA	GGAGUUGACUGAUGAGGAG	0.5224	0.5635	0.781	0.6756	0.925913	0.952019	1.00826	1.01548	0.975419	0.0435206	15431016	19126831	6904447	9468024	1.22375	0.767666	0.884766	1.03875	0.978732	0.197496	Nudc
Plate 8	G05	L-058757-01	J-058757-09	J-058757-10	J-058757-11	J-058757-12	Kpna3	16648	NM_008466	88014722	CAAUAUAACAGCAGGCAAU	CGGUGUGGGCUUUGGGAAA	GGUUAUUGAUUCAGGGGUU	GAAACUUGGUUGUUGAUUA	0.5157	0.6376	0.7684	0.7712	0.914038	1.07721	0.991996	1.15918	1.0356	0.105958	15179982	17912178	6889473	6982945	1.20384	0.718915	0.882847	0.766109	0.892928	0.218427	Kpna3
Plate 8	G06	L-063092-01	J-063092-09	J-063092-10	J-063092-11	J-063092-12	Utp20	70683	XM_924863	94388808	GGUGAGAAAUUGAGACCGA	AAGACAAGCCACUGCGUUU	UGAUGAUGGUCAACGAUGA	UCAGCAAGGUCGACCGUGA	0.5743	0.69	0.8764	0.8086	1.0179	1.16574	1.13142	1.21539	1.13261	0.0838842	15455541	15314846	3883495	5572136	1.22569	0.61467	0.497648	0.611327	0.737334	0.330085	Utp20
Plate 8	G07	L-057894-01	J-057894-09	J-057894-10	J-057894-11	J-057894-12	Rab3gap1	226407	NM_178690	31341094	GAAAGGAAUCAACGGAUGA	GCACAUGGGAAGAGCGAUC	CAUCACAAAUGGCGACGAA	AAGAAUUGGAGGACGCUAU	0.5321	0.6266	0.8389	0.7956	0.943105	1.05862	1.08301	1.19585	1.07015	0.103665	16912263	19945611	7968917	7552495	1.34122	0.800528	1.02117	0.828595	0.997878	0.249017	Rab3gap1
Plate 8	G08	L-056345-01	J-056345-09	J-056345-10	J-056345-11	J-056345-12	Efl1	101592	NM_175317	31341587	GGUGUUUACCAGUGCGAUA	ACAUGAAUGCCGUGCGGAA	GCUUGGAGGACGUGGACGA	GCACAGGAUCCCAGACGUU	0.5375	0.5914	0.6999	0.7528	0.952676	0.999155	0.903563	1.13152	0.996729	0.0979709	16456023	22119231	10014711	7569477	1.30504	0.887768	1.28333	0.830458	1.07665	0.25243	Efl1
Plate 8	G09	L-040925-01	J-040925-13	J-040925-14	J-040925-15	J-040925-16	Tns1	21961	XM_991946	94365253	GCUGGUAGCCCAUCGGGUA	GCAAUGUGCUCUUCGUCAA	CCAACACUGUCCCGGCAAA	CAGCCCAGGUUCACGUCAA	0.4528	0.5822	0.7923	0.7321	0.802552	0.983612	1.02285	1.10041	0.977355	0.126236	21671082	22836843	7896542	9061640	1.71861	0.916569	1.0119	0.994165	1.16031	0.374496	Tns1
Plate 8	G10	L-065115-01	J-065115-09	J-065115-10	J-065115-11	J-065115-12	Khdrbs1	20218	NM_011317	31982761	UUACGAAGCCUACGGACAA	GGUAUCUGUGAGAGGACGA	AGGAGGAAGAGUUGCGCAA	CGGUCAAGAUGGAGCCGGA	0.4746	0.5436	0.8004	0.6911	0.841191	0.918398	1.03331	1.03878	0.957919	0.0955844	15407822	20760886	7785471	9925456	1.22191	0.83325	0.997664	1.08894	1.03544	0.163238	Khdrbs1
Plate 8	G11	L-058912-00	J-058912-05	J-058912-06	J-058912-07	J-058912-08	Dlgap5	218977	NM_144553	21362356	GCACUGAGAUGGUUAGAAC	GCGAGAGCUUGGUAAUAUA	GCAAGAUUCAAGUGACAUA	GCUAACAGACCGUAGUAAA	0.4564	0.6033	0.7668	0.7312	0.808933	1.01926	0.98993	1.09905	0.979294	0.122577	15005692	22460325	9173121	10152415	1.19002	0.901458	1.17548	1.11384	1.0952	0.133316	Dlgap5
Plate 9	B02	L-167001-00	J-167001-09	J-167001-10	J-167001-11	J-167001-12	Nbas	71169	NM_027706	255003836	GCUAACAAGUGCUUCGAGA	GCUUACAGCUUAUAACGGA	UAUAAGAAGCUGACCGAUA	UGGUAGAGCAUAUCGAAUU	0.4871	0.4892	0.7337	0.7385	1.07957	0.832114	0.862568	1.00764	0.945472	0.117713	17634105	22869779	11864161	7199611	1.22606	0.862037	1.1015	0.93135	1.03024	0.164819	Nbas
Plate 9	B03	L-050363-01	J-050363-09	J-050363-10	J-050363-11	J-050363-12	Eif3i	54709	NM_018799	9055369	CAAGUAUAACCGCGAAGGA	CAUCAGAAGACUUUCCGAA	GCCAAAGACCCUAUCGUCA	GUACUUUGAGUUCGAGUUU	0.4871	0.496	0.6342	0.5192	1.07957	0.843681	0.745591	0.708419	0.844314	0.166891	3156667	3417031	1603168	951717	0.219476	0.128799	0.148843	0.123115	0.155058	0.0443403	Eif3i
Plate 9	B04	L-043975-01	J-043975-09	J-043975-10	J-043975-11	J-043975-12	Bcar3	29815	NM_013867	7304924	GGUGUCUGGAGGAGCGUUA	CCGAAGUCAACCAGAACGA	GGGAUGACCAGGCGAGACA	GUGCAGUACCAAUUCGAGA	0.5532	0.6417	0.8477	0.7318	1.22606	1.09151	0.996591	0.998499	1.07817	0.108094	13750897	21191176	4919701	8596424	0.956069	0.798765	0.456759	1.11204	0.830909	0.280311	Bcar3
Plate 9	B05	L-052255-01	J-052255-09	J-052255-10	J-052255-11	J-052255-12	Agpat9	231510	NM_172715	67514553	GAAGGUACUUGCAUCAACA	GAAGCAUCGUGGAUAAACA	UCGGAGAUCUACAUGAAGA	ACGCAGUUCAGUUUGCAAA	0.4864	0.5797	0.7354	0.6368	1.07801	0.986052	0.864566	0.868877	0.949377	0.102576	11270126	20728096	9138163	7603377	0.783587	0.78131	0.848413	0.983581	0.849223	0.0948211	Agpat9
Plate 9	B06	L-058309-01	J-058309-09	J-058309-10	J-058309-11	J-058309-12	Nap1l1	53605	NM_015781	31543310	GGAGGAAAAUUGUCGUUAA	GCGCAUAAUCCCAAGAUCA	GGAAAUCCUUAACCAAUUA	GCAGAGGGUUAGUUGGAAU	0.5061	0.6159	0.9162	0.7417	1.12168	1.04763	1.07712	1.01201	1.06461	0.0464346	13770194	25532930	6121869	7639757	0.957411	0.96242	0.568372	0.988288	0.869123	0.200957	Nap1l1
Plate 9	B07	L-058211-02	J-058211-09	J-058211-10	J-058211-11	J-058211-12	Rmdn2	381110	NM_201361	142376382	GGAAAGCCACAGUGCGCAA	CGACCAUGAACUUCCCUAA	GUGACAGUUCAUAAGAUCA	GGAAUGUAUACAAGAUGAA	0.5167	0.6187	0.9128	0.7353	1.14517	1.05239	1.07312	1.00327	1.06849	0.0589161	14963468	20560893	5467503	8772901	1.04038	0.775008	0.507618	1.13487	0.864469	0.282493	Rmdn2
Plate 9	B08	L-061442-01	J-061442-09	J-061442-10	J-061442-11	J-061442-12	Eno3	13808	NM_007933	31982848	CGUCUGAAUUCUACCGCAA	GGAGAUGACCUCACGGUAA	CCAUCCAGGCAGCCGGUUA	ACAAGGUGGUGAUCGGCAU	0.4791	0.5458	0.817	0.6647	1.06184	0.928389	0.960498	0.906945	0.964417	0.0685728	15221920	28651264	8758212	11996304	1.05835	1.07996	0.813137	1.55186	1.12582	0.308724	Eno3
Plate 9	B09	L-046247-01	J-046247-09	J-046247-10	J-046247-11	J-046247-12	Yap1	22601	NM_009534	6678614	CCGAAAUCUUGGACGUGGA	GAAUAAAGGAUGGCGUCUU	UCUUAAAUCACAACGAUCA	AAGGAGAGACUGCGGUUGA	0.4978	0.6048	0.8565	0.7089	1.10328	1.02875	1.00694	0.967253	1.02655	0.0571347	13183318	23270926	7402046	5978615	0.916607	0.877158	0.687227	0.7734	0.813598	0.10366	Yap1
Plate 9	B10	L-052068-01	J-052068-09	J-052068-10	J-052068-11	J-052068-12	Ehbp1	216565	NM_153078	23346488	UGAGAUAGAUACUAACGAA	AGAAAAGAGUGGCGUGGAA	CAACACAAACUGACGUCAA	GCACAUAUAAAGUUGGAAA	0.4922	0.5707	0.8075	0.6839	1.09087	0.970743	0.94933	0.933142	0.986021	0.0715748	15414727	22380342	10458559	11603572	1.07175	0.843589	0.971002	1.50105	1.09685	0.285183	Ehbp1
Plate 9	B11	L-052335-01	J-052335-09	J-052335-10	J-052335-11	J-052335-12	Rasa1	218397	NM_145452	21703899	CAUAGACCAUUAUCGGAAA	GGGCAAGUACUGAACGACA	CUACAUUGGUGGAAGGCGU	GAUGAAUGGUUUCUACUAA	0.5382	0.5039	0.7344	0.6682	1.19282	0.857119	0.863391	0.911721	0.956262	0.15958	14964288	27180479	11520692	11283054	1.04043	1.02452	1.06961	1.45959	1.14854	0.208205	Rasa1
Plate 9	C02	L-043066-01	J-043066-09	J-043066-10	J-043066-11	J-043066-12	Uba2	50995	NM_016682	7709985	ACGGAGACAUUAAGCGUAU	GAGUCCAUUUAGCGGAGAA	GUGACUGAGUGUUACGAAU	UAACAGAGCUGCACGAAAC	0.5182	0.5644	0.587	0.6461	1.14849	0.960027	0.690101	0.881566	0.920047	0.189861	15781272	23032077	13987413	10316170	1.09724	0.868155	1.29863	1.33451	1.14963	0.214752	Uba2
Plate 9	C03	L-040612-00	J-040612-05	J-040612-06	J-040612-07	J-040612-08	Mink1	50932	NM_016713	7710057	GGAACAAACUGCGGGUAUA	GGUCAAAGCCCUCCAACAA	GCGGAACACUUUCAUUGGA	GAUAAUGAGGCUCCACCUA	0.5075	0.5984	0.7857	0.7413	1.12478	1.01786	0.923701	1.01146	1.01945	0.0823171	13606437	24623216	10221094	6827569	0.946025	0.92813	0.948955	0.883222	0.926583	0.0303376	Mink1
Plate 9	C04	L-048398-01	J-048398-09	J-048398-10	J-048398-11	J-048398-12	Zyx	22793	NM_011777	6756084	CCUCACUGCUGGACGACAU	GCUCCAAGGUGCUCCGUCU	GAGACGAGACUGUGCGAGU	GUAUUGACCUGGAGAUUGA	0.4351	0.618	0.9243	0.7231	0.964317	1.0512	1.08664	0.986628	1.0222	0.0565974	13672208	24171030	7033163	7164349	0.950598	0.911085	0.652979	0.926788	0.860363	0.139207	Zyx
Plate 9	C05	D-001810-10	D-001810-01	D-001810-02	D-001810-03	D-001810-04	ON-TARGETplus Non-targeting Control	0		0	UGGUUUACAUGUCGACUAA	UGGUUUACAUGUUGUGUGA	UGGUUUACAUGUUUUCUGA	UGGUUUACAUGUUUUCCUA	0.4512	0.5879	0.8506	0.7329	1	1	1	1	1	0	14382739	26529926	10770890	7730298	1	1	1	1	1	0	ON-TARGETplus Non-targeting Control
Plate 9	C06	L-057701-01	J-057701-09	J-057701-10	J-057701-11	J-057701-12	Abhd16a	193742	NM_178592	31341550	CCAACUAUAACUUCGACUU	CAACAGUCCUCCUGCACGU	GCUCCUGGGAUACGUAUUA	GGAGCUGGCCAGUCGACUU	0.4578	0.5757	0.8802	0.7189	1.01463	0.979248	1.0348	0.980898	1.00239	0.0270651	13866769	25553789	6717934	6690133	0.964126	0.963206	0.623712	0.865443	0.854122	0.160434	Abhd16a
Plate 9	C07	L-045912-01	J-045912-09	J-045912-10	J-045912-11	J-045912-12	Nfix	18032	NM_010906	6754837	AGCAAGGAGAUGCGGACAU	CGGACAGCAUUCACAACGA	GUGCUAACCAUCACGGGCA	CGGACAAUCAGAUAGUUCA	0.4689	0.5765	0.8218	0.9067	1.03923	0.980609	0.966142	1.23714	1.05578	0.124968	16235471	30851308	13401275	2075265	1.12882	1.16289	1.24421	0.268459	0.951094	0.457657	Nfix
Plate 9	C08	L-059113-01	J-059113-09	J-059113-10	J-059113-11	J-059113-12	Sptlc2	20773	NM_011479	31543768	GAAGAUGUAUCCAACGUUU	GGCGAGGCGUGGUAGAUUA	UGACCUAUGGCAUGGGAUU	CGAGAUUUCUUGAGGCAUU	0.4959	0.5793	0.7832	0.673	1.09907	0.985372	0.920762	0.91827	0.980868	0.0847016	12142036	17949563	11733790	8472745	0.844209	0.676578	1.0894	1.09604	0.926557	0.203727	Sptlc2
Plate 9	C09	L-063639-01	J-063639-09	J-063639-10	J-063639-11	J-063639-12	Gorasp2	70231	NM_027352	31980644	GCAUCUCUAUUACGGUUUA	UGUAGCUACUUAACGGUAU	UGUUCUCAGUACAGGCGUA	CCCUGAAGCUCUACGUGUA	0.4673	0.6317	0.8482	0.7543	1.03568	1.0745	0.997178	1.0292	1.03414	0.0317389	14885260	24810920	11868650	6798772	1.03494	0.935205	1.10192	0.879497	0.98789	0.0995675	Gorasp2
Plate 9	C10	L-045252-00	J-045252-05	J-045252-06	J-045252-07	J-045252-08	Pkmyt1	268930	NM_023058	12746437	GGGCGACUCUAUGCUGUUA	GGGAGAUCCUCGCUACAUG	CCAAAGACCGAACUCGUAA	GGACCUAACUGAUGUGGAC	0.5644	0.6535	0.5724	0.6014	1.25089	1.11158	0.672937	0.820576	0.963996	0.26418	8112046	9745116	10067496	6741511	0.564013	0.367325	0.934695	0.872089	0.684531	0.266398	Pkmyt1
Plate 9	C11	L-059338-01	J-059338-09	J-059338-10	J-059338-11	J-059338-12	Ykt6	56418	NM_019661	31543970	GCACAAACUAUAUCCGAGA	ACACAGGCCUGGACGAUCA	CAUUUGUGCAUUCACGAUA	UUACAAAGGCGAUCCGAAA	0.4758	0.6723	0.8441	0.7397	1.05452	1.14356	0.992358	1.00928	1.04993	0.0677128	11338832	15468523	6496286	4653335	0.788364	0.583059	0.603134	0.601961	0.644129	0.0965954	Ykt6
Plate 9	D02	L-063202-00	J-063202-05	J-063202-06	J-063202-07	J-063202-08	Stat5a	20850	NM_011488	31981473	GCAACGAGCUGGUGUUCCA	GGACCGAAACCUCUGGAAU	UGAACUACCUUAUCUACGU	GAACACGUAUGACCGCUGU	0.4641	0.5805	0.7494	0.8821	1.02859	0.987413	0.881025	1.20357	1.02515	0.134218	12443782	18906236	4340504	1600115	0.865189	0.712638	0.402985	0.206993	0.546951	0.297223	Stat5a
Plate 9	D03	L-048774-01	J-048774-09	J-048774-10	J-048774-11	J-048774-12	Snx2	67804	NM_026386	13385877	CAGUAAAGCAUCCGACAUU	CAAGAUGAAUGAAUCGGAU	UAAGAGAGUGGGAGGCGAA	GAAUCGAAUCAAAGAGUAU	0.4569	0.6778	0.6675	0.7629	1.01263	1.15292	0.78474	1.04093	0.997806	0.15442	14762699	26634825	10674857	6964499	1.02642	1.00395	0.991084	0.900935	0.980598	0.0550789	Snx2
Plate 9	D04	L-040515-01	J-040515-09	J-040515-10	J-040515-11	J-040515-12	Arfgap2	77038	NM_023854	12963846	UGUGUGAGUUGGAUGACUU	GUUUGAGAGCCUUUAUCUA	GAGAAGGAACCUGAAGUUA	GAAACAAAGUGGUGUCAAA	0.4791	0.5764	0.8201	0.6983	1.06184	0.980439	0.964143	0.95279	0.989802	0.0493447	14158405	20524041	6375077	5622207	0.984403	0.773618	0.59188	0.727295	0.769299	0.162819	Arfgap2
Plate 9	D05	L-050018-01	J-050018-09	J-050018-10	J-050018-11	J-050018-12	Otud7b	229603	NM_001025614	71043956	AGGAGAUGAUCCAGCGUUA	CGUCUGAGUCUGUUGGCAA	GGAGCAUCCACGUGAGUAA	GGAUCAAGGCAGUAAUGUA	0.4552	0.5736	0.6484	0.7154	1.00887	0.975676	0.762285	0.976122	0.930737	0.113372	12303887	22055894	9475391	6750142	0.855462	0.831359	0.879722	0.873206	0.859937	0.0216352	Otud7b
Plate 9	D06	L-041210-00	J-041210-05	J-041210-06	J-041210-07	J-041210-08	Bpnt1	23827	NM_011794	39652625	GAACCAUAGUCAGGUGUGU	UAACAGUUCUCAUUGGGAU	GGAGGGAAGUUGACAGACA	GGAGUACACUGAAGGUCUU	0.4971	0.632	0.8429	0.7791	1.10173	1.07501	0.990948	1.06304	1.05768	0.0473379	12092253	17173547	7069257	5782907	0.840748	0.647327	0.65633	0.748083	0.723122	0.0906731	Bpnt1
Plate 9	D07	L-065220-01	J-065220-09	J-065220-10	J-065220-11	J-065220-12	Prkab1	19079	NM_031869	23956233	UGAACAAGGACACGGGCAU	GCACGACCUGGAAGCGAAU	CAAAAGAAGAGCUCGGAAC	ACUCCUACGUAAGGCAAUA	0.4287	0.5427	0.7936	0.6877	0.950133	0.923116	0.932988	0.938327	0.936141	0.0112567	14524847	26451451	10023941	9359669	1.00988	0.997042	0.930651	1.21078	1.03709	0.120887	Prkab1
Plate 9	D08	L-057154-00	J-057154-05	J-057154-06	J-057154-07	J-057154-08	Gbf1	107338	NM_178930	52138535	GCAGCAAGAGUCAUAAGUA	UCAGUGAGUUAUUGAGAAA	GGGAAGCACCCGUUAUUCA	GAUGAGAUGUGCCGACACU	0.461	0.5949	0.7756	0.6987	1.02172	1.01191	0.911827	0.953336	0.974697	0.0516548	3008933	4957479	1880336	834706	0.209204	0.186864	0.174576	0.107979	0.169656	0.043545	Gbf1
Plate 9	D09	L-063395-01	J-063395-09	J-063395-10	J-063395-11	J-063395-12	Lrrc57	66606	NM_025657	31981232	CUAAUUUGUGGGAAACGUA	ACACAACAGCCACCGAGAA	GGAUUGUAGGCAUGCGCUA	GGAUUUAGGAGUAGGAGAC	0.4734	0.6414	0.7853	0.724	1.0492	1.091	0.923231	0.987856	1.01282	0.0732245	16050949	24214760	9502734	7620289	1.11599	0.912734	0.882261	0.985769	0.974188	0.104033	Lrrc57
Plate 9	D10	L-060268-01	J-060268-09	J-060268-10	J-060268-11	J-060268-12	Arf1	11840	NM_007476	31560734	CAGCAAUGACAGAGAGCGU	CUGUACAUGUGCAGACGCA	CGACAAGCACUGUAAUUAU	GCAUUGUGCUUGUACUUGU	0.4693	0.6233	0.8077	0.7009	1.04012	1.06021	0.949565	0.956338	1.00156	0.0567901	8468959	12314461	3722814	4005672	0.588828	0.464172	0.345637	0.518178	0.479204	0.102636	Arf1
Plate 9	D11	L-048926-01	J-048926-09	J-048926-10	J-048926-11	J-048926-12	Trove2	20822	NM_013835	7305522	GAAAGUGAAGCGCACGAAA	CUGAGAGAGUACCGAAAGA	AGUCUAAAGAGGUAUGGAA	GUUUAUAUAGGCUGAGGAA	0.4803	0.6308	0.7773	0.8039	1.06449	1.07297	0.913826	1.09688	1.03704	0.0832805	13457600	20369603	7454260	5490175	0.935677	0.767797	0.692075	0.710215	0.776441	0.110957	Trove2
Plate 9	E02	L-062598-01	J-062598-09	J-062598-10	J-062598-11	J-062598-12	Ubap2	68926	NM_026872	28076914	AGGCAGAGGAUUUGGACGU	CAGCGAAGCAGCACGGUGU	GAGAGAAGCGAGUCGUGGA	AAUGAAGAAUCACGACUUA	0.4876	0.5327	0.6649	0.6125	1.08067	0.906106	0.781684	0.835721	0.901046	0.130136	15218953	24623228	11519097	9788854	1.05814	0.92813	1.06947	1.2663	1.08051	0.139474	Ubap2
Plate 9	E03	L-160002-00	J-160002-01	J-160002-02	J-160002-03	J-160002-04	Adnp	11538	NM_009628	90093348	GAAGCUUGACCCUGCGAUA	GCACAUCAUUUACGAGAAA	AAUCAGGACUAUCGGACAA	AAGCAGAUGUCCCGGUUAA	0.4768	0.5981	0.7853	0.6204	1.05674	1.01735	0.923231	0.8465	0.960955	0.0946533	15703011	22990465	6201625	8178074	1.0918	0.866586	0.575776	1.05792	0.898021	0.236606	Adnp
Plate 9	E04	L-054347-02	J-054347-09	J-054347-10	J-054347-12	J-054347-18	Dhrs13	70451	NM_183286	117647266	CCAAUAGCGGCAUCGGAAA	GCUAUCAGGGCUCGCAAGA	AAAUUGACACAGCGAAGAA	GCUUGCACCUGGAGACGAU	0.4778	0.5841	0.8594	0.6621	1.05895	0.993536	1.01035	0.903397	0.991558	0.0649907	15967924	26237691	6546693	7412300	1.11021	0.988985	0.607814	0.958863	0.916469	0.215918	Dhrs13
Plate 9	E05	L-044244-01	J-044244-09	J-044244-10	J-044244-11	J-044244-12	Prrc2c	226562	XM_896634	94364480	GUUGGUAUUUCACGGCGAA	GCUCGACAUGGGUUACAAA	AGUCAAUUUCAGCAGGAAU	AAAUCAUGGGCCAGUAACA	0.469	0.6056	0.7845	0.6105	1.03945	1.03011	0.92229	0.832992	0.95621	0.0978484	11473008	24073112	8224972	8679259	0.797693	0.907395	0.76363	1.12276	0.897869	0.161989	Prrc2c
Plate 9	E06	L-047888-01	J-047888-09	J-047888-10	J-047888-11	J-047888-12	Xdh	22436	NM_011723	77682554	CCAUAAGAAUCUCCGUACA	CGGAGACAGUAACGCCAAA	GAGGAUCUCUCUCGGAGUA	CAACAGAAUUGUAGUCCGA	0.4947	0.6218	0.7988	0.5919	1.09641	1.05766	0.939102	0.807614	0.975197	0.130231	15355882	25012362	7578654	9132573	1.06766	0.942798	0.703624	1.1814	0.973871	0.204828	Xdh
Plate 9	E07	L-058950-01	J-058950-09	J-058950-10	J-058950-11	J-058950-12	Bet1	12068	NM_009748	31542222	GAAGCAAAGUAACGGCUAU	CUUUAGUGACUCAUUGUAA	CAAACUAUUAGCUGAAAUG	GAAGUGAAGUGAUUGCUAA	0.4863	0.6126	0.7553	0.6086	1.07779	1.04201	0.887961	0.8304	0.959542	0.119145	12315473	20080838	8019612	9012982	0.856268	0.756913	0.744564	1.16593	0.880918	0.196476	Bet1
Plate 9	E08	L-040895-00	J-040895-05	J-040895-06	J-040895-07	J-040895-08	Cap1	12331	NM_007598	31560729	GGUCAGAGCUUACUUGAGU	GAUAGUCAGUGCCAAAUCU	UCAAGGAGUUUCAUACUAC	CCAAUCCCGUGGCAGAGUA	0.4744	0.5952	0.7476	0.6461	1.05142	1.01242	0.878909	0.881566	0.956078	0.0890148	9922271	22377255	9170733	7179920	0.689874	0.843472	0.851437	0.928802	0.828396	0.100047	Cap1
Plate 9	E09	L-064318-01	J-064318-09	J-064318-10	J-064318-11	J-064318-12	Tex2	21763	NM_198292	51988885	CAUCAAGGAGCCCGAAAUA	GGUCUGAUGUGGUGUCGAA	CAUUGAACUUGGUCGGCAA	CGUUGGAGGUCAUCGAACA	0.6204	0.5963	0.8667	0.6559	1.375	1.01429	1.01893	0.894938	1.07579	0.207565	11268157	23525923	6131909	7677385	0.78345	0.886769	0.569304	0.993155	0.80817	0.1808	Tex2
Plate 9	E10						empty well								0.5268	0.6578	0.7916	0.6689	1.16755	1.1189	0.930637	0.912676	1.03244	0.129663	14411836	24666508	7425380	7620913	1.00202	0.929762	0.689393	0.98585	0.901757	0.144922	empty well
Plate 9	E11	L-054738-00	J-054738-05	J-054738-06	J-054738-07	J-054738-08	Col4a3bp	68018	NM_023420	12963670	UCAGAGGGAUAAAGUCGUA	GCGAGAAUACCCUAAGUUU	UCAGAGAGACGUACUGUAU	GAUCACGUAUGUAGCUAAU	0.4657	0.5358	0.7492	0.6099	1.03214	0.911379	0.88079	0.832174	0.91412	0.0851695	16218034	25064234	10043195	10911227	1.1276	0.944753	0.932439	1.41149	1.10407	0.223532	Col4a3bp
Plate 9	F02	L-040559-01	J-040559-09	J-040559-10	J-040559-11	J-040559-12	Agap3	213990	NM_139153	21040228	CAGCCUUGGUUCACCGAUA	ACCCUAGCCUGCACGAUUA	AGACAUACGGGGACGGUGA	UGGCAAUGGAGCGGAGUAA	0.5248	0.8053	0.6613	0.7605	1.16312	1.36979	0.777451	1.03766	1.08701	0.247669	14945744	14933000	9719788	5902824	1.03914	0.562874	0.902413	0.763596	0.817007	0.203368	Agap3
Plate 9	F03	L-061091-01	J-061091-09	J-061091-10	J-061091-11	J-061091-12	Nans	94181	NM_053179	31560007	CGACAUUCCCAUCGGGUAU	CGAGACGGGCAUCGCCAUA	UAGAUGUGGCCAAGCGCAU	GGGCAUGAACUCUUACCGA	0.4685	0.5813	0.8287	0.6707	1.03834	0.988774	0.974253	0.915132	0.979125	0.0507236	15885327	25812687	7767486	8227994	1.10447	0.972965	0.721155	1.06438	0.965744	0.172096	Nans
Plate 9	F04	L-061236-01	J-061236-09	J-061236-10	J-061236-11	J-061236-12	Srp68	217337	NM_146032	47271534	GCAAUCAGGCGAAACGAGA	CAAAGACGCCUCCGGAAAA	ACGGAGACUUCCAGCGGUA	UCUCAGGAAUGUUGCGCUU	0.4753	0.532	0.772	0.6942	1.05341	0.904916	0.907595	0.947196	0.95328	0.069498	12275867	19343971	6431594	6209474	0.853514	0.729138	0.597127	0.803265	0.745761	0.111483	Srp68
Plate 9	F05	L-051021-01	J-051021-09	J-051021-10	J-051021-11	J-051021-12	Rabgap1	227800	NM_001033960	76880497	GCUCUUAUGUGAGGGAAUA	GAGAAGUGGUGUUCCUGAA	ACAAAUAAUGGGAGUGAUG	CAUUCAGUGUUCUGGUCAA	0.4877	0.5061	0.8135	0.6393	1.0809	0.860861	0.956384	0.872288	0.942607	0.101556	12261027	24604106	4947750	6297245	0.852482	0.92741	0.459363	0.814619	0.763468	0.208084	Rabgap1
Plate 9	F06	L-060606-00	J-060606-05	J-060606-06	J-060606-07	J-060606-08	Chaf1a	27221	NM_013733	31560498	GCGCUAUGAUGGACAGGUU	UCACACAGGCUCUCACGUA	GUACCGAGUGUGGUCAUUA	GCACGUGGGAUGUGUAUGG	0.4694	0.5602	0.743	0.6391	1.04034	0.952883	0.873501	0.872015	0.934684	0.0799259	14439225	16782441	8604495	6014778	1.00393	0.632585	0.798866	0.778078	0.803364	0.152808	Chaf1a
Plate 9	F07	L-055898-02	J-055898-05	J-055898-06	J-055898-18	J-055898-19	Ceacam1	26365	NM_001039187	85719312	CAAUCAAGCUGGACAUAAU	UGGCAUAUUUCCUCUAUUC	AGGUGGAUGACGUCGCAUA	ACAAAGAAAUUGCACGAUU	0.4768	0.5975	0.8088	0.4678	1.05674	1.01633	0.950858	0.638286	0.915553	0.189923	1442539	1080159	634787	372611	0.100297	0.0407147	0.0589354	0.0482014	0.062037	0.0265799	Ceacam1
Plate 9	F08	L-044992-01	J-044992-09	J-044992-10	J-044992-11	J-044992-12	Pdcl	67466	NM_026176	24475676	GUCAAAUUCUGUCGGGUGA	CUGAUAAUCUAGUUCCGUA	CGGGUGAAUUGAUUGGCAA	CUAAAGGAGUUUGGUACAA	0.4605	0.5473	0.7096	0.6002	1.02061	0.930941	0.834235	0.818938	0.901181	0.0937994	11254851	21444902	8562344	9735737	0.782525	0.808329	0.794952	1.25943	0.911308	0.232318	Pdcl
Plate 9	F09	L-062317-00	J-062317-05	J-062317-06	J-062317-07	J-062317-08	Ptpn23	104831	NM_001081043	124517677	AGCAAAAGGUGGCGCGUUA	GCACACACCUAUUGUCGUA	CGCCAGAUCCUUACGCUCA	GCUCUCAGGACCCGAGUUA	0.5153	0.5905	0.8166	0.6623	1.14207	1.00442	0.960028	0.90367	1.00255	0.101741	14103731	24729654	7849579	9017211	0.980601	0.932142	0.728777	1.16648	0.951999	0.179853	Ptpn23
Plate 9	F10	L-044061-00	J-044061-05	J-044061-06	J-044061-07	J-044061-08	Ipo9	226432	XM_923899	94364215	AGGCCAAUGCUGCUCGCCA	CCGCUCUAAGUCAGCCAAA	CUGUUGGUCAAGAUCCUAA	UUAUCAACGAGCUUUCCAA	0.4844	0.5714	0.7682	0.6321	1.07358	0.971934	0.903127	0.862464	0.952777	0.092344	16109140	25545417	5233180	9842879	1.12003	0.962891	0.485863	1.27329	0.960518	0.340867	Ipo9
Plate 9	F11	L-059864-01	J-059864-09	J-059864-10	J-059864-11	J-059864-12	Sec23ip	207352	NM_001029982	71725364	GGUAGAAUAUAAACAGCUA	GCUACGAUGUGUACCUUUA	GUGUCCUAAUGAAGAGAUA	AACUAGAGGCCGAGUAUAA	0.4575	0.5474	0.6919	0.651	1.01396	0.931111	0.813426	0.888252	0.911688	0.0837498	13236388	23492550	12013733	9954607	0.920297	0.885511	1.11539	1.28774	1.05223	0.186775	Sec23ip
Plate 9	G02	L-055637-01	J-055637-09	J-055637-10	J-055637-11	J-055637-12	2310022B05Rik	69551	NM_175149	42475991	CCGCGCAGCAGGACGAAAU	GGGAAGUUAUUAAGACCGU	CAGGUUAAGCACUACGUAU	GCUCCAAGGUAAAGCACGU	0.6401	0.5942	0.7373	0.643	1.41866	1.01072	0.8668	0.877337	1.04338	0.258621	14140360	27304827	10495210	10251826	0.983148	1.02921	0.974405	1.32619	1.07824	0.167039	2310022B05Rik
Plate 9	G03	L-047493-00	J-047493-05	J-047493-06	J-047493-07	J-047493-08	Stx18	71116	NM_026959	77736534	CAAGAGAUAUUCACCGAAA	CGACAGCAUUCACCAGUUA	ACAGUGAAGACGCGGAAUA	GCAAAUCGAAGGGAAAGUC	0.6146	0.5527	0.8076	0.6462	1.36215	0.940126	0.949447	0.881703	1.03336	0.221234	13654670	21106501	8157688	8285007	0.949379	0.795573	0.757383	1.07176	0.893523	0.144932	Stx18
Plate 9	G04	L-041924-01	J-041924-09	J-041924-10	J-041924-11	J-041924-12	S100a11	20195	NM_016740	31980627	CAUUGGUGGCUUAGCUAUA	GCGGGAAGGAUGGAAACAA	CCUCUUAGUUUCCAUCCAA	ACACCUACCACAACAUGUA	0.4791	0.5363	0.7874	0.5859	1.06184	0.91223	0.9257	0.799427	0.924798	0.10748	9606563	12750171	3710363	2921572	0.667923	0.480596	0.344481	0.377938	0.467734	0.145483	S100a11
Plate 9	G05	L-046541-01	J-046541-09	J-046541-10	J-046541-11	J-046541-12	Luc7l	66978	NM_028190	29336034	GUGCAGAAGUUUCGGCUAA	GUACCAAAAUCCACGACUU	CGUUCCAGAUCCCGAGAUA	GUGGAGAAAGUUCGUGCAA	0.4733	0.5295	0.784	0.6413	1.04898	0.900663	0.921702	0.875017	0.936591	0.0773201	15188068	25243403	8556562	9013470	1.05599	0.951507	0.794416	1.16599	0.991977	0.158164	Luc7l
Plate 9	G06	L-046134-01	J-046134-09	J-046134-10	J-046134-11	J-046134-12	Hcls1	15163	NM_008225	6680186	GGGCAUGAUGUAUCGGUUU	CCAAGGAGAGGGAAGCGAU	UGGAAGAGCCAGUGUACGA	GUAAAGAUGAGCCGAGAAG	0.4705	0.6034	0.7334	0.5569	1.04277	1.02637	0.862215	0.759858	0.922803	0.135819	14515913	23566077	10307004	11976093	1.00926	0.888283	0.956932	1.54924	1.10093	0.302952	Hcls1
Plate 9	G07	L-040365-01	J-040365-09	J-040365-10	J-040365-11	J-040365-12	Agfg1	15463	NM_010472	33563259	AGGAAAAGGUAGCGGCAUC	AGUCUAGUGGUUCGAGUAA	ACAGAUAUGGCUAGGAUUA	GUGCAUAUCAGUAUUUGUA	0.4362	0.6499	0.66	0.6231	0.966755	1.10546	0.775923	0.850184	0.924581	0.14391	16213973	21236417	11727347	10422419	1.12732	0.80047	1.0888	1.34826	1.09121	0.225027	Agfg1
Plate 9	G08	L-062538-00	J-062538-05	J-062538-06	J-062538-07	J-062538-08	Dok1	13448	NM_010070	31981795	GCUAUGAGCUCCCUUACAA	GGUAAUGUUCUCCUUUGAA	CGUCUAGACUGCAAGAUGA	CCGCCUGGGUGCAGACUUU	0.5236	0.7303	0.8243	0.635	1.16046	1.24222	0.969081	0.866421	1.05955	0.172273	12339157	25431910	8176292	8280909	0.857914	0.958612	0.75911	1.07123	0.911716	0.133948	Dok1
Plate 9	G09	L-049563-01	J-049563-09	J-049563-10	J-049563-11	J-049563-12	Pex14	56273	NM_019781	9790152	GCAAUGAGACUGAGCGAGA	UUAAUGAGCUCAAGUCGGA	GCGAUGGGCAGAUCAAUGA	CUUGCUGUGUCGUGGUUUA	0.4244	0.6834	0.8453	0.615	0.940603	1.16244	0.993769	0.839132	0.983987	0.135163	15975393	20372867	7664986	9204823	1.11073	0.76792	0.711639	1.19075	0.94526	0.240606	Pex14
Plate 9	G10	L-056822-01	J-056822-09	J-056822-10	J-056822-11	J-056822-12	Tjp1	21872	NM_009386	6678354	CGAUAGUUAUGACGAAGAA	GAUGAAGGUUAGCGAGCAU	GCAGAGAGGAAGAGCGAAU	UGGAAAUGAUGUCGGAAUA	0.5072	0.6952	0.7371	0.5828	1.12411	1.18251	0.866565	0.795197	0.992097	0.189925	15446882	21341788	10660465	10320506	1.07399	0.804442	0.989748	1.33507	1.05081	0.22043	Tjp1
Plate 9	G11	L-040615-00	J-040615-05	J-040615-06	J-040615-07	J-040615-08	Pak2	224105	NM_177326	56118303	GAAUGGAAGGCUCAGUUAA	CAAACGCAGUACUAUGGUU	CAUUAUACCUGAUAGCUAC	UUGCAGACCUCCAACAUUA	0.4864	0.5288	0.656	0.6112	1.07801	0.899473	0.77122	0.833947	0.895664	0.132365	14888355	21804034	12998732	10745018	1.03515	0.821866	1.20684	1.38999	1.11346	0.24245	Pak2
Plate 10	B02	L-048933-00	J-048933-05	J-048933-06	J-048933-07	J-048933-08	Sbf1	77980	XM_001003495	94398851	CCAAGCACCAGCUGCGAUA	ACUCUGAUUAUGAGCGUAU	GAGUAUGUAGACCGGCUAA	GAAGACAACACGUCGCGUU	0.435	0.5381	0.6205	0.7233	1.12056	0.844343	0.806787	1.08408	0.963942	0.161207	15610042	26025686	10725756	6290026	0.995594	0.857709	1.22949	0.622864	0.926414	0.253972	Sbf1
Plate 10	B03	L-060268-01	J-060268-09	J-060268-10	J-060268-11	J-060268-12	Arf1	11840	NM_007476	31560734	CAGCAAUGACAGAGAGCGU	CUGUACAUGUGCAGACGCA	CGACAAGCACUGUAAUUAU	GCAUUGUGCUUGUACUUGU	0.4351	0.5321	0.6776	0.6641	1.12081	0.834929	0.88103	0.995354	0.958032	0.127769	7937255	10546581	4167071	3669018	0.506231	0.347576	0.477671	0.363321	0.423699	0.0799263	Arf1
Plate 10	B04	L-040515-01	J-040515-09	J-040515-10	J-040515-11	J-040515-12	Arfgap2	77038	NM_023854	12963846	UGUGUGAGUUGGAUGACUU	GUUUGAGAGCCUUUAUCUA	GAGAAGGAACCUGAAGUUA	GAAACAAAGUGGUGUCAAA	0.482	0.5621	0.6935	0.6813	1.24163	0.882002	0.901703	1.02113	1.01162	0.165204	13660444	25234657	7419831	6418400	0.87125	0.83164	0.850534	0.635576	0.79725	0.10899	Arfgap2
Plate 10	B05	L-043880-01	J-043880-09	J-043880-10	J-043880-11	J-043880-12	Ssb	20823	NM_009278	6678142	ACUAGAAGGACAUGCGGAA	GUAUAAUGCUGGUAGAUCA	GGAAAAGGGAAGGGUAAUA	AAGAAUGGCUAGACGAUAA	0.4626	0.5998	0.4921	0.5658	1.19165	0.941158	0.639839	0.848022	0.905168	0.22879	11847279	18711630	7904732	9799946	0.755608	0.616665	0.906118	0.97043	0.812205	0.158423	Ssb
Plate 10	B06	L-042346-00	J-042346-05	J-042346-06	J-042346-07	J-042346-08	Pxn	19303	NM_133915	22902121	GGCAAAGCGUACUGUCGUA	GUGUACAGCUCCAGUGCUA	UGGCGUCACUGUCAGAUUU	GAACUUGACCGGCUGUUAC	0.4504	0.6154	0.7103	0.7162	1.16023	0.965636	0.923547	1.07344	1.03071	0.106956	10804041	23602968	6918750	7967898	0.689071	0.777865	0.793095	0.789013	0.762261	0.0492159	Pxn
Plate 10	B07	L-063632-01	J-063632-09	J-063632-10	J-063632-11	J-063632-12	Prpf31	68988	NM_027328	31980641	GGCCGAAGGUACCGCAAGA	GGAUGAGAUUGAGCGCAAA	CGGCUAGGACUGACGGAGA	GCUCCUGAGUACCGAGUCA	0.4271	0.6117	0.5003	0.6466	1.10021	0.959831	0.650501	0.969125	0.919915	0.190704	14229858	21227480	10914296	9229172	0.907567	0.699578	1.2511	0.91391	0.94304	0.228242	Prpf31
Plate 10	B08	L-062850-00	J-062850-05	J-062850-06	J-062850-07	J-062850-08	Psmb3	26446	NM_011971	31981321	CGACUGAACUUGUAUGAGC	CGGAUGGACUAACCUGUGC	GGUCCCAUCUCCCUUUUGU	CCGAACAAAUGUAUGGGAU	0.4299	0.6516	0.7578	0.6687	1.10742	1.02244	0.985308	1.00225	1.02935	0.0542118	12809293	22319528	5778741	7386352	0.816965	0.735568	0.662416	0.731426	0.736594	0.063218	Psmb3
Plate 10	B09	L-060537-01	J-060537-09	J-060537-10	J-060537-11	J-060537-12	Sec22b	20333	NM_011342	31560551	UGAUAGCCGUGCUCGGAGA	AAAGAUGGCGCCUCGUUUA	CUAAGCAACUCUUUCGAAA	GAAGAUUUGCACUCGGAAU	0.4461	0.5548	0.6505	0.6645	1.14915	0.870548	0.845794	0.995953	0.965361	0.139045	14525125	26145072	9451280	8003308	0.926399	0.861644	1.0834	0.79252	0.91599	0.124274	Sec22b
Plate 10	B10	L-047362-01	J-047362-09	J-047362-10	J-047362-11	J-047362-12	Vps36	70160	NM_027338	30794415	GUGGAAGGCUUGCGGUUUU	CCAUCAGGUUUAAGUCGUA	CCUAUCAGGCUUCGGGUUU	UAUCCAAAUCAAUCGCUAA	0.5018	0.6225	0.6782	0.6298	1.29263	0.976777	0.88181	0.943945	1.02379	0.183503	14132595	26756620	9155777	11134237	0.901363	0.881798	1.04953	1.10256	0.983811	0.10897	Vps36
Plate 10	B11	L-040916-01	J-040916-09	J-040916-10	J-040916-11	J-040916-12	Aspscr1	68938	NM_198223	38016199	CCAGGUUGCAGGACGCUUU	GGAAUAAAGAGUCGCGCUU	AGGAGAAACUGGAACGUUA	ACCGAGAUCCUGUGGUGUA	0.4798	0.599	0.6422	0.6427	1.23596	0.939903	0.835002	0.963279	0.993536	0.170973	16217090	24269144	11657599	10567495	1.03431	0.79982	1.33631	1.04644	1.05422	0.219659	Aspscr1
Plate 10	C02	L-057154-00	J-057154-05	J-057154-06	J-057154-07	J-057154-08	Gbf1	107338	NM_178930	52138535	GCAGCAAGAGUCAUAAGUA	UCAGUGAGUUAUUGAGAAA	GGGAAGCACCCGUUAUUCA	GAUGAGAUGUGCCGACACU	0.455	0.576	0.6611	0.6557	1.17208	0.903813	0.859576	0.982764	0.979557	0.13809	2682395	8306663	2323025	876956	0.171081	0.273757	0.266288	0.0868397	0.199491	0.0884584	Gbf1
Plate 10	C03	L-055507-01	J-055507-09	J-055507-10	J-055507-11	J-055507-12	Uhrf1	18140	NM_010931	31981595	CCACACACUCUUCGAUUAU	CACGUGAGCUAUACGGCAA	GGAAGUGUUUCACGUGGAA	CUGCAGAGGGCAACCGCUA	0.4661	0.543	0.7271	0.6651	1.20067	0.852032	0.945391	0.996853	0.998736	0.147364	11719288	27544742	6754250	6283795	0.747445	0.907772	0.774238	0.622247	0.762925	0.117102	Uhrf1
Plate 10	C04	L-056233-01	J-056233-09	J-056233-10	J-056233-11	J-056233-12	Ubxn4	67812	NM_026390	85861251	CAAACAGGCAGGAACGGAA	CAACAGAUGCACUCGUCAA	GGAUCACUCUUCAACGUUA	GGACGGUGCUUUAUCCAUU	0.4777	0.5499	0.7741	0.6462	1.23055	0.862859	1.0065	0.968525	1.01711	0.154729	12691896	31993556	5400586	8372524	0.809477	1.05439	0.619068	0.829081	0.828004	0.178184	Ubxn4
Plate 10	C05						empty well								0.4539	0.6419	0.8172	0.7121	1.16924	1.00722	1.06254	1.0673	1.07657	0.0675296	12462003	26717629	6952208	6991257	0.794815	0.880513	0.79693	0.692302	0.79114	0.0770356	empty well
Plate 10	C06	L-042274-01	J-042274-09	J-042274-10	J-042274-11	J-042274-12	Pdxdc1	94184	NM_053181	88758581	CAGACAAGAUUGGACGUUU	GCUGCAACCAAGUGCGAUA	GGUAUGAGCAUGCGAAUGA	CCUCAGAUUCAGCGUUUAA	0.4375	0.6676	0.7817	0.7025	1.127	1.04754	1.01638	1.05291	1.06096	0.0468784	12524876	24840153	5850323	8958543	0.798825	0.818638	0.670621	0.887111	0.793799	0.0904103	Pdxdc1
Plate 10	C07	L-057819-01	J-057819-09	J-057819-10	J-057819-11	J-057819-12	Ubxn8	108159	NM_178648	85861246	UUGAAACAAUAAACGGAGA	CGGAGACUCGUGAGGGAAA	GCGUCUACCUUACCAUAAA	UCAGGAGGGUUCAAGGCUA	0.466	0.6903	0.7123	0.6841	1.20041	1.08316	0.926147	1.02533	1.05876	0.114549	15633384	25686189	7324639	8305278	0.997082	0.846521	0.839622	0.822422	0.876412	0.0810828	Ubxn8
Plate 10	C08	L-057505-01	J-057505-09	J-057505-10	J-057505-11	J-057505-12	Snx9	66616	NM_025664	29568083	GGAAUUCAGUAGCCGACCA	GGGAAACAGUCGUGCGGGU	GUGUUCAGCUCCAGCGGUU	CUAUGAAACAAUCGCAGAA	0.5045	0.8283	0.6118	0.6446	1.29959	1.2997	0.795475	0.966127	1.09022	0.251655	5314517	9223582	7235563	5569009	0.338955	0.303975	0.829411	0.551466	0.505952	0.241785	Snx9
Plate 10	C09	D-001810-10	D-001810-01	D-001810-02	D-001810-03	D-001810-04	ON-TARGETplus Non-targeting Control	0		0	UGGUUUACAUGUCGACUAA	UGGUUUACAUGUUGUGUGA	UGGUUUACAUGUUUUCUGA	UGGUUUACAUGUUUUCCUA	0.3882	0.6373	0.7691	0.6672	1	1	1	1	1	0	15679130	30343253	8723734	10098560	1	1	1	1	1	0	ON-TARGETplus Non-targeting Control
Plate 10	C10	L-040417-01	J-040417-09	J-040417-10	J-040417-11	J-040417-12	Usp15	14479	NM_027604	21489968	GGAUGAUAUUUACGUGUUU	AGAACCAUUUAAAGCGAAA	CCACAAAGAAAUUAGAUCU	CUAAUUAACGAAAGUGCAA	0.5233	0.6505	0.7916	0.6213	1.34802	1.02071	1.02925	0.931205	1.0823	0.182612	17306839	24848017	6173679	11851500	1.10381	0.818898	0.707688	1.17358	0.950996	0.223269	Usp15
Plate 10	C11	L-055898-02	J-055898-05	J-055898-06	J-055898-18	J-055898-19	Ceacam1	26365	NM_001039187	85719312	CAAUCAAGCUGGACAUAAU	UGGCAUAUUUCCUCUAUUC	AGGUGGAUGACGUCGCAUA	ACAAAGAAAUUGCACGAUU	0.5244	0.6897	0.728	0.6581	1.35085	1.08222	0.946561	0.986361	1.0915	0.182035	2110041	1070232	466680	337907	0.134576	0.0352708	0.0534954	0.0334609	0.0642009	0.0477815	Ceacam1
Plate 10	D02	L-042187-01	J-042187-09	J-042187-10	J-042187-11	J-042187-12	Nck1	17973	NM_010878	34328186	CAGCUACAACGGACAAAUU	UGUUAUAACUCAGCCCAUA	CGGAAAGCAUCUAUUGUUA	GAUCUUUACAAGUGAGCAA	0.4684	0.4859	0.5889	0.5707	1.20659	0.762435	0.7657	0.855366	0.897524	0.210498	12036013	26194665	7900711	10982741	0.767645	0.863278	0.905657	1.08756	0.906034	0.134077	Nck1
Plate 10	D03	L-063671-01	J-063671-09	J-063671-10	J-063671-11	J-063671-12	Clint1	216705	XM_908092	94390060	GAUAAGAACAAGAGCGCGU	GAGGAAACGGUGACGACGA	CCAAUAGAAGUUCGAUAUA	GGUAUAAACAUUCGACAGA	0.4799	0.6289	0.7408	0.6708	1.23622	0.986819	0.963204	1.0054	1.04791	0.126721	15087380	18777176	6529194	6230987	0.962259	0.618825	0.74844	0.617017	0.736635	0.162515	Clint1
Plate 10	D04	L-050442-01	J-050442-09	J-050442-10	J-050442-11	J-050442-12	Nudcd1	67429	NM_026149	30023811	GUAGAAUGUUUGGGUAGUA	GCAGCAAGCAGGACGACAU	GGCAGCACAUGGACAAUUA	GUGUAAGUCUGUAUAGAUU	0.4449	0.6517	0.7791	0.6825	1.14606	1.0226	1.013	1.02293	1.05115	0.0634417	9762880	20755187	3327523	5159478	0.622667	0.684013	0.381433	0.510912	0.549757	0.133145	Nudcd1
Plate 10	D05	L-065348-01	J-065348-09	J-065348-10	J-065348-11	J-065348-12	Epb41	269587	NM_183428	38570128	GGACAUUGUUGCUGGACGU	GCUAAAAGUGCGAAUGGAA	GCGUAAGCUUCAUUAGCAU	GCGAUCAGGGUGAGCAGAA	0.4542	0.6229	0.6726	0.6678	1.17002	0.977405	0.874529	1.0009	1.00571	0.122514	13463628	22642472	7825505	8722094	0.858697	0.746211	0.897036	0.863697	0.84141	0.0657081	Epb41
Plate 10	D06	L-066710-01	J-066710-05	J-066710-06	J-066710-07	J-066710-08	Tnpo3	320938	NM_177296	54312055	UCACCAGGUUGUUUCGAUA	UCAUGAGAUUUCUGCGAGA	AGUCACUAGUGCCGAGGAA	GCAUUGAGUUGGUUGGUGA	0.4859	0.6591	0.6646	0.6748	1.25167	1.03421	0.864127	1.01139	1.04035	0.15978	14736309	27237686	9535186	10003520	0.939868	0.897652	1.09302	0.990589	0.980281	0.0842146	Tnpo3
Plate 10	D07	L-167022-00	J-167022-09	J-167022-10	J-167022-11	J-167022-12	Ddrgk1	77006	NM_029832	141802963	GGACUUGGGCAGCCGUCUA	GCCUAGAGUCCCAACGUGA	UAACAGGUGUGAUUGACGA	GAAGAAGGUGUUAGCGAAA	0.4604	0.624	0.6234	0.631	1.18599	0.979131	0.810558	0.945743	0.980355	0.155258	9612057	20090426	10836554	8582107	0.613048	0.662105	1.24219	0.849835	0.841795	0.285772	Ddrgk1
Plate 10	D08	L-060996-02	J-060996-21	J-060996-22	J-060996-23	J-060996-24	Ddhd2	72108	NM_028102	254692988	GUUAGUAAAUGCCGAAAUA	ACAUAGAUCUGCAGCGGAU	GAAAAUGAGCAGAUCGGAA	AGGCAAGCAUGGUACGUCA	0.4473	0.5978	0.705	0.6523	1.15224	0.93802	0.916656	0.977668	0.996146	0.107089	11090054	22267402	9761846	9774287	0.707313	0.73385	1.119	0.967889	0.882013	0.196646	Ddhd2

## Sheet: sorted
LP_44477 G-CUSTOM-342213															Cytotox fold change						Gaussia fold change
Plate	Well	Pool Catalog Number	Duplex Catalog Number 1	Duplex Catalog Number 2	Duplex Catalog Number 3	Duplex Catalog Number 4	Gene Symbol	GENE ID	Gene Accession	GI Number	Sequence 1	Sequence 2	Sequence 3	Sequence 4	N1	N2	N3	N4	MEAN	STDEV	N1	N2	N3	N4	MEAN	STDEV	Gene	p-value
Plate 1	C08	L-045228-01	J-045228-09	J-045228-10	J-045228-11	J-045228-12	Copb2	50797	NM_015827	29789079	CAGAAUGUGUCGUGUGCGA	GUUGAUGGGCAGCGUUUAA	GGACACACGCACUACGUUA	GUGCGGAGAGAGACGGCAA	1.46707	1.60919	1.32014	1.43505	1.45787	0.118983	0.0059264	0.00402214	0.0099653	0.00846003	0.00709347	0.00264008	Copb2	<0.0001	****
Plate 4	E06	L-064840-01	J-064840-05	J-064840-07	J-064840-08	J-064840-09	Rpl13a	22121	NM_009438	133892386	UGUGAAGGCAUCAACAUUU	CAACGGACUCCUGGUGUGA	GGAAGGUGGUGGUCGUACG	GCACUGCUCCUGUGGGUAG	0.822685	1.08652	0.860877	0.854258	0.906086	0.121441	0.0750924	0.014286	0.028475	0.0148337	0.0331718	0.0287074	Rpl13a	<0.0001	****
Plate 4	F09	L-042793-01	J-042793-09	J-042793-10	J-042793-11	J-042793-12	Snrpe	20643	NM_009227	27883843	GAGAAGACCCCUUGAGCGU	GCGGAUAGAAGGUUGUAUU	GUUUCCAACUAGCAGUGAA	GCACAUUAUUAUUAGGUGA	1.01149	1.20064	1.19583	0.920398	1.08209	0.139188	0.247956	0.0980865	0.0745377	0.046091	0.116668	0.0900699	Snrpe	<0.0001	****
Plate 1	G07	L-063535-01	J-063535-09	J-063535-10	J-063535-11	J-063535-12	Eif3e	16341	NM_008388	45476572	GUGAAUCAGUGCUCGUGAA	CAGUAGCCAUUGUGUAUAA	AUUCUACGCUAUUUGACUA	GCAGGAUGUUAUUUGACUA	0.965498	0.990885	0.869796	0.899848	0.931507	0.0562488	0.216905	0.116625	0.134999	0.0821263	0.137664	0.0571935	Eif3e	<0.0001	****
Plate 9	B03	L-050363-01	J-050363-09	J-050363-10	J-050363-11	J-050363-12	Eif3i	54709	NM_018799	9055369	CAAGUAUAACCGCGAAGGA	CAUCAGAAGACUUUCCGAA	GCCAAAGACCCUAUCGUCA	GUACUUUGAGUUCGAGUUU	1.07957	0.843681	0.745591	0.708419	0.844314	0.166891	0.219476	0.128799	0.148843	0.123115	0.155058	0.0443403	Eif3i	<0.0001	****
Plate 2	F02	L-062260-01	J-062260-09	J-062260-10	J-062260-11	J-062260-12	Nmt1	18107	NM_008707	31982155	AAUGAAAGGGUUCGACGUA	GAACGAGAACUACGUGGAA	GCAGCGAUUGCGAGAACGA	GCUGAAACCUAGCUCGUGA	2.64264	8.27301	2.15476	1.574	3.6611	3.10548	0.243073	0.0162591	0.192023	0.274517	0.181468	0.115266	Nmt1	<0.0001	****
Plate 7	D05	L-041531-01	J-041531-09	J-041531-10	J-041531-11	J-041531-12	Chmp4b	75608	NM_029362	40254161	CUGUAAGACGUGUACGGUA	CGUUUGCAGUUGAAGCGAA	CCAUGAAGGCUGCCCACGA	UGUACUGGCCCUAUGUCUA	1.44208	1.32504	1.22867	1.69113	1.42173	0.199678	0.28605	0.155203	0.301916	0.0382381	0.195352	0.123665	Chmp4b	<0.0001	****
Plate 6	B04	L-050062-01	J-050062-09	J-050062-10	J-050062-11	J-050062-12	Eif3f	66085	NM_025344	21313619	CAGUGAAGUACGCGUAUUA	GAGGGAGCUGCCCGAGUUA	AGAUUGCCCUCAACGAGAA	UUGACAAGCACUCGGUAGA	1.31414	1.16045	0.972321	0.901834	1.08719	0.18657	0.00873642	0.356732	0.265301	0.193673	0.206111	0.147537	Eif3f	<0.0001	****
Plate 5	D04	L-057154-00	J-057154-05	J-057154-06	J-057154-07	J-057154-08	Gbf1	107338	NM_178930	52138535	GCAGCAAGAGUCAUAAGUA	UCAGUGAGUUAUUGAGAAA	GGGAAGCACCCGUUAUUCA	GAUGAGAUGUGCCGACACU	1.06495	1.2005	0.858136	0.923125	1.01168	0.152654	0.124558	0.230912	0.403697	0.302849	0.265504	0.117692	Gbf1	0.0001	***
Plate 3	G02	L-042758-02	J-042758-09	J-042758-11	J-042758-12	J-042758-17	Rrm2	20135	NM_009104	237512999	GAAGCGAGUAGGCGAGUAU	AGAACUUGGUGGAGCGAUU	GGAUGGGAGUCAUGUCGAA	GCGUUGAGGAUGAGCCGUU	1.11341	1.21292	0.879158	0.805315	1.0027	0.192071	0.0376472	0.21661	0.375326	0.505278	0.283716	0.202102	Rrm2	0.0001	***
Plate 2	G07	L-040880-00	J-040880-05	J-040880-06	J-040880-07	J-040880-08	Kif11	16551	NM_010615	45476576	UCAGAUGACUUCCGAUGAA	GUAAAUGGCUGUUGUAAAG	UGAAUAAGCCUGAAGUUAA	CAGUAAGGCUACAGAGUUA	1.14749	1.38925	0.936585	1.10063	1.14349	0.187135	0.388827	0.316793	0.453789	0.139485	0.324723	0.135577	Kif11	0.0002	***
Plate 5	B03	L-065869-01	J-065869-05	J-065869-06	J-065869-07	J-065869-08	Psmd1	70247	NM_027357	74315974	GAUAAUCCAGCACGAGUUA	GGCAGUUGGCAUUGCGUUA	CGUUGAAGAACUCGUGGAA	CAAAGGAUGCAGUACGAAA	0.986847	0.937052	1.1516	1.25319	1.08217	0.146303	0.450925	0.403786	0.312588	0.356831	0.381032	0.0596466	Psmd1	0.0002	***
Plate 9	G04	L-041924-01	J-041924-09	J-041924-10	J-041924-11	J-041924-12	S100a11	20195	NM_016740	31980627	CAUUGGUGGCUUAGCUAUA	GCGGGAAGGAUGGAAACAA	CCUCUUAGUUUCCAUCCAA	ACACCUACCACAACAUGUA	1.06184	0.91223	0.9257	0.799427	0.924798	0.10748	0.667923	0.480596	0.344481	0.377938	0.467734	0.145483	S100a11	0.0005	***
Plate 5	E03	L-062834-01	J-062834-09	J-062834-10	J-062834-11	J-062834-12	Srp54a	24067	NM_011899	89337278	ACUCGACGGUCAUGCGAAA	GAUACAAGUGGUCGUCACA	CUUGUGAGGCCCAGGCGAA	GAAUUGAAGUUGGAUGAUA	1.13679	1.02618	1.08041	1.01541	1.0647	0.0558475	0.498889	0.472426	0.43297	0.60636	0.502661	0.0742487	Srp54a	0.0004	***
Plate 10	C08	L-057505-01	J-057505-09	J-057505-10	J-057505-11	J-057505-12	Snx9	66616	NM_025664	29568083	GGAAUUCAGUAGCCGACCA	GGGAAACAGUCGUGCGGGU	GUGUUCAGCUCCAGCGGUU	CUAUGAAACAAUCGCAGAA	1.29959	1.2997	0.795475	0.966127	1.09022	0.251655	0.338955	0.303975	0.829411	0.551466	0.505952	0.241785	Snx9	0.0017	**
Plate 8	G03	L-054445-01	J-054445-09	J-054445-10	J-054445-11	J-054445-12	Rsl24d1	225215	NM_198609	38348463	AUUGCAAGGUGUUCCGAUU	ACAUGAACUGUGGGCAUAA	CCUUGUGGGUGUUAGGUCU	GCAAGGAGCUCACGGUGGA	0.802907	0.991891	0.987477	1.14865	0.982732	0.141391	1.21828	0.41004	0.210401	0.204782	0.510875	0.481167	Rsl24d1	0.0069	**
Plate 9	D02	L-063202-00	J-063202-05	J-063202-06	J-063202-07	J-063202-08	Stat5a	20850	NM_011488	31981473	GCAACGAGCUGGUGUUCCA	GGACCGAAACCUCUGGAAU	UGAACUACCUUAUCUACGU	GAACACGUAUGACCGCUGU	1.02859	0.987413	0.881025	1.20357	1.02515	0.134218	0.865189	0.712638	0.402985	0.206993	0.546951	0.297223	Stat5a	0.0055	**
Plate 10	D04	L-050442-01	J-050442-09	J-050442-10	J-050442-11	J-050442-12	Nudcd1	67429	NM_026149	30023811	GUAGAAUGUUUGGGUAGUA	GCAGCAAGCAGGACGACAU	GGCAGCACAUGGACAAUUA	GUGUAAGUCUGUAUAGAUU	1.14606	1.0226	1.013	1.02293	1.05115	0.0634417	0.622667	0.684013	0.381433	0.510912	0.549757	0.133145	Nudcd1	0.001	***
Plate 4	E04	L-050607-02	J-050607-17	J-050607-18	J-050607-19	J-050607-20	Tfeb	21425	NM_011549	239835743	GGAUCAAGGAGCUGGGAAU	CAUCAGAAGGUUCGGGAGU	GGUGUGAAGUAGCCGCCUA	CUAAUUGAGAGAAGACGCA	1.03859	1.06062	1.22882	1.13316	1.1153	0.085793	0.794314	0.651018	0.452445	0.389327	0.571776	0.185589	Tfeb	0.0025	**
Plate 5	E11	L-062823-00	J-062823-05	J-062823-06	J-062823-07	J-062823-08	Twf2	23999	NM_011876	31981351	UGACUUCUGCCGAGAGAGA	UCAAUGAGGUGAAGACUGA	CCACGCCACUGAAGAGCUA	CAGAAGACGGUCAACUAUA	1.87212	2.18346	1.31154	1.90056	1.81692	0.365058	0.807682	0.532176	0.633968	0.343654	0.57937	0.19399	Twf2	0.0027	**
Plate 3	D05	L-052370-01	J-052370-09	J-052370-10	J-052370-11	J-052370-12	Btf3	218490	NM_145455	56605978	CGGCCACAGCAGACGAUAA	GAGUCUCAGAUGAAAGAAA	CCUUGCUACUGGAGAGGAU	GAAGGUGAUACUUGCAGAA	0.906911	0.925653	0.737024	0.897952	0.866885	0.08734	0.53017	0.532143	0.794522	0.462524	0.57984	0.146735	Btf3	0.0019	**
Plate 1	C07	L-041821-01	J-041821-09	J-041821-10	J-041821-11	J-041821-12	Naca	17938	NM_013608	41350311	CGAGAGUCACUAUCCGAAA	GUAACUAUUUGACAGCGAA	AGUCAGUACCAGAGCUCGA	GAGCAAAGGCUGUUCGAGC	0.907624	1.07013	0.917766	0.974824	0.967585	0.0744859	0.671595	0.52806	0.680214	0.448037	0.581977	0.113327	Naca	0.0014	**
Plate 3	B05	L-042584-01	J-042584-09	J-042584-10	J-042584-11	J-042584-12	Psmc2	19181	NM_011188	33859603	GGUGCGGACCAGCGGAAAA	CUUCUAAAAUGCCGGAUUA	AAACAGUACUGGAGCGGAG	CAUCAAGUCUUACGCCAAA	1.07703	0.992087	0.867994	1.11331	1.0126	0.108972	0.37467	0.535366	0.71932	0.718391	0.586937	0.165854	Psmc2	0.0023	**
Plate 8	D11	L-063346-01	J-063346-09	J-063346-10	J-063346-11	J-063346-12	Stx5a	56389	NM_019829	34328464	GCAGAGGAACCGUCGGGAA	CAAUCUUGGCAAAGCGCAA	GAGGACAGGUGGCUACUAU	GGAGCAGAGUCCCGAGCUU	0.842432	0.904038	1.14085	1.15722	1.01113	0.161346	0.896677	0.523934	0.359199	0.610618	0.597607	0.225002	Stx5a	0.0051	**
Plate 4	G09	L-061875-01	J-061875-09	J-061875-10	J-061875-11	J-061875-12	Rangap1	19387	NM_011241	31982567	CAGAGAAGCUGCUGCGUCU	AAUCUGUCGUUCUGCGAAA	CGGCUACACCCUCGAGGAA	AGGGAUGACGCCUCAGUAA	0.852297	1.21753	1.08627	0.934299	1.0226	0.162124	0.830809	0.491909	0.246947	0.870755	0.610105	0.295806	Rangap1	0.0144	*
Plate 7	D02	L-043685-01	J-043685-09	J-043685-10	J-043685-11	J-043685-12	Scfd1	76983	NM_029825	58037480	GUGCCAGGAUCUUCGAAAU	ACUGGAAGACAUUGCGAAU	AAGAUGAGGUCAAACGACU	GCAAGACUACUCUGGAUAA	1.01483	0.994494	1.02587	0.94905	0.99606	0.0339269	0.682463	0.579624	0.610759	0.663123	0.633992	0.047236	Scfd1	0.0022	**
Plate 9	C11	L-059338-01	J-059338-09	J-059338-10	J-059338-11	J-059338-12	Ykt6	56418	NM_019661	31543970	GCACAAACUAUAUCCGAGA	ACACAGGCCUGGACGAUCA	CAUUUGUGCAUUCACGAUA	UUACAAAGGCGAUCCGAAA	1.05452	1.14356	0.992358	1.00928	1.04993	0.0677128	0.788364	0.583059	0.603134	0.601961	0.644129	0.0965954	Ykt6	0.0031	**
Plate 7	G02	L-058740-00	J-058740-05	J-058740-06	J-058740-07	J-058740-08	Kpnb1	16211	NM_008379	31543050	GGAGGAGCCUAGUAACAAU	GGUUACAUUUGCCAAGAUA	UCACACAGACACUGACUAA	GGAUAGAGUUCUGGUCCAA	1.05609	1.13393	0.954933	0.845135	0.997522	0.125262	0.755967	0.5248	0.729235	0.574656	0.646165	0.113725	Kpnb1	0.0041	**
Plate 4	F04	L-059532-01	J-059532-09	J-059532-10	J-059532-11	J-059532-12	Zfyve1	217695	NM_183154	34147176	CGUCUUGGCUAACGGAUCA	CGAAACCAUGAGCGGAUAA	GGUCUGGGUAUGUGAUCGA	UGUGUAAGCUACUGGCGUA	1.0219	1.07188	1.33524	0.957565	1.09665	0.165801	0.706143	0.682637	0.417913	0.862194	0.667222	0.18432	Zfyve1	0.0117	*
Plate 8	E11	L-047011-01	J-047011-09	J-047011-10	J-047011-11	J-047011-12	Ckap5	75786	NM_029437	66955861	AGACAAUGCUGUACGGAAU	GGCUAAAGCUCCAGGCGUU	CAAAGGAUGUCAUUCGUAA	AAUAAAGAGCAGUCGCAAA	1.08472	1.18331	0.847792	1.05276	1.04215	0.140979	0.626087	0.352923	1.17787	0.519012	0.668972	0.357393	Ckap5	0.0136	*
Plate 9	C10	L-045252-00	J-045252-05	J-045252-06	J-045252-07	J-045252-08	Pkmyt1	268930	NM_023058	12746437	GGGCGACUCUAUGCUGUUA	GGGAGAUCCUCGCUACAUG	CCAAAGACCGAACUCGUAA	GGACCUAACUGAUGUGGAC	1.25089	1.11158	0.672937	0.820576	0.963996	0.26418	0.564013	0.367325	0.934695	0.872089	0.684531	0.266398	Pkmyt1	0.0333	*
Plate 1	B04	L-056300-01	J-056300-09	J-056300-10	J-056300-11	J-056300-12	Acbd5	74159	NM_028793	27229191	CAAUUUAGAUCCCGGAACA	GAGAGUAGGGAAUAGAAUA	GCGAAAUUAUCUUUGCAGA	ACCAAUGGCUAUAAAGGUA	1.09479	0.928571	1.12089	1.04108	1.04633	0.0852499	0.609142	0.835408	0.653802	0.667707	0.691515	0.0991287	Acbd5	0.0094	**
Plate 3	G03	L-050130-00	J-050130-05	J-050130-06	J-050130-07	J-050130-08	Chd7	320790	NM_001081417	124487248	UAGAAGACCUCCUGCGAAA	GAACGAAAGGCACGGGCAA	GAGUAAUGAUAAACCGAUU	GAAGAGAAGAAGCGGACUU	0.930691	0.971844	1.05018	1.06477	1.00437	0.0638575	0.899066	0.732677	0.447821	0.704782	0.696087	0.186414	Chd7	0.0194	*
Plate 1	G02	L-042217-01	J-042217-09	J-042217-10	J-042217-11	J-042217-12	Hmox2	15369	NM_010443	6754213	GGAAGGGAGAUAUACGUAA	AGGAGGAAAUGGACCGCAA	CCACGGAGCUACACCGGAA	AGAAGUAUGUGGAUCGGAU	1.00111	1.09003	1.08922	0.953521	1.03347	0.0676894	1.1642	0.376981	0.359641	0.912891	0.703428	0.400392	Hmox2	0.0605	ns
Plate 4	E03	L-063234-02	J-063234-09	J-063234-10	J-063234-12	J-063234-17	Vapa	30960	NM_013933	270341397	AGGUAGCACAUUCGGAUAA	UCACUCAAUGAUACGGAAA	CAAAGCUGUUCCACUGAAU	CCACCAAACAUUUCAGAUA	0.899856	1.02083	1.08899	1.06204	1.01793	0.0835561	0.843899	0.584819	0.776409	0.611503	0.704158	0.125929	Vapa	0.014	*
Plate 5	G05	L-065394-01	J-065394-09	J-065394-10	J-065394-11	J-065394-12	Haus6	230376	NM_173400	46559771	CUGUUAAGCAAGUACGAAA	CUAGAGAAGUGUCGUCAGA	GAGAAAACCUUGACAUAUA	GAGUGGUAUUGGUAUAUUA	1.03905	1.15082	1.18473	1.25179	1.1566	0.0888872	0.91603	0.751887	0.607484	0.585472	0.715218	0.152874	Haus6	0.0199	*
Plate 4	D03	L-057323-01	J-057323-09	J-057323-10	J-057323-11	J-057323-12	Kat7	217127	NM_177619	31341373	GUGAAUAUGACUUAGAUCU	GAACCGAAGAUUCCGAUUU	GGGAAGAUGCUGAUCGAUU	UGUUUGAAGUAGACGGCAA	0.911522	1.06963	1.29367	1.15233	1.10679	0.159697	0.991597	0.672009	0.608434	0.598212	0.717563	0.185583	Kat7	0.018	*
Plate 7	D04	L-053294-00	J-053294-05	J-053294-06	J-053294-07	J-053294-08	Prmt7	214572	NM_145404	21703807	GCUAUGUUGUGGAGUUUCA	CGACAGCGCCUACCAAGUG	GAGCGGAGCAGGUGUUUAC	GCACCACGCUGGAUCUCAG	1.33161	1.1556	0.983733	1.12507	1.149	0.142918	0.68335	0.603368	0.948525	0.635931	0.717793	0.157287	Prmt7	0.0184	*
Plate 4	G03	L-048250-00	J-048250-05	J-048250-06	J-048250-07	J-048250-08	Rapgef2	76089	XM_203999	82890202	GCAAGGACACCACCGCAAA	CAAGAUUACUGCCGUAUUU	GAAAAUGGGUGGACAUCUA	GGACAGCGUUGACUCGUGU	1.06335	1.34422	1.24554	1.13038	1.19587	0.124264	0.930373	0.672045	0.564911	0.720828	0.722039	0.153398	Rapgef2	0.0219	*
Plate 1	E06	L-065639-00	J-065639-05	J-065639-06	J-065639-07	J-065639-08	Aak1	269774	NM_177762	73695876	GAAGGUGGAUUCGCUCUUG	GGACUCAAAUCUCCUGACA	GCAGAUAUUUGGGCUCUAG	AAAUGUGCCUUGAAACGUA	0.922463	1.29408	1.07241	0.935814	1.05619	0.172463	1.0754	0.618714	0.625896	0.569077	0.722272	0.23677	Aak1	0.0194	*
Plate 9	D06	L-041210-00	J-041210-05	J-041210-06	J-041210-07	J-041210-08	Bpnt1	23827	NM_011794	39652625	GAACCAUAGUCAGGUGUGU	UAACAGUUCUCAUUGGGAU	GGAGGGAAGUUGACAGACA	GGAGUACACUGAAGGUCUU	1.10173	1.07501	0.990948	1.06304	1.05768	0.0473379	0.840748	0.647327	0.65633	0.748083	0.723122	0.0906731	Bpnt1	0.0182	*
Plate 3	C04	L-065961-01	J-065961-05	J-065961-06	J-065961-07	J-065961-08	Itpripl1	73338	XM_918079	94366880	GUGCAGUGGUUCCGAAACA	UCUUUGAGCUCCUACGACA	CGCACCUGGACGUGUGUAA	UGAUAAGCCUCAUGUUCUU	1.02439	0.941848	0.950742	1.0513	0.99207	0.0541084	0.636373	0.773786	0.791644	0.73231	0.733528	0.0693754	Itpripl1	0.0205	*
Plate 3	D06	L-047415-01	J-047415-09	J-047415-10	J-047415-11	J-047415-12	Tbcb	66411	NM_025548	13384975	ACUACGGGUUGGACGAGAU	GAGAAGCGAUACAGUCGUA	CCGAUAUGAUGAGCCGUUA	UAUAUGGAGCAGACGACAA	1.00041	0.977181	0.96087	1.1766	1.02876	0.0998838	0.633781	0.790295	0.597967	0.922056	0.736025	0.149518	Tbcb	0.0294	*
Plate 4	E08	L-054815-01	J-054815-09	J-054815-10	J-054815-11	J-054815-12	Dnm1l	74006	NM_001025947	71061454	CAAUUGAGCUAGCGUAUAU	CAAAGUACCUGUAGGCGAU	CGUAAAAGGUUGCCCGUGA	UGGCAUAUUUAUAAGACGA	0.830223	0.774775	1.03985	1.0657	0.927637	0.14664	0.891154	0.520539	0.883843	0.649746	0.73632	0.182385	Dnm1l	0.044	*
Plate 3	E05	L-064450-00	J-064450-05	J-064450-06	J-064450-07	J-064450-08	Bag3	29810	NM_013863	31982381	GGCAGGAGCAGUCUGGGUA	AAUCAUGGGUGCCGUGGUA	GUUCAGACCAUCUUGGAAA	GCCAACAGCUAGAAGCCAA	1.09939	1.15918	0.959834	1.14172	1.09003	0.0903565	0.660368	0.798887	0.633626	0.852431	0.736328	0.106005	Bag3	0.0271	*
Plate 10	B08	L-062850-00	J-062850-05	J-062850-06	J-062850-07	J-062850-08	Psmb3	26446	NM_011971	31981321	CGACUGAACUUGUAUGAGC	CGGAUGGACUAACCUGUGC	GGUCCCAUCUCCCUUUUGU	CCGAACAAAUGUAUGGGAU	1.10742	1.02244	0.985308	1.00225	1.02935	0.0542118	0.816965	0.735568	0.662416	0.731426	0.736594	0.063218	Psmb3	0.0212	*
Plate 10	D03	L-063671-01	J-063671-09	J-063671-10	J-063671-11	J-063671-12	Clint1	216705	XM_908092	94390060	GAUAAGAACAAGAGCGCGU	GAGGAAACGGUGACGACGA	CCAAUAGAAGUUCGAUAUA	GGUAUAAACAUUCGACAGA	1.23622	0.986819	0.963204	1.0054	1.04791	0.126721	0.962259	0.618825	0.74844	0.617017	0.736635	0.162515	Clint1	0.0277	*
Plate 8	G06	L-063092-01	J-063092-09	J-063092-10	J-063092-11	J-063092-12	Utp20	70683	XM_924863	94388808	GGUGAGAAAUUGAGACCGA	AAGACAAGCCACUGCGUUU	UGAUGAUGGUCAACGAUGA	UCAGCAAGGUCGACCGUGA	1.0179	1.16574	1.13142	1.21539	1.13261	0.0838842	1.22569	0.61467	0.497648	0.611327	0.737334	0.330085	Utp20	0.0205	*
Plate 4	F06	L-047145-01	J-047145-09	J-047145-10	J-047145-11	J-047145-12	Lrrfip1	16978	NM_008515	6678721	CCAUAAGGAGCGAACGAGA	CUGACGAAGACGAGCGCUU	GCGAUGGUCUAGACGUAAA	CGGAGAAACACGUCGGCUU	0.951005	0.950638	1.04171	1.02136	0.991179	0.0473351	0.92435	0.701294	0.481143	0.850666	0.739363	0.195564	Lrrfip1	0.0484	*
Plate 4	C08	L-040503-02	J-040503-18	J-040503-19	J-040503-20	J-040503-21	Irs1	16367	NM_010570	161086993	GAGAAGAAGUGGCGGCACA	CGUCAAAGCUAUGUGGAUA	GUUGAAUGGAAGCGAACUA	GGUUCUAGUCCCUGCGAUU	1.0795	1.12594	1.18783	1.01902	1.10307	0.0714763	0.853484	0.65875	0.731483	0.722338	0.741514	0.0813543	Irs1	0.0261	*
Plate 8	D09	L-058096-01	J-058096-09	J-058096-10	J-058096-11	J-058096-12	Dnajc10	66861	NM_024181	26190605	CGACAGUGGUAUUCAAUCA	GCUACUACCGUUACGAUUU	GAUGAAGAUCUACGGAAAA	GUACAAUGGAGAUCGGUCA	0.738922	1.05694	0.981281	1.17676	0.988475	0.184813	1.17813	0.580225	0.710993	0.499943	0.742324	0.30328	Dnajc10	0.0257	*
Plate 9	F04	L-061236-01	J-061236-09	J-061236-10	J-061236-11	J-061236-12	Srp68	217337	NM_146032	47271534	GCAAUCAGGCGAAACGAGA	CAAAGACGCCUCCGGAAAA	ACGGAGACUUCCAGCGGUA	UCUCAGGAAUGUUGCGCUU	1.05341	0.904916	0.907595	0.947196	0.95328	0.069498	0.853514	0.729138	0.597127	0.803265	0.745761	0.111483	Srp68	0.0331	*
Plate 3	C08	L-058560-01	J-058560-09	J-058560-10	J-058560-11	J-058560-12	Mepce	231803	NM_144913	31543171	UCGUCUUCGUCACGGGUAA	GUACUAUGGCUAUCGCAAU	GGACAUUGAUCCACGGCUU	AGAAAGUCUCUCACGGAAA	1.06585	1.05539	0.769248	1.27699	1.04187	0.208456	0.573037	0.524535	0.997136	0.890637	0.746336	0.23306	Mepce	0.0551	ns
Plate 3	D02	L-045143-01	J-045143-09	J-045143-10	J-045143-11	J-045143-12	Utp3	65961	NM_023054	12746429	GCAGAGAAGAACAGCGGUA	UGGCAAUUAUUUUAGGUCA	UAGAAAGGCUUGUUACCUA	GCACAUGGACAUCCUGUUA	1.0561	1.01564	0.935666	0.730762	0.934542	0.144776	0.889984	0.754969	0.733625	0.613254	0.747958	0.113389	Utp3	0.0335	*
Plate 7	E04	L-063361-01	J-063361-09	J-063361-10	J-063361-11	J-063361-12	Fam134b	66270	NM_025459	31982729	CUGGAAAAUGGGACGGGAA	GGCCAUUAACCGGGAAUCA	AAGAAGCAGCAGUUGGAUA	GUAAGAAAUCCUCAGGCUU	1.12744	0.938899	0.9144	0.8519	0.958161	0.118651	0.652476	0.712221	0.746613	0.880745	0.748014	0.0966578	Fam134b	0.0321	*
Plate 6	E03	L-047162-00	J-047162-05	J-047162-06	J-047162-07	J-047162-08	Ttk	22137	NM_009445	6678462	GAGCUACCGCAACGAGAUA	GCAGCUCCUUGGAUGAUUA	UCAGUUAACGGAAGAAUUU	GAUGGAAUGCUAAAGCUAA	1.23335	1.53114	0.938396	1.07921	1.19552	0.25411	0.819812	0.571952	0.89971	0.709971	0.750362	0.142115	Ttk	0.0414	*
Plate 4	F05	L-056464-01	J-056464-09	J-056464-10	J-056464-11	J-056464-12	Hid1	217310	NM_175454	29825824	GGAGUAGGGUAUCGAGAGU	GAAAGUACCAGGCGAACUC	UGACAAGGGUCUGACGGAU	GGACCCACCUAUCUGGUAU	1.0061	1.09291	1.3041	0.955809	1.08973	0.153724	1.0264	0.670451	0.371482	0.948592	0.754232	0.297417	Hid1	0.0882	ns
Plate 1	C10	L-062950-01	J-062950-09	J-062950-10	J-062950-11	J-062950-12	Polr2b	231329	NM_153798	24418910	GGACAUCAUUGUAUCCGAA	GUUAAGAAAUCUCACGUAU	CCAUAAAGACCCCGAACAA	CCACUUACUACCAGCGUUU	0.939714	0.982701	1.0362	1.00235	0.990243	0.0402866	0.981584	0.736716	0.676031	0.634753	0.757271	0.155295	Polr2b	0.0371	*
Plate 3	F05	L-059787-01	J-059787-09	J-059787-10	J-059787-11	J-059787-12	Ctbp2	13017	NM_009980	34328171	UGAGAGUGAUCGUGCGAAU	ACUGAGAUCCGCCGAGCAA	GCCUGAAGCUAAUCCGAUA	GGGAAGACUAGGACGUGAU	0.961992	0.91866	0.957993	1.15925	0.999475	0.108299	0.797747	0.724097	0.497652	1.02726	0.761689	0.218294	Ctbp2	0.0558	ns
Plate 10	B06	L-042346-00	J-042346-05	J-042346-06	J-042346-07	J-042346-08	Pxn	19303	NM_133915	22902121	GGCAAAGCGUACUGUCGUA	GUGUACAGCUCCAGUGCUA	UGGCGUCACUGUCAGAUUU	GAACUUGACCGGCUGUUAC	1.16023	0.965636	0.923547	1.07344	1.03071	0.106956	0.689071	0.777865	0.793095	0.789013	0.762261	0.0492159	Pxn	0.0369	*
Plate 10	C03	L-055507-01	J-055507-09	J-055507-10	J-055507-11	J-055507-12	Uhrf1	18140	NM_010931	31981595	CCACACACUCUUCGAUUAU	CACGUGAGCUAUACGGCAA	GGAAGUGUUUCACGUGGAA	CUGCAGAGGGCAACCGCUA	1.20067	0.852032	0.945391	0.996853	0.998736	0.147364	0.747445	0.907772	0.774238	0.622247	0.762925	0.117102	Uhrf1	0.0468	*
Plate 9	F05	L-051021-01	J-051021-09	J-051021-10	J-051021-11	J-051021-12	Rabgap1	227800	NM_001033960	76880497	GCUCUUAUGUGAGGGAAUA	GAGAAGUGGUGUUCCUGAA	ACAAAUAAUGGGAGUGAUG	CAUUCAGUGUUCUGGUCAA	1.0809	0.860861	0.956384	0.872288	0.942607	0.101556	0.852482	0.92741	0.459363	0.814619	0.763468	0.208084	Rabgap1	0.0901	ns
Plate 6	E02	L-062246-00	J-062246-05	J-062246-06	J-062246-07	J-062246-08	Mpp1	17524	NM_008621	31982179	GCACCAAAUUUGAAACAGU	GGGAAGGAGUAUCAUUUCA	GAGUUCGUCUCAUACAAUU	UAACCGACCUGAGACUUCA	1.02693	1.22657	0.93117	0.910815	1.02387	0.144303	0.85804	0.852488	0.570162	0.784137	0.766207	0.134948	Mpp1	0.0601	ns
Plate 7	E07	L-055202-01	J-055202-09	J-055202-10	J-055202-11	J-055202-12	Tnpo1	238799	NM_178716	31341325	GUAUAUCAGCGUUGCGUAA	GAUGAAAAUUGGAGGCGAU	UCGCAAAUGUUUAUCGUGA	AGUUGAAACAUGAUCGCUA	1.08812	1.01581	0.904	0.833333	0.960314	0.11359	0.605664	0.665001	1.01576	0.794706	0.770284	0.181697	Tnpo1	0.0495	*
Plate 7	F06	L-063597-01	J-063597-09	J-063597-10	J-063597-11	J-063597-12	Pcyt2	68671	NM_024229	31980841	ACUUCUGUGUUCACGGCAA	UGGAGUAUGAAGCACGGAA	AGACAGAGAUUGUACCCGA	GUGGACAGGAUAAGCAGAU	1.16978	0.875666	0.941867	0.864997	0.963078	0.141936	0.684247	0.736811	0.768865	0.897339	0.771816	0.0906613	Pcyt2	0.0501	ns
Plate 4	G06	L-063792-00	J-063792-05	J-063792-06	J-063792-07	J-063792-08	Prkar2b	19088	NM_011158	45598395	GUUCAACGCUCCAGUUAUA	GAAGAUGCGUCGGUAACUA	ACAAUUAGUUGCGCUGUUU	AAACCGAUGAUCAGAGAAA	1.0752	1.60923	1.04057	1.18145	1.22661	0.26203	0.852403	0.655367	0.802875	0.776646	0.771823	0.0837509	Prkar2b	0.0528	ns
Plate 1	G05	L-059919-01	J-059919-09	J-059919-10	J-059919-11	J-059919-12	Cep85	70012	NM_144527	31541891	CCUGAACAGUAACGAGCAU	CCUCCAUGCUCACGGGUAU	GGAAAGGGUCAAAGGUCGU	GGGAGAAGCAGCAGCGUAU	1.00946	1.0865	1.17856	0.952137	1.05666	0.0981549	1.05502	0.746278	0.382476	0.908595	0.773091	0.289334	Cep85	0.1162	ns
Plate 1	E03	L-048388-01	J-048388-09	J-048388-10	J-048388-11	J-048388-12	Stip1	20867	NM_016737	14389430	CGAGAGGACUACCGGCAGA	CGUCAGACCUGGGCACGAA	CCAAUAAUCUCCAGCUUAA	GGGCAAGGGUUAUUCAAGA	0.9156	1.15625	1.15658	1.10887	1.08432	0.114695	1.09767	0.74998	0.80455	0.448101	0.775074	0.26613	Stip1	0.0744	ns
Plate 9	D11	L-048926-01	J-048926-09	J-048926-10	J-048926-11	J-048926-12	Trove2	20822	NM_013835	7305522	GAAAGUGAAGCGCACGAAA	CUGAGAGAGUACCGAAAGA	AGUCUAAAGAGGUAUGGAA	GUUUAUAUAGGCUGAGGAA	1.06449	1.07297	0.913826	1.09688	1.03704	0.0832805	0.935677	0.767797	0.692075	0.710215	0.776441	0.110957	Trove2	0.0534	ns
Plate 3	F03	L-053559-01	J-053559-09	J-053559-10	J-053559-11	J-053559-12	Spats2	72572	NM_139140	20982832	GGUACCGAGUUGUCGUUAA	GCUCAAAGAAUGGAUAGUA	CUGAAACAGAGUAUCGAUU	AAACGCGGUACGUGCGAUA	1.10467	1.05153	1.00311	0.916959	1.01907	0.0797144	0.80266	0.89608	0.402358	1.03561	0.784177	0.271949	Spats2	0.1383	ns
Plate 5	D05	L-064521-00	J-064521-05	J-064521-06	J-064521-07	J-064521-08	Eif4g2	13690	NM_013507	34486093	GGUGAGCAUUUCCGAACUA	GUAAGAGGCAUACUAAAUA	GGGACUUGCUGAUAUGUUU	CAAGGACAGUCGAAGGAUA	1.03561	1.18867	1.20331	1.14846	1.14401	0.075896	1.01786	0.712062	0.597547	0.813786	0.785313	0.178428	Eif4g2	0.0655	ns
Plate 10	C06	L-042274-01	J-042274-09	J-042274-10	J-042274-11	J-042274-12	Pdxdc1	94184	NM_053181	88758581	CAGACAAGAUUGGACGUUU	GCUGCAACCAAGUGCGAUA	GGUAUGAGCAUGCGAAUGA	CCUCAGAUUCAGCGUUUAA	1.127	1.04754	1.01638	1.05291	1.06096	0.0468784	0.798825	0.818638	0.670621	0.887111	0.793799	0.0904103	Pdxdc1	0.0851	ns
Plate 7	C03	L-063111-01	J-063111-09	J-063111-10	J-063111-11	J-063111-12	Wwox	80707	NM_019573	31980961	CAUUUACCGUGGACGAUAA	AGACUGACGAGAACGGACA	UGUAAAAGCACACGUGAUU	CCGAAGCAUUCAAGGCCAA	1.19858	1.14476	1.02787	0.983305	1.08863	0.100043	0.667072	0.713008	0.910964	0.911683	0.800682	0.129128	Wwox	0.1058	ns
Plate 9	F06	L-060606-00	J-060606-05	J-060606-06	J-060606-07	J-060606-08	Chaf1a	27221	NM_013733	31560498	GCGCUAUGAUGGACAGGUU	UCACACAGGCUCUCACGUA	GUACCGAGUGUGGUCAUUA	GCACGUGGGAUGUGUAUGG	1.04034	0.952883	0.873501	0.872015	0.934684	0.0799259	1.00393	0.632585	0.798866	0.778078	0.803364	0.152808	Chaf1a	0.092	ns
Plate 1	B02	L-062731-00	J-062731-05	J-062731-06	J-062731-07	J-062731-08	Stk38	106504	NM_134115	19527343	GCUGCGAUAUCUAUUGAAA	UGAGUAAUCAUACGAAGGA	GCAGACGGGUUACAACAAG	GGGCAUGUGUACGCAAUGA	0.95882	0.999442	1.2352	1.04261	1.05902	0.122334	1.25215	0.852033	0.497052	0.623385	0.806156	0.331647	Stk38	0.0758	ns
Plate 9	E09	L-064318-01	J-064318-09	J-064318-10	J-064318-11	J-064318-12	Tex2	21763	NM_198292	51988885	CAUCAAGGAGCCCGAAAUA	GGUCUGAUGUGGUGUCGAA	CAUUGAACUUGGUCGGCAA	CGUUGGAGGUCAUCGAACA	1.375	1.01429	1.01893	0.894938	1.07579	0.207565	0.78345	0.886769	0.569304	0.993155	0.80817	0.1808	Tex2	0.1212	ns
Plate 8	E10	L-041440-01	J-041440-09	J-041440-10	J-041440-11	J-041440-12	Picalm	233489	NM_146194	32567787	GGAAGAACAGGCUCGUUUA	GCGGACAGUUUGUUUGAAA	CAUUAGAGCGCUCCAGUAA	UGCCAUGAUUUAAGACUAA	0.84385	0.959791	0.970436	0.984518	0.939649	0.064664	1.19499	0.650915	0.686639	0.705279	0.809456	0.258011	Picalm	0.0544	ns
Plate 3	G04	L-049041-01	J-049041-09	J-049041-10	J-049041-11	J-049041-12	Larp4	207214	XM_994715	94398911	GCCCUAAAUAUGACGGAUU	UUUAAAUGGUCUAACGGAA	UGACAUAAACAUCGUAGUA	CCAAAGACUCAGUGGCGUU	0.997561	1.03073	0.891472	1.19542	1.0288	0.125966	0.699847	0.867926	0.885817	0.792006	0.811399	0.0847609	Larp4	0.1202	ns
Plate 3	E03	L-040516-01	J-040516-09	J-040516-10	J-040516-11	J-040516-12	Arfgap1	228998	NM_145760	31542138	GGGAGCAUUUCCUACGUAU	AGUAAGGGAUGGCGUGAUG	AAGAACAGCAAUAGCGAUG	CCUUAGAGGGCCACAGCUA	1.13333	1.02135	1.04074	1.02196	1.05435	0.0534225	0.817657	0.810583	0.756537	0.861898	0.811669	0.0432031	Arfgap1	0.1126	ns
Plate 10	B05	L-043880-01	J-043880-09	J-043880-10	J-043880-11	J-043880-12	Ssb	20823	NM_009278	6678142	ACUAGAAGGACAUGCGGAA	GUAUAAUGCUGGUAGAUCA	GGAAAAGGGAAGGGUAAUA	AAGAAUGGCUAGACGAUAA	1.19165	0.941158	0.639839	0.848022	0.905168	0.22879	0.755608	0.616665	0.906118	0.97043	0.812205	0.158423	Ssb	0.1246	ns
Plate 3	D08	L-040558-00	J-040558-09	J-040558-10	J-040558-11	J-040558-12	Asap1	13196	NM_010026	65301463	GUACAUCACUGCAAAGUAU	GAAAGAAGUAGGUGGUUUA	GAGAAACUGCCUUGGAUAU	CAAGUAAGACGGCCAACAA	1.05711	1.14851	0.910692	1.25411	1.09261	0.145556	0.639644	0.617789	0.992053	1.00162	0.812777	0.212758	Asap1	0.1192	ns
Plate 9	B09	L-046247-01	J-046247-09	J-046247-10	J-046247-11	J-046247-12	Yap1	22601	NM_009534	6678614	CCGAAAUCUUGGACGUGGA	GAAUAAAGGAUGGCGUCUU	UCUUAAAUCACAACGAUCA	AAGGAGAGACUGCGGUUGA	1.10328	1.02875	1.00694	0.967253	1.02655	0.0571347	0.916607	0.877158	0.687227	0.7734	0.813598	0.10366	Yap1	0.1246	ns
Plate 5	C09	L-045175-00	J-045175-05	J-045175-06	J-045175-07	J-045175-08	Myo5a	17918	NM_010864	6754783	GAACCUGAUUCUAGAACUA	GCACAAGCAUAUAUUGGUU	CAACACGUCUCGCCAGAAU	GAUACUCCGUGAAUACAAA	0.983408	1.08824	1.02276	1.13585	1.05756	0.0677758	0.919135	0.748923	0.772162	0.82382	0.81601	0.0755404	Myo5a	0.1205	ns
Plate 9	F02	L-040559-01	J-040559-09	J-040559-10	J-040559-11	J-040559-12	Agap3	213990	NM_139153	21040228	CAGCCUUGGUUCACCGAUA	ACCCUAGCCUGCACGAUUA	AGACAUACGGGGACGGUGA	UGGCAAUGGAGCGGAGUAA	1.16312	1.36979	0.777451	1.03766	1.08701	0.247669	1.03914	0.562874	0.902413	0.763596	0.817007	0.203368	Agap3	0.135	ns
Plate 1	F04	L-048735-01	J-048735-09	J-048735-10	J-048735-11	J-048735-12	G3bp1	27041	NM_013716	7305074	GGGCAUCUGUGACGAGUAA	CAGGAGGACUUGAGGACGU	CGAGAGCAGCGAAUCAAUA	CCGACGAUGUGCAGAAGAG	0.903728	1.14695	1.11792	0.98589	1.03862	0.114018	1.31381	0.712119	0.50585	0.741232	0.818253	0.346589	G3bp1	0.0581	ns
Plate 4	E09	L-062817-01	J-062817-09	J-062817-10	J-062817-11	J-062817-12	Ascc3	77987	XM_900193	94387975	UUGAAGUUGAAGCGAUCUA	GAGAAGUACUUAAACGCAA	UGCUAAAAGCGGCGAUGAA	GUUGAAGAUCUUUGCUGUA	0.967516	1.16761	1.0857	1.00249	1.05583	0.0895	1.05761	0.598679	0.631245	0.999826	0.821839	0.240412	Ascc3	0.125	ns
Plate 3	G05	L-059271-01	J-059271-09	J-059271-10	J-059271-11	J-059271-12	Txnl1	53382	NM_016792	31543901	AAGCUUAAGUGUUCGUCAU	UUGUAGUGUAAUCGUGAUA	GCUUGAUUCUCUUCGGAAA	GCGUUCAGCUCUAUGAGUA	0.936585	1.03128	1.08447	1.24691	1.07481	0.130015	0.858884	0.901041	0.500448	1.02845	0.822206	0.226293	Txnl1	0.2014	ns
Plate 4	E07	L-044284-01	J-044284-09	J-044284-10	J-044284-11	J-044284-12	Sncg	20618	NM_011430	6755591	GCGUCAACACAGUGGCCAA	GGGUUAUGUAUGUGGGCAC	AGGCCAAUGCCGUGAGUGA	GGAGAAGACUAGAAGGCUG	0.987078	1.01483	1.06742	0.99005	1.01484	0.0371924	1.02119	0.567213	0.849817	0.858544	0.82419	0.188575	Sncg	0.1627	ns
Plate 5	B07	L-041371-01	J-041371-09	J-041371-10	J-041371-11	J-041371-12	Eif4g1	208643	NM_001005331	56699433	CCUAAGAGGGAACGGAAAA	CGAAAGGAAACUCGCAAGA	GCCAAAGAGGAGACGGAAA	GAGCAGAAGUAUGAGUACA	1.21287	0.866033	0.972184	1.09477	1.03646	0.150219	0.832869	0.906477	0.729384	0.836121	0.826213	0.0729396	Eif4g1	0.1515	ns
Plate 5	B05	L-055549-01	J-055549-09	J-055549-10	J-055549-11	J-055549-12	Fndc3b	72007	NM_173182	27502352	CCACUGAUGUCUUUCGCAA	GAAACGACAUACCGGAUCA	GUACAAUGGCUACGGGAAA	CAGGAGGAUGAGAACGAUA	1.06556	0.860294	1.04059	1.19328	1.03993	0.137164	0.846437	0.858461	0.821302	0.779089	0.826322	0.0350889	Fndc3b	0.1507	ns
Plate 10	C04	L-056233-01	J-056233-09	J-056233-10	J-056233-11	J-056233-12	Ubxn4	67812	NM_026390	85861251	CAAACAGGCAGGAACGGAA	CAACAGAUGCACUCGUCAA	GGAUCACUCUUCAACGUUA	GGACGGUGCUUUAUCCAUU	1.23055	0.862859	1.0065	0.968525	1.01711	0.154729	0.809477	1.05439	0.619068	0.829081	0.828004	0.178184	Ubxn4	0.1368	ns
Plate 9	E08	L-040895-00	J-040895-05	J-040895-06	J-040895-07	J-040895-08	Cap1	12331	NM_007598	31560729	GGUCAGAGCUUACUUGAGU	GAUAGUCAGUGCCAAAUCU	UCAAGGAGUUUCAUACUAC	CCAAUCCCGUGGCAGAGUA	1.05142	1.01242	0.878909	0.881566	0.956078	0.0890148	0.689874	0.843472	0.851437	0.928802	0.828396	0.100047	Cap1	0.1618	ns
Plate 9	B04	L-043975-01	J-043975-09	J-043975-10	J-043975-11	J-043975-12	Bcar3	29815	NM_013867	7304924	GGUGUCUGGAGGAGCGUUA	CCGAAGUCAACCAGAACGA	GGGAUGACCAGGCGAGACA	GUGCAGUACCAAUUCGAGA	1.22606	1.09151	0.996591	0.998499	1.07817	0.108094	0.956069	0.798765	0.456759	1.11204	0.830909	0.280311	Bcar3	0.1911	ns
Plate 3	E02	L-040706-00	J-040706-05	J-040706-06	J-040706-07	J-040706-08	Smad3	17127	NM_016769	31543221	GAACUUACAAGGCGACACA	GGACGCAGGUUCUCCAAAC	CCAUGGAGCUCUGUGAGUU	GGAUUGAGCUACACCUGAA	1.09187	1.22102	0.912763	0.899428	1.03127	0.15395	0.889964	0.69176	0.886491	0.856027	0.831061	0.0941099	Smad3	0.1808	ns
Plate 7	B06	L-040355-01	J-040355-10	J-040355-11	J-040355-12	J-040355-13	Ttc37	218343	XM_993739	94396253	CGGACAUGGCAUAGAUUGA	GAUUGUGAGACUUAAGUAA	UGGAACAAGCGCUGGGAUA	GAGUGAUCUUACUGAGUUA	0.976574	1.09343	0.867333	0.947899	0.971309	0.0936301	0.797593	0.787652	0.951667	0.791527	0.83211	0.0798097	Ttc37	0.1475	ns
Plate 5	D09	L-062006-00	J-062006-05	J-062006-06	J-062006-07	J-062006-08	Capn1	12333	NM_007600	31982478	GCGCCAAGCAGGUAACUUA	CACAAAGACCUGCGCACUA	GGAACCGCAUCCGAAAUUA	GUUGUGACCUUUGAUCUAU	0.992513	1.0226	1.06537	1.10582	1.04657	0.0495339	0.901988	0.823539	0.790363	0.819824	0.833928	0.0477387	Capn1	0.1709	ns
Plate 4	D02	L-058881-00	J-058881-09	J-058881-10	J-058881-11	J-058881-12	Stat1	20846	NM_009283	31543777	GAUGAGAUGUCCCGGAUAG	UAAGCGAACUGGAUACAUC	GAUCAAGUCAUGUGCAUAG	GGAAGAAUCCACCAACGGA	0.850682	1.00488	1.27239	1.18349	1.07786	0.187915	1.28696	0.809236	0.637722	0.602022	0.833985	0.315238	Stat1	0.0738	ns
Plate 6	C06	L-041744-00	J-041744-05	J-041744-06	J-041744-07	J-041744-08	Cse1l	110750	NM_023565	12963736	UUGCGAAGCUGAUCGAGUA	GCUGUGGACUCCUUUGUUA	UCGAAAGGCUGUUCACUAU	UGCAGUAUCUCCAAGGUUA	0.892807	1.10522	0.977465	0.865536	0.960257	0.107753	0.799437	0.900446	0.845365	0.792954	0.83455	0.0497407	Cse1l	0.1763	ns
Plate 4	B06	L-062123-00	J-062123-05	J-062123-06	J-062123-07	J-062123-08	Mcm2	17216	NM_008564	6678825	UAUCAGAACUACCAACGUA	GAUCGAGAGUAUUGAGAAU	AAGAGAACCGUGAGAGUUU	UAACACCGCCAACGGCUUU	1.02136	1.06569	1.18797	1.0499	1.08123	0.0734894	1.15654	0.651469	0.781774	0.752552	0.835583	0.221133	Mcm2	0.1001	ns
Plate 4	B07	L-058385-01	J-058385-09	J-058385-10	J-058385-11	J-058385-12	Rnf219	72486	NM_026047	88759343	UCUCACAGCUGACGGGUUA	GAACAGUAUGAACGUGAAA	UUAGAGAGAUGAUCGGAUU	GAUGAUGUGGAUAAGUUAA	0.957645	1.06682	1.04342	1.1434	1.05282	0.0764794	1.06271	0.695773	0.864693	0.727611	0.837697	0.166953	Rnf219	0.1468	ns
Plate 4	F03	L-053983-00	J-053983-05	J-053983-06	J-053983-07	J-053983-08	Eif4g3	230861	NM_001256198	371876056	GGACAAGGCUUCACGACGA	GGCCAAGAACAGUCGUGUA	CAAGAAACCCUGUAGCGUA	GAGAGAUGUUGGAGACCGU	0.897882	1.18637	1.07113	1.08326	1.05966	0.119606	1.00575	0.608651	0.921121	0.816079	0.837902	0.171398	Eif4g3	0.1911	ns
Plate 1	D09	L-042297-01	J-042297-09	J-042297-10	J-042297-11	J-042297-12	Ranbp2	19386	NM_011240	30842801	GUAGAAUGUUAUAAGCGUU	UCAUGUAAAUAUCCGACUA	AAUUAAACCCAACGCAAAA	GUACUCUGAUUCACCGAAA	1.00631	1.04148	1.02069	0.862222	0.982674	0.0815896	0.995016	0.836311	0.52411	1.00081	0.839061	0.223373	Ranbp2	0.2215	ns
Plate 4	C06	L-053821-01	J-053821-09	J-053821-10	J-053821-11	J-053821-12	Urb1	207932	XM_976136	94401408	UUAAGUGGGUUCCGAGACA	GCUCGAUGUUGUCCGCAAU	AGGACAAGACUGCGAGAGU	GUGCUGAGUUAUCGGGCCA	1.00646	0.901089	1.04457	1.01141	0.990882	0.0622066	1.06725	0.85276	0.801954	0.638682	0.840163	0.176809	Urb1	0.1661	ns
Plate 8	B05	L-062555-01	J-062555-09	J-062555-10	J-062555-11	J-062555-12	Ephx1	13849	NM_010145	31981782	AUAGAUAGGUUCCGGGCAU	CUGCAGUGAUGACGCUACA	GGUUUAAAUUCGGUGGCCA	GGGCAGUCGCUUCCACUAU	0.79883	0.989187	1.0133	1.09815	0.974866	0.12632	1.21676	0.68864	0.810621	0.647048	0.840767	0.260096	Ephx1	0.0967	ns
Plate 10	D05	L-065348-01	J-065348-09	J-065348-10	J-065348-11	J-065348-12	Epb41	269587	NM_183428	38570128	GGACAUUGUUGCUGGACGU	GCUAAAAGUGCGAAUGGAA	GCGUAAGCUUCAUUAGCAU	GCGAUCAGGGUGAGCAGAA	1.17002	0.977405	0.874529	1.0009	1.00571	0.122514	0.858697	0.746211	0.897036	0.863697	0.84141	0.0657081	Epb41	0.2136	ns
Plate 10	D07	L-167022-00	J-167022-09	J-167022-10	J-167022-11	J-167022-12	Ddrgk1	77006	NM_029832	141802963	GGACUUGGGCAGCCGUCUA	GCCUAGAGUCCCAACGUGA	UAACAGGUGUGAUUGACGA	GAAGAAGGUGUUAGCGAAA	1.18599	0.979131	0.810558	0.945743	0.980355	0.155258	0.613048	0.662105	1.24219	0.849835	0.841795	0.285772	Ddrgk1	0.1016	ns
Plate 8	F09	L-062783-01	J-062783-09	J-062783-10	J-062783-11	J-062783-12	Surf4	20932	NM_011512	31981472	UCUUAGUAGCCAUCGGUUU	CAGCGUGACUAUAUCGACA	CCAAACACCAAACGGUUAA	GACCAGUUCCUUCGAGUCA	0.933357	1.12705	0.999225	0.810011	0.96741	0.1322	1.19444	0.540548	0.737658	0.895413	0.842014	0.27618	Surf4	0.1417	ns
Plate 1	D06	L-040902-00	J-040902-05	J-040902-06	J-040902-07	J-040902-08	Tln1	21894	NM_011602	76253947	CGAAUGACCAAGGGUAUUA	GAUAGGCGCUCACAUCAAA	GCACAUACGUCAGGAACUG	GAAGGGAGAGCGUAAGAUC	1.0089	1.27232	1.03349	0.892101	1.0517	0.159487	1.0771	0.743734	0.591778	0.959083	0.842924	0.216983	Tln1	0.1653	ns
Plate 7	G07	L-060939-01	J-060939-09	J-060939-10	J-060939-11	J-060939-12	Snx5	69178	NM_024225	31560123	CUUACUGAAACAACGGAUU	AGUGUUAGACGGAAGAAUA	AUUUCAGAGCCCAGAGUUU	CGAGAGAAGAUGCAGAAAC	0.988395	1.0579	1.078	1.00144	1.03143	0.0432864	0.975013	0.5625	0.964278	0.871824	0.843404	0.192913	Snx5	0.2345	ns
Plate 1	C05	L-056201-00	J-056201-05	J-056201-06	J-056201-07	J-056201-08	Avl9	78937	XM_132538	94377387	CAGUAUAGACCUCGAAAGA	UUACAACCGUAGCGGAAUA	GGUCACAACCAGCCGGAAU	GAAUAGUGAACGUGGCAAA	1.02393	1.03144	1.10861	1.01508	1.04476	0.043087	1.11668	0.838342	0.676391	0.74863	0.845011	0.192849	Avl9	0.1394	ns
Plate 4	C09	L-051168-01	J-051168-09	J-051168-10	J-051168-11	J-051168-12	Zc3h15	69082	NM_026934	34368583	GAAGAUGAUUGUCGUUGUA	CAGCUACAGUGCCGUGUUA	ACUUAAGACACUUGCGUUU	UAACAAGUAUGGCUGGUUU	0.961055	1.02721	1.03985	0.980685	1.0022	0.0374128	0.856792	0.766723	0.792518	0.975706	0.847935	0.0932209	Zc3h15	0.1989	ns
Plate 3	F10	L-053857-01	J-053857-09	J-053857-10	J-053857-11	J-053857-12	Pdap1	231887	NM_001033313	84781780	GGACAGCAUUUCAUACGUA	GCAGAAGGCCAACGAAGAA	CGUAAUUCCUUGUUUGGCA	GUUGCUAGCCAGUGAGUUA	1.03272	1.05006	0.824606	1.18214	1.02238	0.147772	0.707172	0.813449	0.901121	0.970665	0.848101	0.113864	Pdap1	0.2105	ns
Plate 9	B05	L-052255-01	J-052255-09	J-052255-10	J-052255-11	J-052255-12	Agpat9	231510	NM_172715	67514553	GAAGGUACUUGCAUCAACA	GAAGCAUCGUGGAUAAACA	UCGGAGAUCUACAUGAAGA	ACGCAGUUCAGUUUGCAAA	1.07801	0.986052	0.864566	0.868877	0.949377	0.102576	0.783587	0.78131	0.848413	0.983581	0.849223	0.0948211	Agpat9	0.194	ns
Plate 3	E06	L-059879-01	J-059879-09	J-059879-10	J-059879-11	J-059879-12	Hdlbp	110611	NM_133808	31542951	GCAAAGAUUUCAUCGCACA	GCAGAAAGGUGAACGGAUU	CAAGAAUAUCAUCGGGAAA	UGUGAUACUUAGAGGCGAA	0.961179	0.998712	0.841754	1.19745	0.999775	0.147804	0.638364	0.773753	0.925771	1.0596	0.849372	0.182826	Hdlbp	0.1902	ns
Plate 8	G02	L-040818-00	J-040818-05	J-040818-06	J-040818-07	J-040818-08	Ptpn1	19246	NM_011201	50872126	UCGCGAAGCUUCCUAAGAA	GGUUUGAAGUUGACACUAA	GAUGGUGGGUGGAGGUCUU	CGGCUUCUUUCCUCAAUUU	0.923786	1.56817	0.970436	1.21208	1.16862	0.294816	1.15853	0.547212	0.850311	0.843733	0.849947	0.249607	Ptpn1	0.1772	ns
Plate 9	C06	L-057701-01	J-057701-09	J-057701-10	J-057701-11	J-057701-12	Abhd16a	193742	NM_178592	31341550	CCAACUAUAACUUCGACUU	CAACAGUCCUCCUGCACGU	GCUCCUGGGAUACGUAUUA	GGAGCUGGCCAGUCGACUU	1.01463	0.979248	1.0348	0.980898	1.00239	0.0270651	0.964126	0.963206	0.623712	0.865443	0.854122	0.160434	Abhd16a	0.2545	ns
Plate 4	D04	L-063890-01	J-063890-09	J-063890-10	J-063890-11	J-063890-12	Nufip2	68564	NM_001024205	66730552	AGGAAAGCUAGGCGCAAUA	AAACACAGGUAGUAGCGAA	AGGCAAACCUCAAUUGAUA	CUGCGAGAAUGCUGGAUAA	0.985822	0.982733	1.22725	1.08648	1.07057	0.115037	1.17541	0.830166	0.675084	0.737289	0.854487	0.223237	Nufip2	0.1328	ns
Plate 3	C02	L-051470-01	J-051470-09	J-051470-10	J-051470-11	J-051470-12	Gspt1	14852	NM_146066	22203748	AGGACUGACAGGAGCGAAU	UGACUGGAAUGGUCGACAA	CGAAUCAGGAAGAACGAGA	AGAAAUAAGUGAAGCGGAG	0.889431	1.0806	0.91564	0.723565	0.90231	0.146153	0.907726	0.808206	0.870468	0.846865	0.858316	0.0417579	Gspt1	0.2757	ns
Plate 9	D05	L-050018-01	J-050018-09	J-050018-10	J-050018-11	J-050018-12	Otud7b	229603	NM_001025614	71043956	AGGAGAUGAUCCAGCGUUA	CGUCUGAGUCUGUUGGCAA	GGAGCAUCCACGUGAGUAA	GGAUCAAGGCAGUAAUGUA	1.00887	0.975676	0.762285	0.976122	0.930737	0.113372	0.855462	0.831359	0.879722	0.873206	0.859937	0.0216352	Otud7b	0.2896	ns
Plate 9	C04	L-048398-01	J-048398-09	J-048398-10	J-048398-11	J-048398-12	Zyx	22793	NM_011777	6756084	CCUCACUGCUGGACGACAU	GCUCCAAGGUGCUCCGUCU	GAGACGAGACUGUGCGAGU	GUAUUGACCUGGAGAUUGA	0.964317	1.0512	1.08664	0.986628	1.0222	0.0565974	0.950598	0.911085	0.652979	0.926788	0.860363	0.139207	Zyx	0.287	ns
Plate 4	F02	L-055271-01	J-055271-09	J-055271-10	J-055271-11	J-055271-12	Slfn9	237886	NM_172796	27370179	CCUAAAUAUUCUCCAUGAA	GAACACAGGUAUACAGGUA	CCCUUAAAGAGGAAACAUA	UCACAUGAGGCAACAGCAA	0.862347	1.183	1.20111	1.16842	1.10372	0.16147	1.18993	0.812292	0.685125	0.754743	0.860523	0.225678	Slfn9	0.1383	ns
Plate 7	D09	L-057211-00	J-057211-05	J-057211-06	J-057211-07	J-057211-08	Gsn	227753	NM_146120	28916692	CAACAGGAUCGGACGCUUU	GGUCAAAGGACGCCGUGUA	GCGCGUACCUUUCGAUGCU	GAGUGGCCGUGCUCAAGUA	1.11584	1.02007	0.937467	0.955095	1.00712	0.0807172	0.822486	0.738488	0.97497	0.914507	0.862613	0.103817	Gsn	0.2628	ns
Plate 1	F03	L-056532-01	J-056532-09	J-056532-10	J-056532-11	J-056532-12	Dhrs9	241452	NM_175512	31342065	GGUUGACAGUGGACGACUA	AGUCUACCAUUGAGCGCAA	AGCAAUACCUCCUCGGUGA	CCUAAGGCGGGAUAUGAAA	0.92673	0.942522	1.02832	0.878683	0.944063	0.0623859	1.07748	0.871852	0.630578	0.870906	0.862703	0.18272	Dhrs9	0.2545	ns
Plate 5	F07	L-042807-01	J-042807-09	J-042807-10	J-042807-11	J-042807-12	Rrbp1	81910	XM_918338	94366926	GAAUAAAGCUUGCGGAACC	GAACAAUGACCUCCGGGAA	CUGCACAAGUCACGGGUCA	CCGAGUGGCUACAGGAAUU	1.13112	0.949067	0.836389	1.00856	0.981284	0.122784	0.746096	0.688072	1.14939	0.86737	0.862731	0.205185	Rrbp1	0.174	ns
Plate 9	B07	L-058211-02	J-058211-09	J-058211-10	J-058211-11	J-058211-12	Rmdn2	381110	NM_201361	142376382	GGAAAGCCACAGUGCGCAA	CGACCAUGAACUUCCCUAA	GUGACAGUUCAUAAGAUCA	GGAAUGUAUACAAGAUGAA	1.14517	1.05239	1.07312	1.00327	1.06849	0.0589161	1.04038	0.775008	0.507618	1.13487	0.864469	0.282493	Rmdn2	0.2247	ns
Plate 5	E02	L-048289-01	J-048289-09	J-048289-10	J-048289-11	J-048289-12	Ccdc59	52713	NM_025602	13385057	CAGAAUGGGAAGCGCAGGA	AUGAACGAGUACAAGCGAA	GAAGGAGGCACCAGCGUCA	GCAUCAAGUGGAUUGUUAA	1.04391	1.2717	0.881401	1.16355	1.09014	0.167395	1.10069	0.622392	0.727068	1.00947	0.864907	0.226795	Ccdc59	0.2024	ns
Plate 8	B10	L-044779-01	J-044779-09	J-044779-10	J-044779-11	J-044779-12	Cyp4b1	13120	NM_007823	6681122	GGUGGUAACUUGGACCGAA	GUAGGGAGGAGGUCCGUGA	GGGAUGAAAGUGGGAUCAA	AUGAUGUGCUGAAGCCCUA	0.968628	1.0544	0.964369	1.04675	1.00854	0.0486723	1.17892	0.708732	0.762058	0.811447	0.86529	0.213253	Cyp4b1	0.1523	ns
Plate 9	B06	L-058309-01	J-058309-09	J-058309-10	J-058309-11	J-058309-12	Nap1l1	53605	NM_015781	31543310	GGAGGAAAAUUGUCGUUAA	GCGCAUAAUCCCAAGAUCA	GGAAAUCCUUAACCAAUUA	GCAGAGGGUUAGUUGGAAU	1.12168	1.04763	1.07712	1.01201	1.06461	0.0464346	0.957411	0.96242	0.568372	0.988288	0.869123	0.200957	Nap1l1	0.3073	ns
Plate 7	G09	L-057268-01	J-057268-09	J-057268-10	J-057268-11	J-057268-12	Fam13c	71721	NM_024244	31343632	AGGUAAUUUAAGCGAGACA	CGGAAAGCCCUGCGAGAAU	CUGAAAUGGAUGAACGAUU	GCUCCAAGCCCUCGAGUCU	1.19579	1.12575	1.13107	1.17876	1.15784	0.0347553	1.08894	0.798013	0.862352	0.737634	0.871734	0.153497	Fam13c	0.2401	ns
Plate 6	G06	L-060637-00	J-060637-05	J-060637-06	J-060637-07	J-060637-08	Cdc37	12539	NM_016742	31560472	GUGAGGAAACGGCCAACUA	CCAUGGUGAUGCAGUUUAU	GCGCCAAGCUGCGAAUAGA	GAAAGACGUCAGUGCGUGA	1.07176	2.2687	0.940355	0.912311	1.29828	0.650667	0.725224	0.448927	1.11785	1.19512	0.871781	0.348991	Cdc37	0.21	ns
Plate 3	G06	L-051032-01	J-051032-09	J-051032-10	J-051032-11	J-051032-12	Cobll1	319876	NM_177025	32441278	GGGCAGAGGCAUACGAUUG	AAAUUUAGAUCCCGAGCUU	CAUAGAAGGCGAAGGCGAA	UCGACUGAUAUGAGAAUUA	0.902846	1.06938	0.862125	1.38347	1.05445	0.236958	0.787781	0.898651	0.978615	0.827002	0.873012	0.0840449	Cobll1	0.3	ns
Plate 5	F04	L-044349-01	J-044349-09	J-044349-10	J-044349-11	J-044349-12	Stxbp3	20912	NM_011504	6755689	GCUUAAGUUAGACGCCAAA	ACUUAGAGCUGGACCGGAA	GCUCUACAUCUUCGGGAUU	GUUCGAUGACUGCCGGAAA	1.11797	0.945301	1.0703	1.01416	1.03693	0.0743752	0.976031	0.744278	0.716521	1.06246	0.874823	0.170834	Stxbp3	0.2435	ns
Plate 4	F10	L-040590-01	J-040590-09	J-040590-10	J-040590-11	J-040590-12	Rasa3	19414	NM_009025	7110712	CCUUAGACGUACACGCAAU	GCAUAGAUGAGACGAUGAA	ACACUUAUCUCAAAGACGA	AGUUCAAGAAGACGAGAUA	1.02872	1.12688	1.20826	1.02853	1.0981	0.0868258	1.0426	0.76282	0.647192	1.04958	0.875549	0.202525	Rasa3	0.2447	ns
Plate 4	G04	L-040514-01	J-040514-09	J-040514-10	J-040514-11	J-040514-12	Smap1	98366	NM_028534	28077012	CGUGGUUAGUGAACGGAGA	CCACAGAGUAAGUUCGGCU	CAACAUUCCUCGCUGCAAA	GCUCUAACGUUUGCAUAUA	0.978105	1.189	1.0907	1.0916	1.08735	0.0862107	1.15138	0.717633	0.832385	0.801787	0.875796	0.19002	Smap1	0.2049	ns
Plate 10	C07	L-057819-01	J-057819-09	J-057819-10	J-057819-11	J-057819-12	Ubxn8	108159	NM_178648	85861246	UUGAAACAAUAAACGGAGA	CGGAGACUCGUGAGGGAAA	GCGUCUACCUUACCAUAAA	UCAGGAGGGUUCAAGGCUA	1.20041	1.08316	0.926147	1.02533	1.05876	0.114549	0.997082	0.846521	0.839622	0.822422	0.876412	0.0810828	Ubxn8	0.3106	ns
Plate 5	F09	L-043048-01	J-043048-09	J-043048-10	J-043048-11	J-043048-12	Cast	12380	NM_009817	33563245	ACCAGAGCAUAGCGAGAAA	UGGACAAAGUGGUUGGUAA	ACAGGCAUCUCUUGGAUAA	ACAAACCACUGGAUGACAA	1.15034	1.0382	1.07978	0.92686	1.0488	0.0935466	0.813213	0.820045	0.575709	1.29969	0.877166	0.303732	Cast	0.1552	ns
Plate 3	F06	L-040061-00	J-040061-05	J-040061-06	J-040061-07	J-040061-08	Ptpn2	19255	NM_008977	6679552	GAAACGGGAUUCAGUGUGA	GCACAAAGAAGUUACAUCU	CCUAAAUGUUCAUGACUUG	GUAGAUACCUGUCUUGUUC	1.00102	0.944792	0.857291	1.20982	1.00323	0.149885	0.785706	0.806137	0.88084	1.03866	0.877836	0.114749	Ptpn2	0.2922	ns
Plate 6	G03	L-059545-01	J-059545-09	J-059545-10	J-059545-11	J-059545-12	Snap29	67474	NM_023348	31560846	UGUCAGAUGAUUCGACCAA	GGUAAGACCAGUAGUUCUA	CCAAAGAACUCGACCCUUC	GCUAAAUUAAUGAAGCCAA	0.869419	1.06047	1.03478	0.939753	0.976107	0.088061	0.855142	0.815947	0.838356	1.00454	0.878496	0.0855494	Snap29	0.3222	ns
Plate 1	E05	L-051741-00	J-051741-05	J-051741-06	J-051741-07	J-051741-08	Fus	233908	NM_139149	20982844	GCAGCUAUGGUUCUUCUUA	GAUCUCGUCAUGAUUCUGA	UCGACUGGUUUGAUGGUAA	GACUAUACCCAACAAGCAA	0.84437	1.03367	1.05224	0.965279	0.973889	0.0940942	0.948278	0.833421	0.78951	0.944853	0.879015	0.0800455	Fus	0.3236	ns
Plate 1	D04	L-041047-00	J-041047-05	J-041047-06	J-041047-07	J-041047-08	Hectd1	207304	XM_981716	94393943	GGACAUACUAAGUCGAGAU	UCAGAUAAACUUAGGCGUA	GCUCAAACUCUUACCGUAU	GCAGCAAGGUAAACCGUAU	0.989798	1.12853	0.961857	1.00664	1.02171	0.0735738	0.960998	0.790818	0.888072	0.879171	0.879765	0.0697132	Hectd1	0.3513	ns
Plate 7	F05	L-043121-00	J-043121-05	J-043121-06	J-043121-07	J-043121-08	Birc6	12211	NM_007566	10048467	GAACUAUACCACUCGAAUA	GGAAGUAAGCCUUGAUAUA	GCAGUAGCCUCGAUAGAUU	GAACUAACUCGAUUUGAAA	1.23039	0.990053	0.941067	0.955959	1.02937	0.135574	0.790381	0.828543	0.942945	0.960727	0.880649	0.0839774	Birc6	0.3277	ns
Plate 2	D08	L-058030-01	J-058030-09	J-058030-10	J-058030-11	J-058030-12	Arhgap1	228359	NM_146124	31981891	GAUGAUAAGUAUGGGCGGA	ACCGAGAGUUUGACCGCAA	GUUUCAAGUUUGGACGGAA	GGAAGUUGGAGCCUACUAA	0.962301	1.0182	0.865976	0.855066	0.925386	0.0784255	0.857676	0.663817	1.13387	0.867842	0.880801	0.193071	Arhgap1	0.2695	ns
Plate 9	E07	L-058950-01	J-058950-09	J-058950-10	J-058950-11	J-058950-12	Bet1	12068	NM_009748	31542222	GAAGCAAAGUAACGGCUAU	CUUUAGUGACUCAUUGUAA	CAAACUAUUAGCUGAAAUG	GAAGUGAAGUGAUUGCUAA	1.07779	1.04201	0.887961	0.8304	0.959542	0.119145	0.856268	0.756913	0.744564	1.16593	0.880918	0.196476	Bet1	0.2131	ns
Plate 4	G07	L-040579-00	J-040579-05	J-040579-06	J-040579-07	J-040579-08	Slk	20874	NM_009289	7106426	GCCAAUACCUGCAAAUAAA	GUAAGAAGCGACAAUAUGA	GGUUGAGAUUGACAUAUUA	GACAUUAAAUUAGCGGAUU	0.966978	1.30068	1.10427	1.15833	1.13256	0.138015	1.19698	0.742957	0.978002	0.607604	0.881387	0.260164	Slk	0.2084	ns
Plate 10	D08	L-060996-02	J-060996-21	J-060996-22	J-060996-23	J-060996-24	Ddhd2	72108	NM_028102	254692988	GUUAGUAAAUGCCGAAAUA	ACAUAGAUCUGCAGCGGAU	GAAAAUGAGCAGAUCGGAA	AGGCAAGCAUGGUACGUCA	1.15224	0.93802	0.916656	0.977668	0.996146	0.107089	0.707313	0.73385	1.119	0.967889	0.882013	0.196646	Ddhd2	0.2401	ns
Plate 5	E04	L-040171-01	J-040171-09	J-040171-10	J-040171-11	J-040171-12	Kank2	235041	NM_145611	31981823	UAGCUAAAGUGGCCGUGUU	ACAGAAUAAGAUUGCCGUA	GGGAGUCAAUGGCGGGUAU	CGUUGAAGACCCAGGACGA	1.17038	1.00951	1.01239	1.05431	1.06165	0.0753234	0.90226	0.88973	0.8121	0.933563	0.884413	0.0516126	Kank2	0.3928	ns
Plate 7	D03	L-040137-00	J-040137-05	J-040137-06	J-040137-07	J-040137-08	Mark2	13728	NM_007928	6679642	UCUCAACGGUGUUCGGUUU	GCGGAGAGGUGUUUGAUUA	GAAGUUCAUUGUUCAUAGA	GCACUUCCAUGGCCUUCAA	0.878358	0.9746	0.990533	1.08031	0.980951	0.0827241	1.00994	0.788668	1.02396	0.71827	0.885211	0.154919	Mark2	0.2941	ns
Plate 4	F08	L-048170-00	J-048170-05	J-048170-06	J-048170-07	J-048170-08	Eif2a	229317	NM_001005509	54020675	GCUCCUAGGUUACGUGUUA	UUAUAGACCUCCAGCCUUA	GGAAGUAUGGGAUGUUAAA	CGCCUAACCUACAACUUUA	0.941493	0.998686	1.14512	0.999854	1.02129	0.0869336	1.11906	0.73607	0.844267	0.851078	0.88762	0.163042	Eif2a	0.2801	ns
Plate 1	B03	L-055220-01	J-055220-09	J-055220-10	J-055220-11	J-055220-12	Efhd2	27984	NM_025994	31981085	CAGUGAAACCCGUGCCGUU	AGGAGUGCCUGACGUGUUU	GCGUUAAGGGUGCCAAGAA	CGGACGAGUUGGCCAGCAA	1.07884	1.77065	1.1324	1.09669	1.26964	0.334743	1.51022	0.708905	0.725264	0.607006	0.887848	0.418198	Efhd2	0.0631	ns
Plate 4	B02	L-055189-00	J-055189-05	J-055189-06	J-055189-07	J-055189-08	Arhgap35	232906	NM_172739	75677441	GAAUAUCCUUCGAAGUCUA	GGUUAUGGACGCAACAUUA	CCUCAUACCUAAUCUAGAU	UAGUGCAACUCAUUGAUAA	0.840273	1.09347	1.01186	1.14252	1.02203	0.132616	1.21346	0.755971	0.877933	0.713091	0.890114	0.226592	Arhgap35	0.2225	ns
Plate 6	G04	L-063286-01	J-063286-09	J-063286-10	J-063286-11	J-063286-12	Lemd3	380664	XM_905133	94388952	GCACAGAUAAUGCACGUUU	GUUAGAGAACCACGGACAA	AGUCUAGACAGGAGCCGAA	GUACAAACUUCAUGAUCGA	0.972183	0.954243	1.08818	0.864538	0.969786	0.0919093	0.849997	0.973652	0.708377	1.03157	0.890898	0.143321	Lemd3	0.3426	ns
Plate 5	B09	L-061462-00	J-061462-05	J-061462-06	J-061462-07	J-061462-08	Ankrd11	77087	NM_001081379	124487032	GAGAAAGGCCUCAAGCUUA	AGAUCGAAGAGAAGCGAAA	GGACGUGAGUGUUUCCAUA	AUAAGGUGAACAAGAGAAA	1.21429	1.11747	1.11986	1.2272	1.1697	0.0591784	1.04979	1.02182	0.834057	0.662697	0.892089	0.180449	Ankrd11	0.325	ns
Plate 7	G10	L-059480-01	J-059480-09	J-059480-10	J-059480-11	J-059480-12	Rai14	75646	NM_030690	31981406	UCAAUAAACAGGUGAGCGA	UAAAAUAAGCUCAGAACGA	UACUAAAGGUAGCGGUCUA	UGUCUUAGGUAACGAUCAA	1.14206	1.06732	1.11427	0.949482	1.06828	0.0849942	1.04677	0.644941	0.835773	1.04238	0.892466	0.192151	Rai14	0.3243	ns
Plate 8	G05	L-058757-01	J-058757-09	J-058757-10	J-058757-11	J-058757-12	Kpna3	16648	NM_008466	88014722	CAAUAUAACAGCAGGCAAU	CGGUGUGGGCUUUGGGAAA	GGUUAUUGAUUCAGGGGUU	GAAACUUGGUUGUUGAUUA	0.914038	1.07721	0.991996	1.15918	1.0356	0.105958	1.20384	0.718915	0.882847	0.766109	0.892928	0.218427	Kpna3	0.2368	ns
Plate 9	G03	L-047493-00	J-047493-05	J-047493-06	J-047493-07	J-047493-08	Stx18	71116	NM_026959	77736534	CAAGAGAUAUUCACCGAAA	CGACAGCAUUCACCAGUUA	ACAGUGAAGACGCGGAAUA	GCAAAUCGAAGGGAAAGUC	1.36215	0.940126	0.949447	0.881703	1.03336	0.221234	0.949379	0.795573	0.757383	1.07176	0.893523	0.144932	Stx18	0.327	ns
Plate 3	G09	L-062353-01	J-062353-09	J-062353-10	J-062353-11	J-062353-12	Ankrd17	81702	NM_198010	40549394	CAAGCAAUGGAGCGAGAUA	GGAUGUAGCAGACGUCUUA	AGAUAGAAACCAAUCGGAA	AUGUAAAUGCUGUGCGGAA	0.95874	0.986934	0.941305	1.25503	1.0355	0.147554	0.847136	0.880555	0.589373	1.25974	0.894202	0.27625	Ankrd17	0.2481	ns
Plate 4	C04	L-059587-00	J-059587-05	J-059587-06	J-059587-07	J-059587-08	Igbp1	18518	NM_008784	51479180	GGAAACAGCUUGUCACUCA	GAAGGCUGCUGGAAUGUUA	UAACUCAGUGUCAUUGCUA	CAGCAAGCGUCUAGAUCAU	0.995334	1.08615	1.21568	1.03819	1.08384	0.095403	1.14405	0.821404	0.797134	0.820318	0.895727	0.165928	Igbp1	0.287	ns
Plate 8	E06	L-048341-01	J-048341-09	J-048341-10	J-048341-11	J-048341-12	Glmn	170823	NM_133248	18875423	CAGCACAAUUCCUCGAACA	CUUGAUAGAGUUCACGAAA	CAAGUAGCCUCGAUGUGUA	GGGCAUCGGUAUUGAUCAG	1.04094	1.25545	0.934805	1.11198	1.08579	0.134509	1.24157	0.994715	0.570311	0.777697	0.896073	0.288232	Glmn	0.2407	ns
Plate 8	C06	L-056607-01	J-056607-09	J-056607-10	J-056607-11	J-056607-12	Naa15	74838	NM_053089	28269696	GAAUCAAGUUCUUCGGGAA	AGCUAAAGAAACUGCGUAA	CAAUAGAGCUGGCGACAAC	ACACAGAAUGAGAGGAGUA	0.887451	0.980402	1.03873	1.02149	0.982019	0.0676266	1.03067	0.771106	1.02576	0.758925	0.896616	0.152054	Naa15	0.3277	ns
Plate 4	C05	L-065533-00	J-065533-05	J-065533-06	J-065533-07	J-065533-08	Pask	269224	NM_080850	18497291	CGAGAGAUGUUGCUCCUUA	GCACUAAUGCUGUUUGGUU	GCGAGUACGACUAUAAGUA	GCCAAAAGCUCGCCCAAUU	1.03482	0.972222	1.06028	1.00117	1.01712	0.0384964	0.959569	0.826474	0.896686	0.904464	0.896798	0.0546028	Pask	0.4497	ns
Plate 6	E08	L-059467-01	J-059467-09	J-059467-10	J-059467-11	J-059467-12	Ube2j1	56228	NM_019586	84370273	GCUAACAGCUAAUGGACGA	GCUCUUAUAUUCCGACGAA	ACUGAGUGCUAGACGAUAA	GCUCAGUCCACAACGGUCA	0.941176	1.05301	0.928965	0.877884	0.95026	0.0737846	0.756961	0.723746	1.24773	0.862735	0.897794	0.240703	Ube2j1	0.2236	ns
Plate 9	E05	L-044244-01	J-044244-09	J-044244-10	J-044244-11	J-044244-12	Prrc2c	226562	XM_896634	94364480	GUUGGUAUUUCACGGCGAA	GCUCGACAUGGGUUACAAA	AGUCAAUUUCAGCAGGAAU	AAAUCAUGGGCCAGUAACA	1.03945	1.03011	0.92229	0.832992	0.95621	0.0978484	0.797693	0.907395	0.76363	1.12276	0.897869	0.161989	Prrc2c	0.3236	ns
Plate 9	E03	L-160002-00	J-160002-01	J-160002-02	J-160002-03	J-160002-04	Adnp	11538	NM_009628	90093348	GAAGCUUGACCCUGCGAUA	GCACAUCAUUUACGAGAAA	AAUCAGGACUAUCGGACAA	AAGCAGAUGUCCCGGUUAA	1.05674	1.01735	0.923231	0.8465	0.960955	0.0946533	1.0918	0.866586	0.575776	1.05792	0.898021	0.236606	Adnp	0.3564	ns
Plate 1	G04	L-049316-01	J-049316-09	J-049316-10	J-049316-11	J-049316-12	Tars	110960	NM_033074	27229276	GUGAAUACUCCGACCACGA	GGAGAGAGUCUAUGGCGGA	ACUCAAAGCAGAACACGAU	ACAAUAAGGUCCACGGAGA	0.978854	1.04855	1.06788	0.959054	1.01358	0.0527591	1.23978	0.785706	0.672142	0.89755	0.898796	0.245246	Tars	0.2418	ns
Plate 1	G03	L-059025-01	J-059025-09	J-059025-10	J-059025-11	J-059025-12	H13	14950	NM_010376	31542927	AUACAUGCUUACCGGGUUA	CCAAGGGAGAAGUGGCCGA	CAACAGAGGCGUCGGCAUC	CAGUGAAGGUGGUGGGCGA	0.923762	1.02548	1.16576	0.823904	0.984728	0.146077	1.44048	0.281949	0.595945	1.28403	0.900602	0.551977	H13	0.1661	ns
Plate 1	F08	L-040777-01	J-040777-09	J-040777-10	J-040777-11	J-040777-12	Ptrf	19285	NM_008986	71043973	GCGUCAACGUGAAGACCGU	AGAAGAUCCGCGAGGGCGA	GACAAGAGCGACAGCGACU	CGAGCAACACCGUGAGCAA	0.964014	0.986793	0.990949	1.04703	0.997197	0.0352703	1.10266	0.891997	0.836916	0.771244	0.900704	0.1434	Ptrf	0.3564	ns
Plate 1	E08	L-040922-00	J-040922-05	J-040922-06	J-040922-07	J-040922-08	Dvl3	13544	NM_007889	6681240	AUACAGAGCGCCUAGAUGA	GAGCGGUCCUCGUCUUUCA	GAGCAACGAUGACGCAGUC	GCAGAAGGUCUCCCGGAUU	0.908366	1.13411	0.87458	1.0083	0.98134	0.116605	0.9644	0.776487	0.844711	1.02276	0.902088	0.11182	Dvl3	0.3999	ns
Plate 4	B05	L-164453-00	J-164453-01	J-164453-02	J-164453-03	J-164453-04	Parp10	671535	XM_993494	94399566	UGUCGGUACUGGAUCGCUA	GGCUAAUGCACUAAGGCGA	CCGACUACAUGGUGUCCGA	AACCAGGAGCUGUGCGCUA	0.961594	1.04354	1.12812	1.08326	1.05413	0.0707079	1.21952	0.742459	0.966451	0.685003	0.903358	0.243246	Parp10	0.2557	ns
Plate 10	D02	L-042187-01	J-042187-09	J-042187-10	J-042187-11	J-042187-12	Nck1	17973	NM_010878	34328186	CAGCUACAACGGACAAAUU	UGUUAUAACUCAGCCCAUA	CGGAAAGCAUCUAUUGUUA	GAUCUUUACAAGUGAGCAA	1.20659	0.762435	0.7657	0.855366	0.897524	0.210498	0.767645	0.863278	0.905657	1.08756	0.906034	0.134077	Nck1	0.4094	ns
Plate 6	F07	L-041281-01	J-041281-09	J-041281-10	J-041281-11	J-041281-12	Cul4b	72584	NM_028288	33186866	GGUGAACACUUAACGGCAA	GCAAGAAACUAAUCGGCUU	UAACAGUAGUAACGAGAGA	CCAAAUUGAUGCUGCGAUC	0.903437	1.06813	1.0556	0.863041	0.972553	0.104566	0.75814	0.699287	1.03833	1.13136	0.906778	0.210465	Cul4b	0.3006	ns
Plate 8	D02	L-062338-01	J-062338-09	J-062338-10	J-062338-11	J-062338-12	Arap1	69710	NM_198096	37655162	CAGAGGGUAUCUAUCGAAA	GAUUCGGGCCAGCGAGAUA	GGGAGGAAGUCACGGCCAU	CAACCUGGCUAUCGUGUUU	0.872208	1.17418	1.03873	1.14009	1.0563	0.135543	1.41759	0.681511	0.774176	0.760924	0.908551	0.34182	Arap1	0.1278	ns
Plate 4	B03	L-044729-01	J-044729-09	J-044729-10	J-044729-11	J-044729-12	Ola1	67059	NM_030091	76677914	CAGAUGAGAGGUUCGACUU	GUGUAGAUCCCAUCCGAGA	AGAGAUAAUUCACGAGGAG	GAAAAUUGGUAUCGUUGGA	0.91906	0.926614	1.17312	1.17998	1.04969	0.146541	1.03795	0.803978	0.948051	0.844375	0.908589	0.105448	Ola1	0.4372	ns
Plate 3	C11	L-046983-01	J-046983-09	J-046983-10	J-046983-11	J-046983-12	Numbl	18223	NM_010950	87042276	CCAUUUCACUGCCGGACUU	GGGACAAGAAGAAAGCCGA	GUACCUGGGCCACGUGGAA	GGGAAUGCACGUUUGUGAA	0.967683	1.01711	0.857176	0.978594	0.955142	0.0686664	0.740324	0.696109	0.869253	1.33216	0.909462	0.291215	Numbl	0.2039	ns
Plate 5	G10	L-051361-01	J-051361-09	J-051361-10	J-051361-11	J-051361-12	Arhgef18	102098	NM_133962	41056260	CCAGGAAUUUCAAGAGCGA	UCUCACAAGUGGACGCCAA	UGAGAGAGGUAGCCAACGA	CACCCAGAGUCCAGCGAAU	1.32679	0.619978	1.05272	1.20277	1.05057	0.308154	0.841923	0.697505	0.933302	1.16827	0.910249	0.197511	Arhgef18	0.3369	ns
Plate 5	F05	L-064615-01	J-064615-09	J-064615-10	J-064615-11	J-064615-12	Ythdf3	229096	NM_172677	46048311	AGGGCAAAUUUGAAGUUAA	GGUAAUAAGCGUUUGGAUG	GUGUCUGGUCUCAGGAUAA	CCAUAUAUGCCUAGUUACU	1.07892	0.955165	1.08092	1.04544	1.04011	0.058922	0.932144	0.787543	0.738553	1.186	0.91106	0.200876	Ythdf3	0.3126	ns
Plate 9	F08	L-044992-01	J-044992-09	J-044992-10	J-044992-11	J-044992-12	Pdcl	67466	NM_026176	24475676	GUCAAAUUCUGUCGGGUGA	CUGAUAAUCUAGUUCCGUA	CGGGUGAAUUGAUUGGCAA	CUAAAGGAGUUUGGUACAA	1.02061	0.930941	0.834235	0.818938	0.901181	0.0937994	0.782525	0.808329	0.794952	1.25943	0.911308	0.232318	Pdcl	0.2522	ns
Plate 9	G08	L-062538-00	J-062538-05	J-062538-06	J-062538-07	J-062538-08	Dok1	13448	NM_010070	31981795	GCUAUGAGCUCCCUUACAA	GGUAAUGUUCUCCUUUGAA	CGUCUAGACUGCAAGAUGA	CCGCCUGGGUGCAGACUUU	1.16046	1.24222	0.969081	0.866421	1.05955	0.172273	0.857914	0.958612	0.75911	1.07123	0.911716	0.133948	Dok1	0.4272	ns
Plate 1	E02	L-056205-01	J-056205-09	J-056205-10	J-056205-11	J-056205-12	Plin3	66905	NM_025836	13385311	AGAAAGGCGUCAAGACCCU	UCUUAUCAGUUCCACGUAU	CGUCAGGACUGUGUGCGAU	CCAGCGUGGUGGAUCGUGU	0.844185	0.957031	1.00375	1.04053	0.961374	0.0852716	1.21919	0.867145	0.857706	0.703489	0.911881	0.218174	Plin3	0.3208	ns
Plate 5	G02	L-041965-01	J-041965-09	J-041965-10	J-041965-11	J-041965-12	Dpysl2	12934	NM_009955	40254594	GUUGAGAAGAGGCGGGUUU	GUGCUCAGAUUGACGACAA	CGGCUGAAGUCAUCGCUCA	GGGAAUGACAUCCGCUGAU	1.11635	0.900825	0.95777	1.14192	1.02922	0.118158	1.09886	0.821548	1.07247	0.662907	0.913946	0.20887	Dpysl2	0.3616	ns
Plate 4	D11	L-059240-01	J-059240-09	J-059240-10	J-059240-11	J-059240-12	Arpin	70420	NM_027420	47575850	GUGAGUACUCUUCGGGAAA	GGGACUGGAGUGCGAUUAA	GUGGAUGUAUCUCGGCACA	AUGGCAGGAAGGAGCGCUA	1.0122	1.13063	1.08984	0.897864	1.03264	0.102399	0.96454	0.58865	0.884686	1.21853	0.914101	0.259489	Arpin	0.3593	ns
Plate 7	E05	L-051720-00	J-051720-05	J-051720-06	J-051720-07	J-051720-08	Lrch3	70144	NM_001081255	124486938	GCUAAUAAAGGUCGUGCAU	GGGCCGACCUGUCACGAAA	CUGAAAGUCUUAAUCGCUA	UGGUAGCGGCUGCGGAGUA	1.10832	1.01829	0.8868	0.933794	0.986801	0.0975842	0.801168	0.797189	1.06824	0.991632	0.914558	0.13686	Lrch3	0.4174	ns
Plate 10	B09	L-060537-01	J-060537-09	J-060537-10	J-060537-11	J-060537-12	Sec22b	20333	NM_011342	31560551	UGAUAGCCGUGCUCGGAGA	AAAGAUGGCGCCUCGUUUA	CUAAGCAACUCUUUCGAAA	GAAGAUUUGCACUCGGAAU	1.14915	0.870548	0.845794	0.995953	0.965361	0.139045	0.926399	0.861644	1.0834	0.79252	0.91599	0.124274	Sec22b	0.4634	ns
Plate 9	E04	L-054347-02	J-054347-09	J-054347-10	J-054347-12	J-054347-18	Dhrs13	70451	NM_183286	117647266	CCAAUAGCGGCAUCGGAAA	GCUAUCAGGGCUCGCAAGA	AAAUUGACACAGCGAAGAA	GCUUGCACCUGGAGACGAU	1.05895	0.993536	1.01035	0.903397	0.991558	0.0649907	1.11021	0.988985	0.607814	0.958863	0.916469	0.215918	Dhrs13	0.424	ns
Plate 8	D04	L-040921-01	J-040921-09	J-040921-10	J-040921-11	J-040921-12	Dvl2	13543	NM_007888	87299587	GGCGAUUUCAAGAGCGUUU	GACCGAAUCUGUCGUAUCA	GCCUAGGAGACUCGGAUGA	GGGCCAAAGUAACGAGCGU	1.03509	1.03024	1.14149	1.14279	1.08741	0.0632386	1.18973	0.845414	0.641304	0.997449	0.918475	0.232364	Dvl2	0.3593	ns
Plate 7	E06	L-052098-01	J-052098-09	J-052098-10	J-052098-11	J-052098-12	Ddx1	104721	NM_134040	19527255	CUGAUGAUGUACACGCAAA	UCUCAUAAUUGGUGGCGUU	GCAUUUAGUAUUCCCGUUA	UAAGAAAGGAGACGUAAGA	1.12229	1.04991	0.959333	0.907455	1.00975	0.095365	0.762335	0.779721	1.12725	1.00529	0.91865	0.177724	Ddx1	0.3758	ns
Plate 2	G08	L-041855-01	J-041855-09	J-041855-10	J-041855-11	J-041855-12	Nsfl1c	386649	NM_198326	38198664	GCUUCGGAGGUUAGCGCAU	GCAGAACCUACCACGAACA	GGGAUGAGGACUUCGUGAA	GGAGAGACCAGUAAACCGA	1.04159	1.22254	1.02207	1.09015	1.09409	0.0902941	1.02561	0.922414	1.04529	0.68536	0.919668	0.165238	Nsfl1c	0.4694	ns
Plate 5	D06	L-053921-01	J-053921-09	J-053921-10	J-053921-11	J-053921-12	Fam134a	227298	NM_170755	29789380	CGAGGCAGUGGGACGUUUA	CCUAAGCCCUGGUGGUCGA	GAACAGAACCUACUCGUCU	UGUCCCACUUGGUUGUUUA	0.870093	1.01399	1.08256	0.945689	0.978084	0.0911349	0.981128	0.74852	0.958566	0.994165	0.920595	0.115655	Fam134a	0.4994	ns
Plate 6	E11	L-051549-01	J-051549-09	J-051549-10	J-051549-11	J-051549-12	Sec13	110379	NM_024206	31343633	AAGAGUCGGUGGACGGACA	CGACUGGGUCCGAGAUGUU	GGGCCAGGGUUCUGUGUCA	CCUUAUAGACCAACCAUCA	1.0528	1.08527	0.930067	0.853811	0.980486	0.107698	0.76347	0.825902	0.892805	1.20352	0.921425	0.195339	Sec13	0.366	ns
Plate 4	C02	L-041075-00	J-041075-05	J-041075-06	J-041075-07	J-041075-08	Kif2a	16563	NM_008442	6680559	CAACAGAAUGGUAGCGUUU	GAAAUGGUUUACAGGUUUA	CUACACAACUUGAAGCUAU	GGAAUUAGUCCUUCAGACA	0.944185	1.03153	1.25025	1.09584	1.08045	0.129138	1.28203	0.838584	0.705199	0.860389	0.92155	0.249918	Kif2a	0.2954	ns
Plate 4	G05	L-051556-01	J-051556-09	J-051556-10	J-051556-11	J-051556-12	Preb	50907	NM_016703	7710083	CUAAUACACCAUACCGCUA	GUUGUACGCGCUUCGGAUA	CAUAAAGAAUGGCGUGCAU	AGGCAGGAAGAGUUGAUAU	0.833991	1.07827	1.09199	0.861721	0.966491	0.137569	1.19559	0.705769	0.738249	1.04731	0.92173	0.2388	Preb	0.3099	ns
Plate 8	F04	L-062830-01	J-062830-09	J-062830-10	J-062830-11	J-062830-12	Sh3bp2	24055	NM_011893	31981345	CAUCCUUGCUUCCGGGACA	GUGAGGAAUUAUCGCAUCU	CAUCAGACCUCAUCGACAU	GCACAUGAUCAGGUCGCUA	0.83162	1.02585	0.871547	0.937772	0.916697	0.0849215	1.17224	0.632704	1.04721	0.836277	0.922107	0.237583	Sh3bp2	0.3608	ns
Plate 3	F02	L-053885-00	J-053885-05	J-053885-06	J-053885-07	J-053885-08	Ciapin1	109006	NM_173730	33239426	CAAGUCAGCCUGUGGAAAU	GGCUAGACUGCAAGAGUUA	GAAUCCAGCUUCGAUGUCA	AAAUGAAGACGGCCUCUAA	1.05142	0.951049	0.908045	0.897029	0.951886	0.0703317	0.941894	0.993408	0.813215	0.942889	0.922851	0.0769472	Ciapin1	0.5471	ns
Plate 7	F08	L-041153-01	J-041153-09	J-041153-10	J-041153-11	J-041153-12	Cald1	109624	NM_145575	21704155	GCGCCUGGCUAGACGAGAA	AGGAGGAGGCUGAUCGAAA	GGUUAAAGGAAGAGAUCGA	GGUCUGAAACAAUCGGAGA	1.22179	0.933037	0.9748	0.936816	1.01661	0.138081	0.903848	0.641331	1.08316	1.06525	0.923397	0.204605	Cald1	0.4565	ns
Plate 7	D08	L-062333-01	J-062333-09	J-062333-10	J-062333-11	J-062333-12	Heatr5a	320487	NM_177171	38505262	GUUUAUGAGACGAUCGAUA	CCUAGAACGGCUCGCAAUA	CCAAUUAUGACGUGCGGAU	AAUUGAAGUCAGCGAGAGA	1.16806	1.03073	0.974267	0.933362	1.02661	0.102406	0.693924	0.701754	1.21625	1.08496	0.924223	0.266863	Heatr5a	0.2838	ns
Plate 4	E05	L-046568-01	J-046568-09	J-046568-10	J-046568-11	J-046568-12	Ezr	22350	NM_009510	83921617	GGUACAGGACUCUCCGAUA	CCGCACAGGAGGUCCGAAA	GCGCAAGGAGGACGAGGUA	UAUAAGACGCUGCGGCAAA	0.923367	1.186	1.00014	1.16067	1.06754	0.126535	1.17851	0.657527	1.03509	0.831193	0.925582	0.228568	Ezr	0.3698	ns
Plate 10	B02	L-048933-00	J-048933-05	J-048933-06	J-048933-07	J-048933-08	Sbf1	77980	XM_001003495	94398851	CCAAGCACCAGCUGCGAUA	ACUCUGAUUAUGAGCGUAU	GAGUAUGUAGACCGGCUAA	GAAGACAACACGUCGCGUU	1.12056	0.844343	0.806787	1.08408	0.963942	0.161207	0.995594	0.857709	1.22949	0.622864	0.926414	0.253972	Sbf1	0.3804	ns
Plate 9	C08	L-059113-01	J-059113-09	J-059113-10	J-059113-11	J-059113-12	Sptlc2	20773	NM_011479	31543768	GAAGAUGUAUCCAACGUUU	GGCGAGGCGUGGUAGAUUA	UGACCUAUGGCAUGGGAUU	CGAGAUUUCUUGAGGCAUU	1.09907	0.985372	0.920762	0.91827	0.980868	0.0847016	0.844209	0.676578	1.0894	1.09604	0.926557	0.203727	Sptlc2	0.4094	ns
Plate 9	C03	L-040612-00	J-040612-05	J-040612-06	J-040612-07	J-040612-08	Mink1	50932	NM_016713	7710057	GGAACAAACUGCGGGUAUA	GGUCAAAGCCCUCCAACAA	GCGGAACACUUUCAUUGGA	GAUAAUGAGGCUCCACCUA	1.12478	1.01786	0.923701	1.01146	1.01945	0.0823171	0.946025	0.92813	0.948955	0.883222	0.926583	0.0303376	Mink1	0.6256	ns
Plate 8	E04	L-051363-01	J-051363-09	J-051363-10	J-051363-11	J-051363-12	Hnrnpf	98758	NM_133834	19527047	ACAAAGCAACGGAGAACGA	GCAUGGGCGGAUAUGAUUA	CCGGAGGUACAUUGGCAUU	GCUUAUAGCAGCCAGGUGA	0.836051	1.01267	0.887555	1.12491	0.965296	0.129702	1.23199	0.935671	1.01995	0.522429	0.927509	0.297438	Hnrnpf	0.4347	ns
Plate 7	G04	L-052661-00	J-052661-05	J-052661-06	J-052661-07	J-052661-08	Clcc1	229725	NM_145543	21704069	GGAAUUGGAUAUAUCUGUA	AGCCAUAAAUCACCCAUUA	GCUCCGGGCAUUUGACUUA	GCGUUACGAUGCUGAGAUU	1.07329	1.0087	1.0408	0.988486	1.02782	0.0371854	1.02298	0.788525	0.910188	0.991181	0.928219	0.104536	Clcc1	0.5443	ns
Plate 2	D06	L-063539-01	J-063539-09	J-063539-10	J-063539-11	J-063539-12	Rab32	67844	NM_026405	31980965	GGCAACAUGACUCGAGUAU	UUACCUAGAAUGCGAUAGA	UGUGGGAUAUCGCGGGACA	CGAUCUGGAUAGUAAAGUU	0.970074	1.09866	1.0039	0.899231	0.992966	0.0828657	0.82081	0.890619	0.905059	1.09989	0.929095	0.119659	Rab32	0.5405	ns
Plate 5	F03	L-050140-01	J-050140-09	J-050140-10	J-050140-11	J-050140-12	Fam129a	63913	NM_022018	11528503	CCUAUGAAUGAUCGCUUUA	GGAAAUGUCUAGCGGGUGU	UCAAGAAGAUGCCACGUUA	GCAUGUGACUUGCUAUAAA	1.16532	0.930416	1.09369	1.02272	1.05304	0.100357	1.01843	0.849697	0.635118	1.21363	0.929218	0.24608	Fam129a	0.3819	ns
Plate 8	C10	L-058948-01	J-058948-09	J-058948-10	J-058948-11	J-058948-12	Fam91a1	210998	NM_145959	22122392	GAGUAGGAGUCCCGUGCAA	AGGUACAAGACUUCGGAAA	GGAACCAACUGCUCGGAAU	GUAGAUGACUGUUACGUUU	0.985643	0.946782	0.973922	1.09785	1.00105	0.066555	1.17251	0.82406	0.846759	0.877718	0.930262	0.16299	Fam91a1	0.454	ns
Plate 4	E10	L-058114-01	J-058114-09	J-058114-10	J-058114-11	J-058114-12	Rpap3	71919	NM_028003	13386275	CAAACAGAGCGUCGGCUUA	GGACUUACACCAAGGCGUA	GCAAGGAAAGUACGAUGAA	CUUUGAAGUCUUAGAACGA	0.963568	1.04242	1.07442	1.08604	1.04161	0.0552016	0.980318	0.735675	0.980063	1.05069	0.936687	0.138067	Rpap3	0.5508	ns
Plate 3	F04	L-058918-01	J-058918-09	J-058918-10	J-058918-11	J-058918-12	Tnrc6b	213988	NM_177124	67782333	CCCAGAAGGUCACGGAACA	ACAGUCAAUUAGUCGGAAA	ACAAAGCACUGGAGAUCGA	ACUGAAUCUUCUUCCGAAA	0.952439	0.942584	0.951203	0.996494	0.96068	0.0242751	0.847396	0.894129	0.727276	1.27899	0.936948	0.238613	Tnrc6b	0.372	ns
Plate 3	F07	L-044006-01	J-044006-09	J-044006-10	J-044006-11	J-044006-12	Myo18a	360013	NM_011586	22094118	GGAAAGACCUGAAGCGCAC	ACAUAGAACUGGCGUUUGA	UGGAAAGUGACGAGAACGA	GCAUGUACCGCCAAGGUUA	1.10386	1.10434	0.787087	1.241	1.05907	0.192467	0.814171	0.838477	0.992156	1.10558	0.937597	0.136937	Myo18a	0.5257	ns
Plate 7	G06	L-055520-01	J-055520-09	J-055520-10	J-055520-11	J-055520-12	Ercc6l	236930	NM_146235	27414500	GGAUAGAGUUUACCGAAUU	GGCUGAAAGUAUAGGCGAA	GAGUAUGAGCAUCCGAUUA	ACUUUAAGACAUUGCGAAU	1.12938	1.01545	1.09173	0.935809	1.04309	0.0858001	0.96784	0.868359	0.725401	1.19104	0.938161	0.195763	Ercc6l	0.4599	ns
Plate 6	D10	L-046752-01	J-046752-09	J-046752-10	J-046752-11	J-046752-12	Fpgs	14287	NM_010236	33469106	GGUAAAGCGCCAACGGAGU	CGAACGGAUCCUACGGAAU	GGGCCAGCAUUCUCCGUGA	GCACCUGUGUUCCGCCCUA	0.956591	1.20722	1.03123	0.812773	1.00195	0.164151	0.937048	0.693454	0.830743	1.29531	0.939139	0.257535	Fpgs	0.3557	ns
Plate 4	C03	L-058646-00	J-058646-05	J-058646-06	J-058646-07	J-058646-08	Crkl	12929	NM_007764	31542420	GGGCGAGCUUCUAGUGAUA	GAAUAUGUACGGACCCUUU	GACCAGGAGUUUGACCAUU	GAGAGUACCUUGUGCUUAU	0.952441	1.12068	1.18355	1.10828	1.09124	0.0982222	1.25002	0.788159	1.00424	0.71761	0.940008	0.239969	Crkl	0.3668	ns
Plate 5	G08	L-056599-00	J-056599-05	J-056599-06	J-056599-07	J-056599-08	Cdv3	321022	NM_175833	28461293	CCAGAAACGUUAACACCUU	GAGAGCAUGUUUAGUGGAU	CCACAAACUUCCCUUAAAG	GUUAUGGGCUAUUCAUUGU	1.06779	1.20911	1.1205	1.03548	1.10822	0.0758407	1.07546	0.910316	0.820305	0.966005	0.943022	0.106766	Cdv3	0.6276	ns
Plate 10	B07	L-063632-01	J-063632-09	J-063632-10	J-063632-11	J-063632-12	Prpf31	68988	NM_027328	31980641	GGCCGAAGGUACCGCAAGA	GGAUGAGAUUGAGCGCAAA	CGGCUAGGACUGACGGAGA	GCUCCUGAGUACCGAGUCA	1.10021	0.959831	0.650501	0.969125	0.919915	0.190704	0.907567	0.699578	1.2511	0.91391	0.94304	0.228242	Prpf31	0.4531	ns
Plate 9	G09	L-049563-01	J-049563-09	J-049563-10	J-049563-11	J-049563-12	Pex14	56273	NM_019781	9790152	GCAAUGAGACUGAGCGAGA	UUAAUGAGCUCAAGUCGGA	GCGAUGGGCAGAUCAAUGA	CUUGCUGUGUCGUGGUUUA	0.940603	1.16244	0.993769	0.839132	0.983987	0.135163	1.11073	0.76792	0.711639	1.19075	0.94526	0.240606	Pex14	0.3736	ns
Plate 8	B09	L-049197-01	J-049197-09	J-049197-10	J-049197-11	J-049197-12	Dbnl	13169	NM_013810	7304992	GCGCGUAGUCACCGAGAAA	GUGGAUUCCUUGUCGCCUA	GUGAAUGAUGUGCGGAAAG	AGAUCAAGAGAGUCGGCAA	0.796881	1.03328	0.910534	0.931459	0.918039	0.0969483	1.31644	0.707267	0.868795	0.88996	0.945616	0.260333	Dbnl	0.385	ns
Plate 7	F10	L-045899-01	J-045899-09	J-045899-10	J-045899-11	J-045899-12	Syap1	67043	NM_025932	13385423	GGAACUACUUCUACCGAAU	UAAUAAUUGUCUCCGCAAA	CGAGAUGAAAACUGGGAUA	GAUUCUACUGAUUGGGAAA	1.22244	0.96643	0.931867	1.08636	1.05177	0.131635	0.840179	0.883555	1.07146	0.991776	0.946742	0.104771	Syap1	0.6366	ns
Plate 6	E04	L-042962-01	J-042962-09	J-042962-10	J-042962-11	J-042962-12	Praf2	54637	NM_138602	20070421	GAUCGAGAGCAUCGGUCUA	GGUUAUAAGACCUGGCCAA	CUUCCAUACGUCAAAGCUA	CCACACAGCUUGGAAUAUA	0.924699	1.02661	0.886467	0.821879	0.914913	0.085705	0.768661	0.962039	0.877181	1.18048	0.94709	0.174565	Praf2	0.5175	ns
Plate 2	F03	L-041613-01	J-041613-09	J-041613-10	J-041613-11	J-041613-12	Prune	229589	NM_173347	40254234	AGGAAGCCCUCUCCGCAUA	AAAUGAGCCAGUACGGCAA	GUGAAAUAUUGGUGCGAUC	CAUUAAACCUGGCUGGUCU	1.10591	1.1971	1.01951	0.996506	1.07976	0.0913135	0.922293	0.892644	0.942556	1.03194	0.947358	0.0599968	Prune	0.7202	ns
Plate 1	G08	L-041579-01	J-041579-09	J-041579-10	J-041579-11	J-041579-12	Dst	13518	NM_010081	19745145	GGAAAUACUACCAGGCCGA	GUAAUGUGGCUUCGAUAAA	CCAGAAAUCAGGAGCGACA	AAGCAGAGAUUGCCGGGUA	0.941384	0.885231	1.10137	0.935952	0.965984	0.0937331	1.18045	0.874323	0.617534	1.12589	0.94955	0.258396	Dst	0.4557	ns
Plate 7	G05	L-065436-01	J-065436-09	J-065436-10	J-065436-11	J-065436-12	Dhx33	216877	NM_178367	46560584	GAUAGAAAUGGUCACGUUA	CCAAAGGGCUAUCGCAAAG	UCGGGAAGCUGGUUGGCUA	GGUUAAAGCAAAGAAGUAU	1.11648	1.02629	0.936533	0.977116	1.01411	0.0774929	1.02978	0.756227	1.01619	1.00153	0.950933	0.130316	Dhx33
Plate 10	C10	L-040417-01	J-040417-09	J-040417-10	J-040417-11	J-040417-12	Usp15	14479	NM_027604	21489968	GGAUGAUAUUUACGUGUUU	AGAACCAUUUAAAGCGAAA	CCACAAAGAAAUUAGAUCU	CUAAUUAACGAAAGUGCAA	1.34802	1.02071	1.02925	0.931205	1.0823	0.182612	1.10381	0.818898	0.707688	1.17358	0.950996	0.223269	Usp15
Plate 9	C07	L-045912-01	J-045912-09	J-045912-10	J-045912-11	J-045912-12	Nfix	18032	NM_010906	6754837	AGCAAGGAGAUGCGGACAU	CGGACAGCAUUCACAACGA	GUGCUAACCAUCACGGGCA	CGGACAAUCAGAUAGUUCA	1.03923	0.980609	0.966142	1.23714	1.05578	0.124968	1.12882	1.16289	1.24421	0.268459	0.951094	0.457657	Nfix
Plate 3	D07	L-042404-01	J-042404-09	J-042404-10	J-042404-11	J-042404-12	Arhgdib	11857	NM_007486	33563235	CGACCAGAGGAGUACGAAU	GGACAGAAUGAGUGCGUCU	GAAGAGUUCUCCCGACCAU	CUGGCAUGAGAGUGGAUAA	0.997967	0.975156	0.752561	1.68887	1.10364	0.405557	0.733921	0.775943	1.23653	1.05821	0.951151	0.238601	Arhgdib
Plate 1	B06	L-051314-01	J-051314-09	J-051314-10	J-051314-11	J-051314-12	Dync1li1	235661	NM_146229	22122794	UAAAUGUGCACGACGAAGA	UGAGAGAACAUGUCGACAA	AGACAGAAUCACACGGAAA	GAGAUGAACACUUCGAUUU	1.07179	1.03813	1.09581	0.997233	1.05074	0.0428027	0.993665	1.01553	0.605348	1.19047	0.951252	0.246849	Dync1li1
Plate 9	F09	L-062317-00	J-062317-05	J-062317-06	J-062317-07	J-062317-08	Ptpn23	104831	NM_001081043	124517677	AGCAAAAGGUGGCGCGUUA	GCACACACCUAUUGUCGUA	CGCCAGAUCCUUACGCUCA	GCUCUCAGGACCCGAGUUA	1.14207	1.00442	0.960028	0.90367	1.00255	0.101741	0.980601	0.932142	0.728777	1.16648	0.951999	0.179853	Ptpn23
Plate 6	G05	L-040160-01	J-040160-09	J-040160-10	J-040160-11	J-040160-12	Sacm1l	83493	NM_030692	13507621	CCAAACAGUAUGCGGGAAC	AGACAGAACGAAUGUGAUA	GCUUAUGGCUGGUGACACU	CCGAAGGAGUUGUUUCAGA	0.92523	1.09292	1.05891	0.866409	0.985869	0.107616	0.832641	0.97468	0.88393	1.1222	0.953364	0.12696	Sacm1l
Plate 4	B04	L-049528-00	J-049528-05	J-049528-06	J-049528-07	J-049528-08	Mon1a	72825	NM_028369	21312178	CGGAGCGAAUCACCGAUAA	GCAUAGCCGUGCCCACAAU	GGUGCGAUGUUCGUCCAUA	CGCAGGAGCUACUGUACAU	1.01831	0.98536	1.19012	1.12262	1.0791	0.0943428	1.04652	0.850432	0.966385	0.955614	0.954737	0.0804982	Mon1a
Plate 1	D05	L-057276-01	J-057276-09	J-057276-10	J-057276-11	J-057276-12	Vangl1	229658	NM_177545	31343560	AGGCUUUCCUUGAACGAUA	UUACAAGGACAUCGUGCAA	CAAGUUUGUUCUUCGCUUA	UGACAAACGGGUUACGGGA	1.00798	0.995536	1.00517	0.938857	0.986885	0.0324589	1.1811	0.84522	0.784246	1.01378	0.956088	0.178682	Vangl1
Plate 1	G09	L-064871-01	J-064871-09	J-064871-10	J-064871-11	J-064871-12	Igf2bp1	140486	NM_009951	31560605	UUGUUAAGAUCAUCGGACA	CGGAGAAGGCCAUCAGCGU	AGAAAGUAUUCGCGGAGCA	GCGGCCAGUUCUUGGUCAA	0.94194	1.02344	1.13163	0.951861	1.01222	0.0874953	1.09335	0.893861	0.675093	1.16313	0.956358	0.219497	Igf2bp1
Plate 2	C09	L-054027-01	J-054027-09	J-054027-10	J-054027-11	J-054027-12	Shq1	72171	NM_181590	31795581	CCUCUGAGUUCGACGUGUA	GAGUGAGGUUAUCGAUAUU	CGGUGUGGUUCAGCGGUUA	AGAAAGUACUCUGCAAUCA	0.96405	1.10776	0.847073	0.954857	0.968434	0.106993	0.821315	0.775295	1.36788	0.86529	0.957445	0.27608	Shq1
Plate 7	F02	L-064724-01	J-064724-09	J-064724-10	J-064724-11	J-064724-12	Eif4b	75705	NM_145625	21704127	CAGGAAAGAGAACGGUCAA	GGGACCAAGAUGAACGGAA	ACUCAAUCGUGGUUUGGAA	CCGGAACAUUCAAGAGCAA	1.28347	1.13037	0.849467	0.856937	1.03006	0.213593	0.718528	0.763113	1.02387	1.33146	0.959244	0.282332	Eif4b
Plate 2	G04	L-049201-01	J-049201-09	J-049201-10	J-049201-11	J-049201-12	Mvp	78388	NM_080638	18079350	CCAGCUAGCCAUCGAAAUU	GCUAAAGGCGCAGGCGUUA	AGGAUGUCAAGACGGGAAA	GGUCAUGGCAGGAGACGAG	1.02701	1.08666	1.0078	1.01537	1.03421	0.0358461	1.02197	0.93406	1.16938	0.71476	0.960043	0.190173	Mvp
Plate 8	B04	L-053801-01	J-053801-09	J-053801-10	J-053801-11	J-053801-12	Fam114a2	67726	NM_026342	21312815	AGCACGGGCAAGAGCGUUA	GGAGAUGCUUUCCCGAGAA	GACAACUAGACUUGAGCUA	UACGAGAGGCAAAGGAUAA	0.800071	1.02365	1.19881	1.12671	1.03731	0.173728	1.3568	0.860415	0.713429	0.910907	0.960387	0.277231	Fam114a2
Plate 9	F10	L-044061-00	J-044061-05	J-044061-06	J-044061-07	J-044061-08	Ipo9	226432	XM_923899	94364215	AGGCCAAUGCUGCUCGCCA	CCGCUCUAAGUCAGCCAAA	CUGUUGGUCAAGAUCCUAA	UUAUCAACGAGCUUUCCAA	1.07358	0.971934	0.903127	0.862464	0.952777	0.092344	1.12003	0.962891	0.485863	1.27329	0.960518	0.340867	Ipo9
Plate 4	E02	L-059578-01	J-059578-09	J-059578-10	J-059578-11	J-059578-12	Rtn4	68585	NM_024226	34610205	UGUUAUAUAUGAACGGCAU	UGUAUUUGUAGGAGCGCUA	UAGAUGAGCAUACUACUAA	ACAUAGAACUCCAACGUAA	0.848349	1.08127	1.12127	0.794849	0.961434	0.163754	1.28505	0.78079	0.962278	0.817428	0.961386	0.229563	Rtn4
Plate 1	F10	L-043403-01	J-043403-11	J-043403-12	J-043403-13	J-043403-14	Cyp20a1	77951	NM_030013	74271885	CUAGAUGGGUCACUCGAUA	CCGCUUUGCUGACGAGCCA	GCAUGAAAGAUACGGGCCU	GUAUGGAGAUGCCGUGACA	1.03283	0.81157	1.00711	0.904413	0.938982	0.101453	1.07746	1.01148	0.696098	1.06087	0.961477	0.179125	Cyp20a1
Plate 9	F03	L-061091-01	J-061091-09	J-061091-10	J-061091-11	J-061091-12	Nans	94181	NM_053179	31560007	CGACAUUCCCAUCGGGUAU	CGAGACGGGCAUCGCCAUA	UAGAUGUGGCCAAGCGCAU	GGGCAUGAACUCUUACCGA	1.03834	0.988774	0.974253	0.915132	0.979125	0.0507236	1.10447	0.972965	0.721155	1.06438	0.965744	0.172096	Nans
Plate 5	D08	L-045775-01	J-045775-09	J-045775-10	J-045775-11	J-045775-12	Ccdc47	67163	NM_026009	21313103	GAGCUGAGAAGGAGCGGAU	GGAAUUUGAGGGUUAUGAA	CGAGGAGGACCCUGAGAAA	GUGAUCAAGUGCAAAUAAA	1.08316	1.0825	1.09622	1.08746	1.08733	0.00631803	0.824349	0.908182	0.829193	1.30411	0.966459	0.228359	Ccdc47
Plate 1	F05	L-065622-00	J-065622-05	J-065622-06	J-065622-07	J-065622-08	Helz2	229003	XM_485132	82888766	GAGAUCCGCUGGCCAAUAU	GCUGGUACAUCACCGUUUA	GCGGGAACGUUUCUACUAU	ACACUACCCUCUCAUGUUC	0.918382	2.02641	0.775278	0.816157	1.13406	0.597941	0.928798	0.503198	1.23536	1.19893	0.966572	0.337827	Helz2
Plate 6	D07	L-052721-00	J-052721-05	J-052721-06	J-052721-07	J-052721-08	Kntc1	208628	XM_924553	94375348	AAGCAAGUUUGACGUGAAA	UAAUGAGAGUGAUCCGAUA	CAUUUCAGCUGAUCGACAA	AAACAGACUGAGCCGGUUA	0.86623	1.04475	0.887936	0.822627	0.905385	0.0967968	0.808072	0.889954	1.24798	0.921808	0.966953	0.193378	Kntc1
Plate 3	F08	L-042811-01	J-042811-09	J-042811-10	J-042811-11	J-042811-12	Inf2	70435	NM_198411	38259199	UCUCAAAGGGGACGAGCAA	UUCUAGAAGCGGAGCGGAA	CAUCCAAUGUGGCACGAGA	ACAGAUGGCAAAAGCGGAA	1.00264	0.985646	0.820117	1.1098	0.979551	0.119658	0.694531	0.904254	0.911428	1.3586	0.967204	0.279653	Inf2
Plate 4	G10	L-062173-01	J-062173-09	J-062173-10	J-062173-11	J-062173-12	Pdcd6ip	18571	NM_011052	6755001	GAACCUAGCAACUGCGUAU	ACAUAGUGUUUGCACGGAA	GCUACAACCCCUACGCAUA	AGCCAGAAGUUCACGGAUU	1.03177	1.09065	1.17483	0.804361	1.0254	0.158626	1.10829	0.799408	0.714658	1.2541	0.969114	0.254384	Pdcd6ip
Plate 3	E04	L-055824-01	J-055824-09	J-055824-10	J-055824-11	J-055824-12	Fam133b	68152	NM_026583	27754050	CCUUGUAUGCGAACGCUAA	GUACGAAGAUAAACCGUUG	AAUGAGAUGACUCUAGUAA	UGACAUGAAAGACGUGACA	1.03902	0.998712	1.08344	0.978963	1.02503	0.0462683	0.875255	1.02316	0.693601	1.28705	0.969768	0.250814	Fam133b
Plate 3	G07	L-063706-01	J-063706-09	J-063706-10	J-063706-11	J-063706-12	Larp1	73158	XM_985836	94391540	GAGUUGAUGUUGCGGAGUA	GCAAGAAUACCUCGGCAAA	ACACACUGACUUUGCGAAA	UGGACAAUUUAGAGCGAGA	0.970325	1.01417	0.821038	1.29378	1.02483	0.197442	0.933503	0.8663	0.924172	1.15885	0.970706	0.128903	Larp1
Plate 8	C11	L-064510-00	J-064510-05	J-064510-06	J-064510-07	J-064510-08	Cdk12	69131	NM_026952	30794423	CGAAAGAGGUGAUUGUUAC	GGACCUAUGGCCAAGUAUA	ACAGAGUGGUAUUGUGAUA	UGAAUUGGCAGUGUUAUUA	1.01063	1.09393	1.01265	1.13528	1.06312	0.0618008	0.852723	0.876759	1.28604	0.876979	0.973125	0.20892	Cdk12
Plate 5	G09	L-061405-01	J-061405-09	J-061405-10	J-061405-11	J-061405-12	Edc4	234699	NM_181594	31795580	CGGCUAGAGCGCAGCGUAA	GAUGGUAACUCAACGAACA	UAGCACAAGUACAGCGCAU	GUGAAAGGCCAUAGCACGU	1.0945	1.02188	1.07472	1.10349	1.07365	0.0365426	0.958351	0.932267	0.868254	1.13646	0.973834	0.114837	Edc4
Plate 9	E06	L-047888-01	J-047888-09	J-047888-10	J-047888-11	J-047888-12	Xdh	22436	NM_011723	77682554	CCAUAAGAAUCUCCGUACA	CGGAGACAGUAACGCCAAA	GAGGAUCUCUCUCGGAGUA	CAACAGAAUUGUAGUCCGA	1.09641	1.05766	0.939102	0.807614	0.975197	0.130231	1.06766	0.942798	0.703624	1.1814	0.973871	0.204828	Xdh
Plate 9	D09	L-063395-01	J-063395-09	J-063395-10	J-063395-11	J-063395-12	Lrrc57	66606	NM_025657	31981232	CUAAUUUGUGGGAAACGUA	ACACAACAGCCACCGAGAA	GGAUUGUAGGCAUGCGCUA	GGAUUUAGGAGUAGGAGAC	1.0492	1.091	0.923231	0.987856	1.01282	0.0732245	1.11599	0.912734	0.882261	0.985769	0.974188	0.104033	Lrrc57
Plate 3	C06	L-058228-01	J-058228-09	J-058228-10	J-058228-11	J-058228-12	Tiprl	226591	NM_145513	30725811	GGAGGGUGCUGGUGACGUU	CUACAUGUUACGAGAAUAU	UGAGUGAAAUACAGGGUAA	GAGAGGAUCUGAUGGCUUA	1.02175	1.02908	0.948325	1.19838	1.04938	0.105811	0.753016	0.876001	0.916973	1.36123	0.976804	0.265582	Tiprl
Plate 5	G07	L-059470-01	J-059470-09	J-059470-10	J-059470-11	J-059470-12	Usp47	74996	NM_133758	48928013	GCAAAUACAAUCCGGUUAU	CAUAAGGAUAAGACGCUAA	GUGAAUAAUGACCGGAGUA	AUUCAUUGAUUGCGGACAA	1.0518	1.13002	0.847515	1.15282	1.04554	0.138922	1.16866	0.803507	1.07235	0.866163	0.97767	0.171472	Usp47
Plate 8	G04	L-041603-01	J-041603-09	J-041603-10	J-041603-11	J-041603-12	Nudc	18221	NM_010948	6754909	CAGCUUCCUUCGACGCAAA	CAGGAAAGCAGGAUGCGGA	GAAAGGAUGUGGUGGUGGA	GGAGUUGACUGAUGAGGAG	0.925913	0.952019	1.00826	1.01548	0.975419	0.0435206	1.22375	0.767666	0.884766	1.03875	0.978732	0.197496	Nudc
Plate 7	C09	L-057251-01	J-057251-09	J-057251-10	J-057251-11	J-057251-12	Pdzd8	107368	NM_001033222	75677507	CUACAGAGCGGGAAUCGAA	GGUAAGCAGUCUUCAGCGA	CUUAAAGGACUGUCGGUCA	GGAGCAACUGAGAGGCGAA	1.14055	1.10302	0.973867	0.943725	1.04029	0.0961333	0.914712	0.903435	0.993506	1.10498	0.979158	0.0929588	Pdzd8
Plate 1	D03	L-065567-01	J-065567-09	J-065567-10	J-065567-11	J-065567-12	Galnt2	108148	NM_139272	46877108	AGGAAUGGGCCUUGACAAA	GCAGCAAUCAUGUUUAUAU	GGACAGGACCCGAGUUGUA	ACUUUAACCAGGAGGCAUA	1.00705	1.0026	1.0159	0.944529	0.992521	0.032469	1.16553	0.809805	0.966499	0.975311	0.979286	0.145591	Galnt2
Plate 8	F07	L-051385-01	J-051385-09	J-051385-10	J-051385-11	J-051385-12	Anapc1	17222	NM_008569	6678833	GACCAUUACUAUCGAGAUU	GCUACAAGCUGGCGGUGAU	GCAUAGACGGGAAGGAUUA	UCUCAAUAUCCAUGACUAU	0.897377	1.10002	1.01665	1.07666	1.02268	0.0906122	1.33024	0.828228	1.08329	0.67724	0.979748	0.287537	Anapc1
Plate 10	D06	L-066710-01	J-066710-05	J-066710-06	J-066710-07	J-066710-08	Tnpo3	320938	NM_177296	54312055	UCACCAGGUUGUUUCGAUA	UCAUGAGAUUUCUGCGAGA	AGUCACUAGUGCCGAGGAA	GCAUUGAGUUGGUUGGUGA	1.25167	1.03421	0.864127	1.01139	1.04035	0.15978	0.939868	0.897652	1.09302	0.990589	0.980281	0.0842146	Tnpo3
Plate 9	D03	L-048774-01	J-048774-09	J-048774-10	J-048774-11	J-048774-12	Snx2	67804	NM_026386	13385877	CAGUAAAGCAUCCGACAUU	CAAGAUGAAUGAAUCGGAU	UAAGAGAGUGGGAGGCGAA	GAAUCGAAUCAAAGAGUAU	1.01263	1.15292	0.78474	1.04093	0.997806	0.15442	1.02642	1.00395	0.991084	0.900935	0.980598	0.0550789	Snx2
Plate 7	D07	L-040691-01	J-040691-09	J-040691-10	J-040691-11	J-040691-12	Csde1	229663	NM_144901	40254097	GCGUUUGGCUUUAUCGAAA	CGAAAGAAUGGAAGCGAAU	GCUGUAAGUGCUCGUAAUA	GGUCAAUCGCCUAAAGAAC	1.17859	0.986501	0.904667	0.964594	1.00859	0.118498	0.776583	0.94371	1.22174	0.983962	0.9815	0.183614	Csde1
Plate 6	C07	L-047555-01	J-047555-09	J-047555-10	J-047555-11	J-047555-12	Mak16	67920	NM_026453	33468996	CAAGAUACGUAUGGCGACA	AGUAAGAAGGUUGAACGAA	CAUGAAGGUUAUAGAGCGA	CGGACGACGUAAUCUGGAA	0.874026	1.04818	0.979914	0.784957	0.921768	0.115984	0.811997	1.03492	0.776867	1.30307	0.981714	0.242808	Mak16
Plate 6	B08	L-050644-01	J-050644-09	J-050644-10	J-050644-11	J-050644-12	Pde12	211948	NM_178668	40538841	AGUACAAGGUGGAGCGCAA	GAGCUUGACUACCGCCAGA	CCUUCAGCUUGGAUCGAGA	CGGUGGUGAAGCUGUACUA	0.912651	1.1276	1.05034	0.860047	0.987658	0.123047	0.82258	0.991846	0.588206	1.52501	0.98191	0.398097	Pde12
Plate 3	B04	L-049797-01	J-049797-09	J-049797-10	J-049797-11	J-049797-12	Cfap36	216618	NM_025740	30352007	CUUCAAGCCAUCCGAAUAA	GAACAGAAGAGUUACGUCA	GCGAUUGCUUGCAGAGAAA	GAGAUAAGCUGCUGUCCAU	1.12398	1.04545	0.998044	1.06957	1.05926	0.052388	0.891896	0.962571	0.868874	1.20508	0.982106	0.153904	Cfap36
Plate 2	G02	L-054708-01	J-054708-09	J-054708-10	J-054708-11	J-054708-12	Strip1	229707	NM_153563	23956343	CCUAUAAGGCUGACGACUC	CACAAAGAGGUCAUCGUUA	GCAUCAAUCUGCUUCGGAU	GCAUCAAGGUCAUCCGGAA	0.917995	1.10982	0.814146	1.02222	0.966047	0.128076	1.01043	0.793403	1.71327	0.411728	0.982208	0.54661	Strip1
Plate 7	G08	L-056055-01	J-056055-09	J-056055-10	J-056055-11	J-056055-12	Gtf3c4	269252	NM_172977	27370485	GAAAGAUGGAGUUGGACGU	AGAAUGGAAUGGUCGAGUA	CCGCACAGGAGAAGGACGA	GGAGAUUUAUGGAGACCGU	1.13303	1.04778	0.964933	0.98129	1.03176	0.0764326	0.919642	0.712742	1.22205	1.07569	0.982531	0.218167	Gtf3c4
Plate 10	B10	L-047362-01	J-047362-09	J-047362-10	J-047362-11	J-047362-12	Vps36	70160	NM_027338	30794415	GUGGAAGGCUUGCGGUUUU	CCAUCAGGUUUAAGUCGUA	CCUAUCAGGCUUCGGGUUU	UAUCCAAAUCAAUCGCUAA	1.29263	0.976777	0.88181	0.943945	1.02379	0.183503	0.901363	0.881798	1.04953	1.10256	0.983811	0.10897	Vps36
Plate 7	F03	L-045533-01	J-045533-09	J-045533-10	J-045533-11	J-045533-12	Atxn2	20239	NM_009125	6677856	GUCAGUUGUUGGAUCGAAA	CCAAUGACAUGUUUCGAUA	GGGAGUAAAGAAAAUGUUA	GCGCAUUUCCCUUAUAUGA	1.24028	0.90071	1.07733	0.914796	1.03328	0.159584	0.944313	0.956882	0.952714	1.08213	0.984009	0.0656198	Atxn2
Plate 1	G06	L-058357-01	J-058357-09	J-058357-10	J-058357-11	J-058357-12	Ipo7	233726	NM_181517	74229033	CGGCAUUGUAUUCGAGAAA	CUGAUUGAUGAUCGAGAAA	CGAGAAUGACAGUGACGAU	CAAUGCUGAUCCUCGGAAA	0.874049	1.4215	0.88738	0.839259	1.00555	0.278044	1.16772	0.664032	0.874805	1.23529	0.98546	0.265325	Ipo7
Plate 7	C05	L-049958-00	J-049958-05	J-049958-06	J-049958-07	J-049958-08	Rps6ka4	56613	NM_019924	9910453	CGUCUUACUUGACUCAGAA	CGUGAGCGGUGGUGAGAUG	GAGAACAUCUUGUACGCGG	GAUCAUCGACUUCGGGUUC	0.902858	1.03268	0.909067	0.905153	0.93744	0.0635465	0.893356	0.808851	0.910606	1.33137	0.986046	0.23447	Rps6ka4
Plate 9	C09	L-063639-01	J-063639-09	J-063639-10	J-063639-11	J-063639-12	Gorasp2	70231	NM_027352	31980644	GCAUCUCUAUUACGGUUUA	UGUAGCUACUUAACGGUAU	UGUUCUCAGUACAGGCGUA	CCCUGAAGCUCUACGUGUA	1.03568	1.0745	0.997178	1.0292	1.03414	0.0317389	1.03494	0.935205	1.10192	0.879497	0.98789	0.0995675	Gorasp2
Plate 7	B04	L-055384-01	J-055384-09	J-055384-10	J-055384-11	J-055384-12	Fbxo22	71999	NM_028049	23956217	GUCAGCACUUUCAGCGAUA	GGGAUCAGGUAGCAAUCGA	GAAUUUAACACUCGAAAGA	GGAGAUGUAAUGAGGUAAA	1.19901	1.04742	1.18547	0.948187	1.09502	0.119471	0.871261	0.939672	0.703822	1.44056	0.988829	0.317032	Fbxo22
Plate 4	F07	L-041732-01	J-041732-09	J-041732-10	J-041732-11	J-041732-12	Tmem209	72649	NM_178625	40254355	UAACAAAGAUGAAGCCGAU	GGUCAAAGUGUGUUAAGUU	GGAUAGUAGUGUAAGUUCU	GGGAGCUUCUUGUGAGCAU	0.916547	1.02008	1.13212	0.969125	1.00947	0.092049	1.14796	0.915964	0.756089	1.13958	0.989898	0.189316	Tmem209
Plate 3	F09	L-047511-00	J-047511-05	J-047511-06	J-047511-07	J-047511-08	Pdlim5	56376	NM_022554	11990622	UGUACGGGCUCCUUGAAUA	GACAAUACGAAGAAGGCAA	GCAAGAAACGGCUGAUUGA	GAUCCCAGGGUGACAUUAA	1.04289	1.01656	0.896075	1.19542	1.03774	0.123028	0.837681	1.07233	0.814174	1.23616	0.990087	0.201238	Pdlim5
Plate 1	F09	L-040605-00	J-040605-05	J-040605-06	J-040605-07	J-040605-08	Map2k1	26395	NM_008927	6678793	GCCAGCAUCUGAGCCUUUA	GAUGGUGGGUCCUUGGAUC	GGUACAUGCUUUCAUCAAA	CGGGAGAAGCACAAGAUUA	0.937303	1.36458	0.853892	0.984507	1.03507	0.226215	1.14722	0.805434	1.11289	0.897643	0.990796	0.165743	Map2k1
Plate 6	B05	L-062290-01	J-062290-09	J-062290-10	J-062290-11	J-062290-12	Stt3b	68292	NM_024222	61651672	GAACAUCAGCCUACGACAU	UGUCAAAGAAGACUACUAA	GAACCAAGGAGCAGGACUU	UCGAUUAUGUGUUGGUUAU	1.33735	1.10179	0.852174	0.91069	1.0505	0.218932	0.10048	1.12865	1.14521	1.59296	0.991827	0.631958	Stt3b
Plate 9	G05	L-046541-01	J-046541-09	J-046541-10	J-046541-11	J-046541-12	Luc7l	66978	NM_028190	29336034	GUGCAGAAGUUUCGGCUAA	GUACCAAAAUCCACGACUU	CGUUCCAGAUCCCGAGAUA	GUGGAGAAAGUUCGUGCAA	1.04898	0.900663	0.921702	0.875017	0.936591	0.0773201	1.05599	0.951507	0.794416	1.16599	0.991977	0.158164	Luc7l
Plate 7	C07	L-050981-01	J-050981-09	J-050981-10	J-050981-11	J-050981-12	Lman1	70361	NM_027400	37537549	CAGAGGGACUUUCGUAAUA	CGGGCAAAGAUUACGUAUU	GUGCAGAUCAGAUUCGAAU	GUGAAGAGAGAUAUCGACA	1.16097	0.959147	0.9272	0.908319	0.988909	0.11661	0.767153	0.998577	0.979509	1.22343	0.992166	0.186471	Lman1
Plate 4	B09	L-045010-01	J-045010-09	J-045010-10	J-045010-11	J-045010-12	Ecd	70601	NM_027475	28076956	CGAAAUGUCUGUACGCACA	CGAAUAAUGGCCUCGGUCA	GAAGUACAUUGAACGGAUA	GCGAAGAGAUCCUAACCGU	0.957825	1.1387	0.855306	1.10258	1.0136	0.13132	1.1446	0.788172	1.31156	0.7254	0.992431	0.281675	Ecd
Plate 3	D11	L-045560-01	J-045560-13	J-045560-14	J-045560-15	J-045560-16	Hsph1	15505	NM_013559	7305168	UCACAGAUGCUGAGCGAAG	CGGCUGUUGCUUUGAAUUA	CUUCUGAGGAUAUGAACUA	GGAAUAAAGGUCAUGUACA	1.08476	1.46172	0.763609	1.50341	1.20338	0.34844	0.727297	0.650192	1.33422	1.26181	0.993381	0.354405	Hsph1
Plate 6	G02	L-043628-01	J-043628-09	J-043628-10	J-043628-11	J-043628-12	Atxn10	54138	NM_016843	83649708	CCUGAUGGAACGCGUGAUU	CUUCAGAUGUCUUCGGAAU	AUAUAUUGGUAUCGAGCUU	UGGUGUAUGCUGUGCGAAA	0.926116	1.0514	0.964483	1.01247	0.988618	0.0547716	1.16173	1.00715	0.999023	0.806463	0.993593	0.14549	Atxn10
Plate 1	D08	L-045930-01	J-045930-09	J-045930-10	J-045930-11	J-045930-12	Tanc1	66860	NM_198294	57164406	CGAGAGAGGAUGCGGUGAA	GCUUAUAUCUGGCGAUUUA	CAGCCAAUGACUCGGAUAA	GCACUGAGCUGUCACGGAA	0.955481	0.908482	0.949961	0.873426	0.921838	0.0384918	1.18275	0.925895	0.734733	1.13499	0.994591	0.206042	Tanc1
Plate 3	E09	L-059272-01	J-059272-09	J-059272-10	J-059272-11	J-059272-12	Faf2	76577	NM_178397	31341590	CGGUUUACCUAUUACACGA	GGGCAUUCCAGUCGAGAGA	GGACCUGACAGACGAAUGA	CCCUAAAAGAAACGGAAAA	1.13069	1.0092	0.866613	1.14523	1.03793	0.129477	0.782654	0.887476	0.957778	1.35655	0.996114	0.250832	Faf2
Plate 6	C04	L-050996-01	J-050996-09	J-050996-10	J-050996-11	J-050996-12	Lpin3	64899	NM_022883	12584971	ACAGGGAGGUAAUCGAGAA	CGGCCUGAGUUCUCGUUGA	CAGGCUAUGUCCCGACCUA	AAAGUAUGGCUGAGGCGAU	0.944543	1.21568	0.902021	0.798678	0.965231	0.177848	0.789907	0.907483	0.944155	1.34727	0.997205	0.242476	Lpin3
Plate 1	D07	L-058117-01	J-058117-09	J-058117-10	J-058117-11	J-058117-12	Ankle2	71782	NM_027922	40789238	UGAAAGUGUAGCCGUAAUA	GUAAACAAAGAACGAGCAA	GGGUUAAAGCCAUCGAGAA	GAAAUUUGCUAGAGGGAUA	0.992395	0.991815	0.818981	0.941901	0.936273	0.081698	0.975486	0.928579	1.13837	0.947918	0.997588	0.0958068	Ankle2
Plate 3	D04	L-048101-00	J-048101-09	J-048101-10	J-048101-11	J-048101-12	Pak1	18479	NM_011035	6754977	AAGAAGACCUCCAAUAGUA	GUAUAUACACGAUCUGUGA	GAUUGGAGCCGGCAGCAAA	CGAAGAAAGAGCUGAUUAU	0.923374	1.00221	0.924732	0.965307	0.953905	0.0376227	0.941427	0.919979	0.938873	1.19043	0.997677	0.128857	Pak1
Plate 8	G07	L-057894-01	J-057894-09	J-057894-10	J-057894-11	J-057894-12	Rab3gap1	226407	NM_178690	31341094	GAAAGGAAUCAACGGAUGA	GCACAUGGGAAGAGCGAUC	CAUCACAAAUGGCGACGAA	AAGAAUUGGAGGACGCUAU	0.943105	1.05862	1.08301	1.19585	1.07015	0.103665	1.34122	0.800528	1.02117	0.828595	0.997878	0.249017	Rab3gap1
Plate 5	E09	L-041772-01	J-041772-09	J-041772-10	J-041772-11	J-041772-12	Atxn2l	233871	NM_183020	33942088	GGGUUCUACUUGUGACGUA	GUUUAAACCAAGCGACGUU	GCUUCAAAGUAAUCCACGA	GGGGACAGACCACCGGAAA	1.09308	1.04717	0.693134	0.962185	0.948891	0.17892	0.943404	0.832877	1.12516	1.09042	0.997964	0.135347	Atxn2l
Plate 1	F02	L-041099-00	J-041099-05	J-041099-06	J-041099-07	J-041099-08	Ptk2	14083	NM_007982	6679740	GAAGUUGGGUUGUUUGGAA	GGGCAUCAUUCAGAAGAUA	GCUCCAGAGUCAAUCAAUU	GUACAGCACUCGCGUAUCU	0.917084	1.25484	1.00465	0.859178	1.00894	0.174499	1.35578	0.881179	0.773833	0.985365	0.99904	0.253022	Ptk2
Plate 8	D08	L-054178-01	J-054178-09	J-054178-10	J-054178-11	J-054178-12	Eif5	217869	NM_173363	76253681	GAUCUCAUGAGGCGAAUAA	CUUUAAAGGGAAACGGUCA	CGUGCUAGCUCAUACAUUA	GGUCUAUAAUUAAGCCCAA	0.818681	0.965704	0.973147	1.05817	0.953925	0.0994417	1.54859	0.863849	0.885444	0.700997	0.999721	0.375063	Eif5
Plate 5	F02	L-047237-01	J-047237-09	J-047237-10	J-047237-11	J-047237-12	Ube3a	22215	NM_173010	27804320	AUACCUGAGUCCAGCGAAU	GGAAAUGAGGCCUGCACGA	AUGAUGAAGCUACGAAAUU	CGUUAAAACUCUAGACUGU	0.900243	0.79609	1.05235	1.11391	0.965648	0.144368	1.18456	0.968314	0.806101	1.04004	0.999755	0.157339	Ube3a
Plate 4	D08	L-042940-02	J-042940-09	J-042940-12	J-042940-13	J-042940-14	Hnrnpd	11991	NM_007516	116256513	GGGAAAGUAUCCAGGCGAG	CUAUUUAAAGAGUCGGAGA	UGGUGAGGUUGAAUCCAUA	GAGCCAAGAUCGACGCCAG	0.908112	1.03735	1.04885	0.991659	0.996493	0.0638882	1.04071	0.866789	1.02819	1.06909	1.00119	0.0912212	Hnrnpd
Plate 6	D04	L-040115-00	J-040115-05	J-040115-06	J-040115-07	J-040115-08	Ilk	16202	NM_010562	6754341	GAACAAACACUCCGGUAUU	CUCAAUAGCCGCAGUGUAA	GUAAGCUCAUGAAGAUUUG	GAAGGCACCAAUUUCGUUG	0.958363	1.07902	1.03331	0.895597	0.991572	0.0810409	0.888277	1.06703	0.967086	1.0874	1.00245	0.0925099	Ilk
Plate 5	C08	L-048797-01	J-048797-09	J-048797-10	J-048797-11	J-048797-12	Psmd4	19185	NM_008951	6679504	CGGAGUUCCUUCAGAGCGU	GGACUGAAGACUCGGAUGA	AGGAAGAGCAGAUCGCCUA	ACAGUGAGUACAUGCGGAA	0.929178	0.672704	1.01163	1.07905	0.923142	0.177852	1.01267	0.885757	0.900953	1.21176	1.00278	0.150368	Psmd4
Plate 2	E08	L-043624-00	J-043624-05	J-043624-06	J-043624-07	J-043624-08	Sf1	22668	NM_011750	7106450	GCAACACGUGUGAGCGAUA	GCGUAAAGAUGGUCAGAUG	GAUCAGUACCUGGGAAGUA	AUAAAGCACGGAUGGAUAA	1.02837	1.2577	0.884634	0.957372	1.03202	0.161495	0.90161	0.743745	1.56534	0.80597	1.00417	0.379706	Sf1
Plate 5	C05	L-043405-01	J-043405-09	J-043405-10	J-043405-11	J-043405-12	Raph1	77300	XM_991440	94365104	GGAAAUAGUAAGCGUCAAG	GCAAAGGUAUCUCGGGAUC	GGAGCAACUAUCCGAUGAA	GGACAGGACUAUCGGAACA	1.0864	0.933106	0.934884	1.13399	1.02209	0.10357	1.0876	1.0101	0.99601	0.924384	1.00452	0.0669022	Raph1
Plate 8	D06	L-040857-01	J-040857-09	J-040857-10	J-040857-11	J-040857-12	Rab5c	19345	NM_024456	29789256	GAUACAUUUGCACGGGCUA	UCAAGAAUUCUCCGCAUAA	CAUUAUUGACAGCCGGACA	GCACAAUUGGAGCGGCUUU	0.868486	0.9679	0.803511	1.00631	0.911553	0.0925241	1.09603	0.694254	1.48638	0.74228	1.00474	0.367695	Rab5c
Plate 7	F09	L-061029-01	J-061029-09	J-061029-10	J-061029-11	J-061029-12	Nt5c2	76952	NM_029810	31560043	CCAGCCAAGUGAUGCGCUA	GGAUGUACGAAGGUAGUAA	GCACGUCAGUGGAUUUCAA	GUACAAGUCUCCAGAAUAU	1.17623	1.0611	1.00733	0.994243	1.05973	0.0828818	0.976262	0.89063	0.991261	1.16288	1.00526	0.114048	Nt5c2
Plate 4	C11	L-065430-01	J-065430-09	J-065430-10	J-065430-11	J-065430-12	Sec24d	69608	NM_027135	46560564	GGACAAGUCUAUACGACCA	GCCAAAGGUUUCUGACCGA	GGGAAAUUCUAGUCAAUCA	CCCAUAUGCUGGCGUGUUA	1.01364	1.00131	1.06585	0.954053	1.00871	0.0459387	1.07124	0.688712	1.2085	1.05312	1.00539	0.222227	Sec24d
Plate 2	F04	L-056954-01	J-056954-09	J-056954-10	J-056954-11	J-056954-12	Sugt1	67955	NM_026474	31560164	CAAACCGAGUCUCACGUAA	GGGAUAAGUUGGUUGGCGA	GGACAGAAAUUAGAUAGUA	AGCAUAGAUUCUCGAGUUU	1.05713	1.1607	1.05244	0.993571	1.06596	0.0694675	1.02751	0.864186	1.21203	0.919861	1.0059	0.153232	Sugt1
Plate 3	C09	L-064280-01	J-064280-09	J-064280-10	J-064280-11	J-064280-12	Tdrd3	219249	NM_172605	31982086	UCGUUAAGUUCACGGACUA	AGGAUGGAAUGCCGAGCAA	GGAAAUACUGAGUUCGAUA	GUGGAAACCUGGCGAUGAA	0.927846	1.00074	0.883991	1.25392	1.01662	0.165364	0.872132	0.841198	0.943968	1.36642	1.00593	0.244151	Tdrd3
Plate 6	E10	L-040279-01	J-040279-09	J-040279-10	J-040279-11	J-040279-12	Plin4	57435	NM_020568	10181203	GCACAAUGGACACGGCCAA	GGUACAAAGGACACGGUGA	GCGCAGAUGGGUAUAGACA	GUAAAUGUGGCCAAAGGUA	0.95287	1.14554	0.966565	0.806162	0.967783	0.138974	0.770335	0.918539	0.758824	1.59255	1.01006	0.39508	Plin4
Plate 3	B09	L-042202-01	J-042202-09	J-042202-10	J-042202-11	J-042202-12	Gigyf2	227331	NM_146112	34365796	GCAUGAAUUUAUACGGUCA	AGAUGGAGGUUGGCGGUUA	GGAUAAGACAAACCGAAGA	CUGCAAGAGCACCGAGCUA	1.0248	0.986934	0.830705	1.29673	1.03479	0.193783	0.780032	1.06354	1.23035	0.994713	1.01716	0.18649	Gigyf2
Plate 5	B06	L-043761-01	J-043761-09	J-043761-10	J-043761-11	J-043761-12	Arhgap5	11855	NM_009706	86262150	CAAUAGAUUUGUACGUUCA	CGCUAAAUUUACAGCAUUA	CCAUCGAGUCACUGAGUUU	CUUUGGAGGCCGAGUAGUA	1.09288	0.938307	0.946643	1.1606	1.03461	0.10997	1.01087	1.28638	0.820548	0.953033	1.01771	0.196031	Arhgap5
Plate 6	F03	L-051299-01	J-051299-09	J-051299-10	J-051299-11	J-051299-12	Strn4	97387	NM_001039878	89886485	GGUCCAAGCGUGUGCGUUC	ACUUAGCGGUGGCGAGUCU	GGUAAAACAGAUCGAGGAA	AGAAGGCAGUUACGGCCAA	0.780298	0.992139	0.908022	0.883123	0.890895	0.0872464	0.95346	0.912681	1.00209	1.21408	1.02058	0.134079	Strn4
Plate 3	B06	L-059668-01	J-059668-13	J-059668-14	J-059668-15	J-059668-16	Slmap	83997	NM_032008	56605991	GAAAGUCCGCCAUGCGAAA	CUUCAGAACUGCAGCGACA	UUUCAGAAGUUGAGCGAAG	GCUAAGGUGUCUCUAUUAA	1.05264	1.01877	0.893083	1.39417	1.08967	0.214292	0.844611	0.955672	1.16035	1.13186	1.02312	0.149522	Slmap
Plate 2	G09	L-053995-02	J-053995-10	J-053995-12	J-053995-17	J-053995-18	Gen1	209334	NM_177331	148540147	CAAAGGAUCAUGAACGUAA	GUAUAAUGUAGGAGCAGAU	GUUGACUGUUACACGAUAU	CCUCAGAGUUUUCGACCAU	1.05694	1.1121	1.02049	1.0914	1.07023	0.0402177	1.06446	0.997374	1.20718	0.825423	1.02361	0.158465	Gen1
Plate 6	F02	L-041833-02	J-041833-09	J-041833-10	J-041833-11	J-041833-12	Ube4a	140630	NM_145400	167736370	GUCAAGGACUUCAGCGAAU	GGAUGAGGAGGUUCGAACA	CCAAUCAGAUGCCCGAAAU	CUUGAAUGAUGAAGAACGA	1.04181	1.24451	0.995713	0.900836	1.04572	0.144941	0.908292	1.01257	1.11477	1.07561	1.02781	0.0901193	Ube4a
Plate 2	C06	L-040338-01	J-040338-09	J-040338-10	J-040338-11	J-040338-12	Cct8	12469	NM_009840	31560612	AGGUGGAGCUACCGAAAUU	CAUAGUAACAGGCGGCAAA	CCAAACAUUUCUCGGGAUU	UCACAAGGGAUAAGCGUCU	1.0377	1.67859	0.709756	0.873235	1.07482	0.424197	0.873862	0.678493	1.69018	0.872934	1.02887	0.450345	Cct8
Plate 5	G06	L-061150-01	J-061150-09	J-061150-10	J-061150-11	J-061150-12	Ugp2	216558	NM_139297	31559973	AAUUCUGGCUUGCUCGAUA	CAGAUACACUUUCUACUAA	GUUUGAAAGUAUACCCGAU	AAUCAAAGCAGGUACCCGA	1.11514	1.06815	0.919965	1.17694	1.07005	0.109525	1.00336	0.916024	1.2512	0.945066	1.02891	0.152574	Ugp2
Plate 1	C04	L-048662-01	J-048662-09	J-048662-10	J-048662-11	J-048662-12	Nipbl	71175	NM_201232	51371927	GGGAAUACGAAGAGCGCGA	GGCAGAAAUUGAACGGAUA	GCAAGGAGUCCGAACGUUU	UGAUAGUGAUGAAGCGUUU	0.955667	0.920759	1.08133	1.00844	0.991548	0.0698677	1.3117	0.928427	0.788516	1.09007	1.02968	0.22479	Nipbl
Plate 9	B02	L-167001-00	J-167001-09	J-167001-10	J-167001-11	J-167001-12	Nbas	71169	NM_027706	255003836	GCUAACAAGUGCUUCGAGA	GCUUACAGCUUAUAACGGA	UAUAAGAAGCUGACCGAUA	UGGUAGAGCAUAUCGAAUU	1.07957	0.832114	0.862568	1.00764	0.945472	0.117713	1.22606	0.862037	1.1015	0.93135	1.03024	0.164819	Nbas
Plate 1	C02	L-058184-01	J-058184-09	J-058184-10	J-058184-11	J-058184-12	Cyb5r3	109754	NM_029787	31981358	UGCCAAACCUGGAGCGUGU	AGGGAGAGCGUGAGCGUGA	GGUACUAACUGGCCAUUAC	UUUAGUCAUUUAUGGGCAA	0.953441	0.965402	0.924877	0.978697	0.955604	0.0229354	1.39204	0.948719	0.684703	1.09658	1.03051	0.295149	Cyb5r3
Plate 6	F04	L-040292-01	J-040292-09	J-040292-10	J-040292-11	J-040292-12	Acbd3	170760	NM_133225	33469028	UUACAUGAGCUACGUGUUA	CGGCAUAUGUUGCGUCCCA	GAGCACAACAUGACGUUUA	GGUUAAAAGCAGUUCGGAA	0.886428	1.09494	0.671157	0.687664	0.835047	0.198969	0.665488	0.831101	1.23781	1.39244	1.03171	0.34008	Acbd3
Plate 1	D11	L-043288-01	J-043288-09	J-043288-10	J-043288-11	J-043288-12	Lypla2	26394	NM_011942	7242155	CCAUGACUCUGCCCGGAUA	UGUCCUGGAUUCCGAUAAA	CAUGGUACCUGUUCGGUUU	GCAAGCAAGCACCGCAUCA	1.0345	0.965402	0.898888	0.887536	0.946582	0.0679343	0.889594	0.933224	1.09564	1.21388	1.03308	0.149623	Lypla2
Plate 5	D07	L-064184-01	J-064184-09	J-064184-10	J-064184-11	J-064184-12	Nudcd2	52653	NM_026023	31981955	GCUUGUCUGUUCACGGAAA	UCUCAGGGAACUACACGAA	AACUUACAUUAGAGCGAUU	UGUGAAAAGCUUAUGAGUA	1.0176	0.954806	1.0636	1.04342	1.01986	0.047276	0.893462	1.08711	1.04172	1.11156	1.03346	0.0977167	Nudcd2
Plate 8	G10	L-065115-01	J-065115-09	J-065115-10	J-065115-11	J-065115-12	Khdrbs1	20218	NM_011317	31982761	UUACGAAGCCUACGGACAA	GGUAUCUGUGAGAGGACGA	AGGAGGAAGAGUUGCGCAA	CGGUCAAGAUGGAGCCGGA	0.841191	0.918398	1.03331	1.03878	0.957919	0.0955844	1.22191	0.83325	0.997664	1.08894	1.03544	0.163238	Khdrbs1
Plate 7	E09	L-055817-01	J-055817-09	J-055817-10	J-055817-11	J-055817-12	Hint1	15254	NM_008248	33468856	GGUAAAUGGCACACGUAGU	CGGCAAGAUCAUCCGCAAA	ACGAGAUUGCCAAGGCUCA	UGAAAGUCUUCUAGGACAU	1.02128	1.03783	0.884133	0.938687	0.970483	0.0720723	0.793243	0.911535	1.2288	1.21407	1.03691	0.218556	Hint1
Plate 9	D07	L-065220-01	J-065220-09	J-065220-10	J-065220-11	J-065220-12	Prkab1	19079	NM_031869	23956233	UGAACAAGGACACGGGCAU	GCACGACCUGGAAGCGAAU	CAAAAGAAGAGCUCGGAAC	ACUCCUACGUAAGGCAAUA	0.950133	0.923116	0.932988	0.938327	0.936141	0.0112567	1.00988	0.997042	0.930651	1.21078	1.03709	0.120887	Prkab1
Plate 1	D02	L-058502-01	J-058502-09	J-058502-10	J-058502-11	J-058502-12	Add3	27360	NM_013758	31542110	GUGGAAGGUUGGCGAGAUU	CGAGAUGCAUGAUGUCGAA	AGUCAACAUAAUCGGAGAA	GAGAAAUAAGAUCCGGGAA	0.88759	0.920573	0.953194	0.899986	0.915336	0.0286709	1.35549	0.914473	0.874614	1.00467	1.03731	0.218984	Add3
Plate 6	B06	L-054852-01	J-054852-09	J-054852-10	J-054852-11	J-054852-12	Svil	225115	NM_178046	31341499	CCUCAUAUUGGGCGAUCCA	AAGAAUUGCUAGGCGCUUA	GUGACUGAGAGACGAGGAA	CGGAAAGGAUCGCAAGAUA	0.910702	1.15481	0.979914	0.843582	0.972251	0.133828	0.965956	0.78455	0.828922	1.57084	1.03757	0.363803	Svil
Plate 3	C07	L-054823-01	J-054823-09	J-054823-10	J-054823-11	J-054823-12	Stxbp1	20910	NM_009295	6678178	CGGAGCGGAAGGAGCGUAU	CCGCAGAUUUGUACGUAUU	CUAUAAAGCCGACGAUCCA	CGUCAGCACUUACGACAAA	0.999797	1.04085	0.759696	1.25503	1.01384	0.20305	0.855221	0.845553	1.25845	1.19679	1.039	0.219279	Stxbp1
Plate 5	B08	L-040621-00	J-040621-05	J-040621-06	J-040621-07	J-040621-08	Vrk2	69922	NM_027260	21312467	CAAAGGCAGAUGUGUAUUA	GACACACGCCCACGGGUAA	UAUAUGAGUUUCCAAGGUU	UAAUGGGACAAUAGAGUUU	1.03885	0.821377	1.08686	1.16418	1.02782	0.146992	1.00957	1.07134	1.04896	1.02893	1.0397	0.0265228	Vrk2
Plate 4	B11	L-055155-01	J-055155-09	J-055155-10	J-055155-11	J-055155-12	Isyna1	71780	NM_023627	12963756	CGCUACGAGUACCGGACAA	GGACAUUAGAGAUUUCCGA	AGACAGCACGUGCGGACAA	UGGGAUAUCUCGUCGCUGA	0.882807	1.09779	0.921011	0.993854	0.973864	0.0945884	1.1793	0.784665	1.32494	0.880898	1.04245	0.252377	Isyna1
Plate 1	E10	L-053265-01	J-053265-09	J-053265-10	J-053265-11	J-053265-12	Mical2	320878	NM_177282	31343242	AAGGAGUACAAGCGAGGAA	CCACAUCAGUAUCCGACAA	CUAAGGAGAUGGACCGCUU	AGGGAUUGAUCUCGAGAAC	1.00334	0.979911	1.07241	0.790012	0.961417	0.120828	0.968405	0.856013	0.631364	1.72427	1.04501	0.474022	Mical2
Plate 4	G11	L-057153-00	J-057153-05	J-057153-06	J-057153-07	J-057153-08	Sh3pxd2b	268396	NM_177364	63055064	GAGAAGAGCCUAAGUGGUU	UCAAACGCCUGAUACCAAU	GAAGAGUACUACACCAUCG	GAGGAGAAAUAUACGGUCA	0.970747	1.15372	1.09213	0.883377	1.02499	0.121209	1.10605	0.788757	0.902608	1.38763	1.04626	0.262711	Sh3pxd2b
Plate 7	F04	L-050875-01	J-050875-09	J-050875-10	J-050875-11	J-050875-12	Lnp	69605	NM_027133	84872192	CCUUCUAGAUAUACGCUUA	GGGGAGACAUGUUACGAUA	GUGCUUAACUCAUGCGCUU	GGAAAUGGGUCCCGUGCUU	1.1642	0.92238	0.985733	0.965602	1.00948	0.106478	0.960831	1.05459	1.06538	1.1047	1.04638	0.0609605	Lnp
Plate 8	B06	L-045125-01	J-045125-09	J-045125-10	J-045125-11	J-045125-12	Tmod3	50875	NM_016963	84697033	ACAAAGACCGGGACGAUUA	CUCUAUCACCUUAGCGUUA	CCAACGCGAUAACGAAGAA	GUGUCAACCAAGAGCGUUU	0.957107	1.06606	1.0763	1.21269	1.07804	0.104723	1.27274	0.92158	1.10592	0.890198	1.04761	0.177713	Tmod3
Plate 1	C11	L-057499-01	J-057499-09	J-057499-10	J-057499-11	J-057499-12	Lpp	210126	NM_178665	32129234	GCCCAGAAGAUGAGCUCGA	GCGCAUAGAGAAUACGAUU	CAGCAAGAAGAGCGCAACA	GGGCUCUGCUAGUUCAAUA	0.977741	1.71726	0.874192	0.780606	1.08745	0.427524	1.06405	0.574402	1.23136	1.32354	1.04834	0.333713	Lpp
Plate 8	C08	L-042855-01	J-042855-09	J-042855-10	J-042855-11	J-042855-12	Copg2	54160	NM_017478	31982716	UCGAAUUGCUAGUCGCUUA	GCUACACACUUGUUCGAUU	GCACGCAUAUUCAACGAAA	GCGAAAUAAACACGAAAUG	0.906062	0.828349	1.08314	1.0257	0.960813	0.115063	1.22494	0.918573	1.04154	1.01127	1.04908	0.128383	Copg2
Plate 9	G10	L-056822-01	J-056822-09	J-056822-10	J-056822-11	J-056822-12	Tjp1	21872	NM_009386	6678354	CGAUAGUUAUGACGAAGAA	GAUGAAGGUUAGCGAGCAU	GCAGAGAGGAAGAGCGAAU	UGGAAAUGAUGUCGGAAUA	1.12411	1.18251	0.866565	0.795197	0.992097	0.189925	1.07399	0.804442	0.989748	1.33507	1.05081	0.22043	Tjp1
Plate 5	C11	L-045536-01	J-045536-09	J-045536-10	J-045536-11	J-045536-12	Ndrg1	17988	NM_010884	6754809	ACGACAUGAACCCGAGCAA	UGGAGGUAGUGCACACGUA	GCAAGAAGCAGUUCAGCGU	UUAAAGUUCUGGACGCUGA	0.995144	1.0443	0.932735	0.724712	0.924222	0.140623	0.842279	0.630256	0.627715	2.10551	1.05144	0.70987	Ndrg1
Plate 9	F11	L-059864-01	J-059864-09	J-059864-10	J-059864-11	J-059864-12	Sec23ip	207352	NM_001029982	71725364	GGUAGAAUAUAAACAGCUA	GCUACGAUGUGUACCUUUA	GUGUCCUAAUGAAGAGAUA	AACUAGAGGCCGAGUAUAA	1.01396	0.931111	0.813426	0.888252	0.911688	0.0837498	0.920297	0.885511	1.11539	1.28774	1.05223	0.186775	Sec23ip
Plate 5	D10	L-040000-01	J-040000-09	J-040000-10	J-040000-11	J-040000-12	Ppa1	67895	NM_026438	27754064	CCAUGAUCGAUGAGGGCGA	AGAUAUUUCUGAUGUCGAA	GUGUGCCAGAGGUGAGAUA	CGGACGCAGCCAAUUAUAA	1.06677	1.03461	0.936528	1.01214	1.01251	0.0553973	1.08899	0.706882	1.09799	1.32163	1.05387	0.255133	Ppa1
Plate 10	B11	L-040916-01	J-040916-09	J-040916-10	J-040916-11	J-040916-12	Aspscr1	68938	NM_198223	38016199	CCAGGUUGCAGGACGCUUU	GGAAUAAAGAGUCGCGCUU	AGGAGAAACUGGAACGUUA	ACCGAGAUCCUGUGGUGUA	1.23596	0.939903	0.835002	0.963279	0.993536	0.170973	1.03431	0.79982	1.33631	1.04644	1.05422	0.219659	Aspscr1
Plate 2	D05	L-044721-00	J-044721-05	J-044721-06	J-044721-07	J-044721-08	Cttn	13043	NM_007803	75677413	CAUCAGAGCCCGUGUACGA	GGAGGCAAAUUUGGUGUUC	GAAAGAUUACUCCAAAGGU	GCUCACAAGUGGACUCGGU	0.954722	1.08294	0.951951	0.900349	0.97249	0.077761	0.840219	0.92279	1.33252	1.12391	1.05486	0.220133	Cttn
Plate 1	E11	L-049240-01	J-049240-09	J-049240-10	J-049240-11	J-049240-12	Strn3	94186	NM_052973	16418468	GUACGAUCUCAACGGGUAA	GGACAAACCUCUGCGACAU	CUUGCAGACUUGACGGUAA	UGGUGAUGUUCUCGAGACA	0.937859	0.917783	1.0375	0.952552	0.961423	0.0526802	1.0977	1.02676	0.908906	1.18755	1.05523	0.117663	Strn3
Plate 2	G06	L-055486-01	J-055486-09	J-055486-10	J-055486-11	J-055486-12	Pon3	269823	NM_173006	27370509	CGUAGGCUGUAUCGGCUUA	GGUCAGAAGUACUACGCAU	GCACACUGUAUGCGAACAA	CAGCGUUUGCACCGGACAA	1.0035	1.14705	0.931341	0.996226	1.01953	0.0909933	0.914229	0.883957	1.48453	0.939812	1.05563	0.286843	Pon3
Plate 6	F05	L-040518-01	J-040518-09	J-040518-10	J-040518-11	J-040518-12	Tbc1d15	66687	NM_025706	31981206	GAACAGAUCGAACGAACAA	AGGCCAUAGGAACGGGAAA	ACAAGGAAUGAGCGACUUA	GCAUGAAGACGCAGUUAAU	0.914954	0.962508	0.8921	0.870525	0.910022	0.0394134	0.931471	1.02467	1.06413	1.20802	1.05707	0.114981	Tbc1d15
Plate 5	C02	L-050859-02	J-050859-09	J-050859-10	J-050859-11	J-050859-12	Dab2	13132	NM_001008702	156151404	AAACUAUGGCUUUACGUAA	AGGCCAAGCUAAUCGGUAU	GCUCCAGCUUUGACGUAUU	CGGCCUAAACCUAAAGCAU	0.938486	0.999103	0.945505	1.18861	1.01793	0.116965	1.26108	0.881155	1.04406	1.04231	1.05715	0.15594	Dab2
Plate 5	D02	L-059034-01	J-059034-09	J-059034-10	J-059034-11	J-059034-12	Nudcd3	209586	NM_173748	31343434	GAGCAAGGUUGGCGAGUAC	GGAAUGAUGUCGUGGCGGA	CGGUGUUGGUUUGCAAUAA	GUGAUUGGACAUUGGUCAU	1.00971	1.01883	1.00139	1.18036	1.05257	0.0854887	1.36371	0.985795	1.15727	0.72189	1.05717	0.271721	Nudcd3
Plate 8	F02	L-047815-01	J-047815-09	J-047815-10	J-047815-11	J-047815-12	Pgrmc2	70804	XM_911696	94369376	GUAAAUACGAGUACCGUUU	GCAUCCUGCUCGCGGUCAA	GAUCUGAGGAUGAGGCGUU	AAUGGAGAGUGUUCGAGAA	0.825239	0.912992	0.939453	1.18683	0.966129	0.155022	1.39816	0.932729	1.27239	0.636177	1.05986	0.344132	Pgrmc2
Plate 3	C10	L-062480-01	J-062480-09	J-062480-10	J-062480-11	J-062480-12	Casp12	12364	NM_009808	31981867	GGGAAUUAGCACAGGCAAC	GAACGUGUGUUGAGCUGUA	AAAUGGAGACAGAGUUAAU	UCGAAAGGUUCAACACUCA	1.08211	1.14501	0.744389	1.41299	1.09613	0.274899	0.97382	0.755424	1.4888	1.02798	1.06151	0.308262	Casp12
Plate 6	D03	L-060056-01	J-060056-09	J-060056-10	J-060056-11	J-060056-12	Mapre2	212307	NM_153058	31543238	GUGUAUUCUACCUCGAUAA	GCAAUUCAUCAACGGGAAA	AGACAUUCGCUCACGGACA	CCAGAGAAUUGGAACGUGU	0.945783	1.08285	1.14672	0.923787	1.02479	0.107521	0.951292	1.03615	0.909077	1.3497	1.06156	0.199233	Mapre2
Plate 6	F10	L-056068-00	J-056068-05	J-056068-06	J-056068-07	J-056068-08	Ahnak	66395	NM_175108	61743958	GUGCCACCAUCUACUUUGA	CCGUAGCUCUGAAGUGGUU	GAAGUUGCACCGUAAAGGG	UGACCCAGUUGCUGAAUAC	0.837704	1.04253	0.888671	0.866159	0.908767	0.0915828	1.0388	0.907003	1.17018	1.13586	1.06296	0.117922	Ahnak
Plate 4	F11	L-043735-01	J-043735-09	J-043735-10	J-043735-11	J-043735-12	Usp4	22258	NM_011678	6755942	GGGAUAAACUUGACACCGU	AGGACCAGAUAGUGACGAA	ACUGGCAACUGACGGGAAA	UUGAAGAAGGAUCGGAUUA	0.913137	0.936186	0.907585	0.964735	0.930411	0.0260188	0.932391	0.764507	1.379	1.17754	1.06336	0.270266	Usp4
Plate 8	B07	L-050915-01	J-050915-09	J-050915-10	J-050915-11	J-050915-12	Swap70	20947	NM_009302	40789274	AGUUGGAGUUGGAGCGGAA	AGACAACAGAGGCGGAGAA	GAAAGGUCACAAACGGAAA	GCAGUAUGAGGGAGUUAAA	0.80078	0.997297	1.08391	1.13017	1.00304	0.145653	1.33624	0.990789	1.10664	0.826622	1.06507	0.214195	Swap70
Plate 5	B04	L-056507-01	J-056507-09	J-056507-10	J-056507-11	J-056507-12	Osbpl8	237542	NM_001003717	51243035	UAUUAUGGCUCUUCGAAAU	GUUGAAACCUGGCGUGCUU	CAAGAUUUGUACUCUGAUA	GAGAAUGGCACUAUAAGUU	1.1896	0.98924	1.0464	1.18721	1.10311	0.101218	0.901829	0.992132	1.04028	1.32762	1.06546	0.183949	Osbpl8
Plate 2	G05	L-049557-01	J-049557-09	J-049557-10	J-049557-11	J-049557-12	Rbm14	56275	NM_019869	86262141	CAUCGAGUGUGACGUGGUA	AAGUGAAGGGCAAGCGCAU	CGACAAAGUCCUCGCUGGA	UCGCGCAGCUCAACGGCAA	0.975904	1.0666	0.882805	1.01174	0.984262	0.0772391	0.901225	0.98577	1.57276	0.810529	1.06757	0.344311	Rbm14
Plate 7	B10	L-058271-01	J-058271-09	J-058271-10	J-058271-11	J-058271-12	Ythdf2	213541	NM_145393	30841027	CGUGAGAGCCUGUCGAGCA	CGUCUAGAGAACAACGAGA	UCAAAAGGAUGGACUAAAU	GAGAAACUUCGGUCCAUUA	1.19041	1.14707	0.835067	0.815343	0.996973	0.199292	0.872477	0.961034	0.888928	1.56117	1.0709	0.329099	Ythdf2
Plate 2	E02	L-045542-00	J-045542-09	J-045542-10	J-045542-11	J-045542-12	Secisbp2	75420	NM_029279	116812874	ACAAGCGACCCGACCGCAA	UCCUAGGAGACGUCGGCAA	GGUUAUAUUGUUCGGCAGA	CUGUCAGUUGCGUCGGAAA	0.837932	0.979938	0.816341	1.02488	0.914772	0.103219	0.982183	0.900095	1.75263	0.651793	1.07168	0.475204	Secisbp2
Plate 5	C03	L-049807-01	J-049807-09	J-049807-10	J-049807-11	J-049807-12	Helb	117599	NM_080446	17978261	CCAUCGAACUAAAGACGAA	GGACCGAUCUUCCGGCUUA	GAGAAGACGGACACACGUA	GCGCAAAGCCCAACGAUCC	1.01477	1.42037	0.828676	0.994709	1.06463	0.251398	0.998154	0.767543	1.08848	1.44228	1.07411	0.280183	Helb
Plate 5	F06	L-050597-00	J-050597-06	J-050597-07	J-050597-08	J-050597-09	Eif2b3	108067	NM_175135	110626004	GAGCAAGGCUUCUGGUAGC	GAUGAGGGAUAUAGUUAUU	GCCCAUAACUCCAGCUUAG	GUAUGUACAUCUAGCAGUU	1.16329	0.966643	1.00847	0.980548	1.02974	0.0907198	0.981884	0.877077	1.05262	1.38617	1.07444	0.219979	Eif2b3
Plate 7	B05	L-061117-00	J-061117-05	J-061117-06	J-061117-07	J-061117-08	Crk	12928	NM_133656	31559994	GAGUAUAGCUCGACAGUUU	CGAGGUCACUUCCCAUUCA	GGUGAGCUGGUAAAGGUUA	GAAUAGGAGAUCAAGAAUU	0.970127	1.01083	1.04667	0.916379	0.986002	0.0559651	1.08974	0.89617	0.931978	1.38275	1.07516	0.221633	Crk
Plate 1	E07	L-059124-00	J-059124-05	J-059124-06	J-059124-07	J-059124-08	Vcpip1	70675	NM_173443	70778825	CAACAUUCCUCCAUAUUUA	GACAGAAGUUUGCAGGAUA	GAGAAACAGUAUAUUGGUU	CAAAUGUGGUUGUGGAUUC	0.929327	1.13095	0.965994	0.916033	0.985576	0.0991934	1.03017	0.783215	1.2912	1.19884	1.07586	0.223027	Vcpip1
Plate 2	G10	L-056876-01	J-056876-09	J-056876-10	J-056876-11	J-056876-12	Canx	12330	NM_007597	31542338	UAUCAUUAGUGGUGACCGA	GUACUGAUGUCUCGGGCCA	CUUAAAGACACAAGAGCGA	CAGAGGUGGUCCAGUUGUA	0.885931	1.1698	0.696707	0.87673	0.907293	0.19549	0.773336	0.717895	1.90125	0.911616	1.07602	0.556149	Canx
Plate 3	E08	L-065715-01	J-065715-05	J-065715-06	J-065715-07	J-065715-08	Itpr3	16440	NM_080553	61102727	CCAUGAAUCUGGACCGCAU	ACAAUGAGCACCACGAGAA	GAAGAUUGCUGAUGUGGUA	CCAUGGAGUUCGUAGAAGA	0.877033	1.09257	0.896881	1.2578	1.03107	0.179741	0.933006	1.12665	1.07325	1.17215	1.07627	0.103708	Itpr3
Plate 8	G08	L-056345-01	J-056345-09	J-056345-10	J-056345-11	J-056345-12	Efl1	101592	NM_175317	31341587	GGUGUUUACCAGUGCGAUA	ACAUGAAUGCCGUGCGGAA	GCUUGGAGGACGUGGACGA	GCACAGGAUCCCAGACGUU	0.952676	0.999155	0.903563	1.13152	0.996729	0.0979709	1.30504	0.887768	1.28333	0.830458	1.07665	0.25243	Efl1
Plate 3	E11	L-048421-01	J-048421-09	J-048421-10	J-048421-11	J-048421-12	Coro1b	23789	NM_011778	6753493	AUUCGAGUGUCCCGAGUUA	GACAAGAGCGUCCGAAUCA	AGCCAGUAGUGGUGCUCGA	CCUCAUCUCACUACGGGAA	0.981707	1.00552	0.796524	0.935043	0.929699	0.0934842	0.85101	0.851575	1.2602	1.34454	1.07683	0.262695	Coro1b
Plate 9	G02	L-055637-01	J-055637-09	J-055637-10	J-055637-11	J-055637-12	2310022B05Rik	69551	NM_175149	42475991	CCGCGCAGCAGGACGAAAU	GGGAAGUUAUUAAGACCGU	CAGGUUAAGCACUACGUAU	GCUCCAAGGUAAAGCACGU	1.41866	1.01072	0.8668	0.877337	1.04338	0.258621	0.983148	1.02921	0.974405	1.32619	1.07824	0.167039	2310022B05Rik
Plate 6	D05	L-048387-01	J-048387-09	J-048387-10	J-048387-11	J-048387-12	Timm50	66525	NM_025616	22094988	GCAUUCAAACAGCGGCAGA	GCACUAUGCUCUAGAGGAU	CGAGCAGGUCACUGAAAUU	GAGACUGGCAUGACUGCAU	0.930369	1.14352	0.95248	0.867906	0.973568	0.118826	0.866763	0.947934	1.19106	1.3073	1.07826	0.205667	Timm50
Plate 8	E08	L-066439-01	J-066439-05	J-066439-06	J-066439-07	J-066439-08	Tbc1d8b	245638	XM_977689	94409411	CUGAAGAAGAGUCGCUAUA	GAAGAAAUUGAGCGUGAUU	AAAUAUAUAUGGACGCUGA	CGAAAUAGGUUGUAUGUGA	0.984403	0.998142	0.990834	0.997896	0.992818	0.00655431	1.45315	0.848247	1.10185	0.917002	1.08006	0.270798	Tbc1d8b
Plate 9	E02	L-062598-01	J-062598-09	J-062598-10	J-062598-11	J-062598-12	Ubap2	68926	NM_026872	28076914	AGGCAGAGGAUUUGGACGU	CAGCGAAGCAGCACGGUGU	GAGAGAAGCGAGUCGUGGA	AAUGAAGAAUCACGACUUA	1.08067	0.906106	0.781684	0.835721	0.901046	0.130136	1.05814	0.92813	1.06947	1.2663	1.08051	0.139474	Ubap2
Plate 4	E11	L-052201-02	J-052201-09	J-052201-10	J-052201-11	J-052201-17	Fbxo4	106052	NM_134099	256665258	GAUGAAUUUUCUCGGAUUA	GAGCACACCAGCACCGUUA	GAAAGUGUGUGAAGUCGUA	CUGAUAUUAUACUCGACUA	0.938801	1.00282	0.95115	0.959614	0.963095	0.0278251	1.14421	0.801352	1.03111	1.36137	1.08451	0.233272	Fbxo4
Plate 7	F11	L-051937-01	J-051937-09	J-051937-10	J-051937-11	J-051937-12	Msto1	229524	NM_144898	21450272	GCAGAGGGAGUGCGGAGUA	AGAGAUGCUGCACGAGUUA	GGAUACAGCUCCUUCGUCU	ACGCAUGGCCGAGGACGAA	1.17666	1.03464	1.02547	0.783967	1.00518	0.162911	1.07104	0.73689	0.747772	1.78276	1.08461	0.490565	Msto1
Plate 8	E03	L-041746-01	J-041746-09	J-041746-10	J-041746-11	J-041746-12	Atg2b	76559	NM_029654	40254362	AGGUCUACCCUCCGUGUAA	GCAAAGACAUGCCUCGUAA	CGGCAUGGUUUGCUAGGUA	CGUCCGAUAUGUUGUUAAA	0.784474	1.01892	0.865479	1.02525	0.923532	0.118538	1.30635	0.907766	1.26292	0.862995	1.08501	0.231913	Atg2b
Plate 2	F05	L-048898-01	J-048898-09	J-048898-10	J-048898-11	J-048898-12	Sec24b	99683	NM_207209	46402178	CCGAAUCAGAGGUCGAGUA	CAGCAGACAGAGUCGGUUU	CCUGGAGAUUCACGAACAA	AAGACAGCCUCAUCCGAAA	0.904197	1.04964	0.951341	0.959469	0.966161	0.0607517	1.04026	0.908959	1.43864	0.952536	1.0851	0.241937	Sec24b
Plate 4	D09	L-058935-01	J-058935-09	J-058935-10	J-058935-11	J-058935-12	Spg20	229285	NM_144895	21450268	CGCCUAAAGACGCGUGCAA	GGAUAAUUCUCUGGAUACA	GCAGCUAAAUGCAUCGUUA	GCCUGAAUGGAGCGAGAAA	0.940775	1.1173	0.839594	0.864501	0.940544	0.125456	1.19891	0.74986	0.972778	1.42715	1.08717	0.291512	Spg20
Plate 4	B10	L-045530-00	J-045530-05	J-045530-06	J-045530-07	J-045530-08	Fxr1	14359	NM_008053	17998693	CUAAUUACACCUCCGGUUA	CGGACGAAGUUGAUGCUUA	UAGAGUAUCACAUCGCUUA	UGAAGACACCGGAACGUUU	0.829684	1.07508	0.889016	1.04595	0.95993	0.119234	1.29937	0.752888	1.39299	0.90358	1.08721	0.307683	Fxr1
Plate 1	D10	L-041215-01	J-041215-09	J-041215-10	J-041215-11	J-041215-12	Rint1	72772	NM_177323	62899066	UCACAUACCCAGUCGCAAA	CGAAGAACACAGACGUGAA	CAGUUAAAUUCUGGCAUAA	GAUUGAAGUUCUCUGAUAA	0.983676	1.05543	0.946858	0.887675	0.96841	0.0702104	1.23793	0.863645	0.891735	1.36617	1.08987	0.250796	Rint1
Plate 2	F08	L-060931-01	J-060931-09	J-060931-10	J-060931-11	J-060931-12	Fam114a1	68303	NM_026667	31560127	CCUAGAAGAAAGCGGGGAA	AUUUAAAGGCAACGGACUU	AGACACCGGAUCUGAAAUA	CAAGCAAGAGUUCUGAUAA	0.966187	1.20269	0.872927	0.95276	0.998641	0.142124	0.952146	0.855814	1.67391	0.881817	1.09092	0.390785	Fam114a1
Plate 9	G07	L-040365-01	J-040365-09	J-040365-10	J-040365-11	J-040365-12	Agfg1	15463	NM_010472	33563259	AGGAAAAGGUAGCGGCAUC	AGUCUAGUGGUUCGAGUAA	ACAGAUAUGGCUAGGAUUA	GUGCAUAUCAGUAUUUGUA	0.966755	1.10546	0.775923	0.850184	0.924581	0.14391	1.12732	0.80047	1.0888	1.34826	1.09121	0.225027	Agfg1
Plate 1	F07	L-053235-01	J-053235-09	J-053235-10	J-053235-11	J-053235-12	Chmp7	105513	NM_134078	21359826	GAGGAGGUGUAUCGCCUAU	GGACCUACCUUCUCGUCUU	GGAGAAACACUGUCCGGAA	UCACAAAGUUCCAGCGGAG	0.893155	0.988839	0.951254	0.907179	0.935107	0.0435423	1.21418	0.96508	1.00825	1.18338	1.09272	0.124366	Chmp7
Plate 3	C03	L-057076-01	J-057076-09	J-057076-10	J-057076-11	J-057076-12	Osbpl11	106326	NM_176840	31341158	CUAAUUAGACGGAUCGAAU	CGGAAGGACAACAACGAGA	GGGUGAAAACAGCGACAAU	AAGAAUUGCUGGCGAUGAA	0.910976	0.966139	0.885027	0.996125	0.939567	0.0506522	1.08084	0.98967	1.20207	1.10155	1.09353	0.0871648	Osbpl11
Plate 6	C08	L-062589-01	J-062589-09	J-062589-10	J-062589-11	J-062589-12	Crip2	68337	NM_024223	13195645	GCAGCUAUAUCUACGACAA	GGUGAGAACUGAGGAGCGA	AAGUGUGACAAGACCGUAU	GCUCCUACAUCUACGAGAA	0.925762	1.04092	0.949908	0.853686	0.942569	0.0772643	0.92742	1.05885	1.02512	1.36416	1.09389	0.188608	Crip2
Plate 6	E06	L-040262-01	J-040262-09	J-040262-10	J-040262-11	J-040262-12	Fkbp5	14229	NM_010220	31560586	AAACGAAGGAGCAACGGUA	UCGCAGAGCGGGACGCAAA	CUGUAAGGGUUGCGGGCUU	CAGACGAUUUACACGGAAA	0.871899	1.07156	0.860992	0.762255	0.891676	0.129666	0.739279	0.929055	1.2711	1.43782	1.09431	0.317602	Fkbp5
Plate 8	G11	L-058912-00	J-058912-05	J-058912-06	J-058912-07	J-058912-08	Dlgap5	218977	NM_144553	21362356	GCACUGAGAUGGUUAGAAC	GCGAGAGCUUGGUAAUAUA	GCAAGAUUCAAGUGACAUA	GCUAACAGACCGUAGUAAA	0.808933	1.01926	0.98993	1.09905	0.979294	0.122577	1.19002	0.901458	1.17548	1.11384	1.0952	0.133316	Dlgap5
Plate 9	B10	L-052068-01	J-052068-09	J-052068-10	J-052068-11	J-052068-12	Ehbp1	216565	NM_153078	23346488	UGAGAUAGAUACUAACGAA	AGAAAAGAGUGGCGUGGAA	CAACACAAACUGACGUCAA	GCACAUAUAAAGUUGGAAA	1.09087	0.970743	0.94933	0.933142	0.986021	0.0715748	1.07175	0.843589	0.971002	1.50105	1.09685	0.285183	Ehbp1
Plate 1	F06	L-055843-01	J-055843-09	J-055843-10	J-055843-11	J-055843-12	Snx6	72183	NM_026998	27754030	GUGUCGGGUUGCAGCGCAU	CUGAAUACCUGGCGAUCUU	GAGUAUCACAACCGAGUUA	GAUUUGAGUGUUCGAGGAA	0.880171	1.07124	0.822472	0.759856	0.883435	0.1345	1.23807	0.698759	0.982893	1.47036	1.09752	0.33212	Snx6
Plate 1	G11	L-040284-01	J-040284-13	J-040284-14	J-040284-15	J-040284-16	Irs2	384783	XM_357863	94383030	GGACGAGUACUUCGCUGUA	UCAUGUCCCUUGACGAGUA	GUGAAAGAGUGAAGCGCUA	ACUCGGUGGUGGCGCAGAA	0.918197	0.941778	0.954357	0.871766	0.921525	0.0364012	1.37981	0.866767	1.10017	1.04449	1.09781	0.212722	Irs2
Plate 2	B04	L-042359-01	J-042359-09	J-042359-10	J-042359-11	J-042359-12	Ifrd1	15982	NM_013562	7305178	CGAAGCAAAUGCCGAGAUA	CAAAUGAAUUCCUUCGAAA	GGAAAUAAACACCGUGCCA	CCAUGAAGAUUUCUCGUUU	1.02235	1.08749	0.966341	0.876171	0.988087	0.0895402	0.92404	0.973695	1.30092	1.20254	1.1003	0.180552	Ifrd1
Plate 9	G06	L-046134-01	J-046134-09	J-046134-10	J-046134-11	J-046134-12	Hcls1	15163	NM_008225	6680186	GGGCAUGAUGUAUCGGUUU	CCAAGGAGAGGGAAGCGAU	UGGAAGAGCCAGUGUACGA	GUAAAGAUGAGCCGAGAAG	1.04277	1.02637	0.862215	0.759858	0.922803	0.135819	1.00926	0.888283	0.956932	1.54924	1.10093	0.302952	Hcls1
Plate 6	B09	L-045463-01	J-045463-09	J-045463-10	J-045463-11	J-045463-12	Lima1	65970	NM_023063	12746445	GGUACUAUGAUGAGGACGA	AGGAAAGGUUGGAGCGAGU	AAGCCAGAGACGAGCGAAA	GCGACAAUGAGGAGACUUU	0.981042	1.16932	0.961176	0.852813	0.991088	0.131507	0.906261	1.08116	0.947232	1.46968	1.10108	0.256833	Lima1
Plate 6	C05	L-063489-00	J-063489-05	J-063489-06	J-063489-07	J-063489-08	Tmpo	21917	NM_011605	6755816	UGGAUCAGCUUGUAAGAUA	UGAUAGAUGUGUAGAGAAA	GCAGUAAUGAGGUUAAGAA	AGGGAGACUUGUACUGAUA	0.907512	1.03165	0.920392	0.852813	0.928091	0.0749964	0.862801	1.27581	0.864081	1.41029	1.10325	0.282294	Tmpo
Plate 2	G03	L-042199-00	J-042199-05	J-042199-06	J-042199-07	J-042199-08	Ptpn12	19248	NM_011203	34328194	GAACAGAUAUAAGGACAUA	GAGAAGAUCCUAUAACAUU	GGAACACACUCUUGAAUAG	GAACAAAACUAGCAUUUCA	0.987757	1.29804	0.816463	1.06233	1.04115	0.199811	0.916027	0.830641	1.9413	0.726626	1.10365	0.563779	Ptpn12
Plate 1	B11	L-057690-01	J-057690-09	J-057690-10	J-057690-11	J-057690-12	Wipi2	74781	NM_178398	31341584	GUAGUAAGUCCGGGUAUAA	GGUGUAAGAUGCUAGGUCA	GGAAAGGGCAGGACGCCAA	GUUCAAGGAUAGCUAAUCA	1.08125	1.01265	0.890096	0.988795	0.993197	0.0791209	1.05898	0.795695	1.38949	1.17136	1.10388	0.247063	Wipi2
Plate 9	E11	L-054738-00	J-054738-05	J-054738-06	J-054738-07	J-054738-08	Col4a3bp	68018	NM_023420	12963670	UCAGAGGGAUAAAGUCGUA	GCGAGAAUACCCUAAGUUU	UCAGAGAGACGUACUGUAU	GAUCACGUAUGUAGCUAAU	1.03214	0.911379	0.88079	0.832174	0.91412	0.0851695	1.1276	0.944753	0.932439	1.41149	1.10407	0.223532	Col4a3bp
Plate 7	C10	L-049382-01	J-049382-09	J-049382-10	J-049382-11	J-049382-12	Arfip1	99889	XM_920199	94370016	GGAGGUCGUAGGACGGAAA	GGUCAAAGUGCUACGCAAC	UUUAUAAAGGUCCGGGAAU	GAGUUGAAUAUGAUGCGUA	1.1513	1.06039	1.02067	0.966897	1.04981	0.077752	0.992383	0.915107	1.06802	1.44571	1.10531	0.235368	Arfip1
Plate 8	F10	L-049654-01	J-049654-09	J-049654-10	J-049654-11	J-049654-12	Psmg1	56088	NM_019537	9506554	GAAGAGGGAGGUUCGGCUU	UGAUGAAGUUGGACCGUGU	GCAGUAGGAAGCAACGCAA	UGGAGAAGGUUUUCGGCUU	0.763382	1.14732	0.774981	1.17721	0.965724	0.227326	1.38349	0.825404	1.47292	0.754684	1.10912	0.37137	Psmg1
Plate 8	B08	L-051526-01	J-051526-09	J-051526-10	J-051526-11	J-051526-12	Puf60	67959	NM_133691	76677894	CAGUGAUGGUUCUCCGAAA	UGUAUGACCAGGAGCGUUU	GCUAUGGUUUUAUCGAAUA	GAGAAGACACUAUUCGCCA	0.878057	1.13955	0.868965	1.02345	0.977505	0.129152	1.04274	0.832895	1.39583	1.17064	1.11053	0.235717	Puf60
Plate 9	G11	L-040615-00	J-040615-05	J-040615-06	J-040615-07	J-040615-08	Pak2	224105	NM_177326	56118303	GAAUGGAAGGCUCAGUUAA	CAAACGCAGUACUAUGGUU	CAUUAUACCUGAUAGCUAC	UUGCAGACCUCCAACAUUA	1.07801	0.899473	0.77122	0.833947	0.895664	0.132365	1.03515	0.821866	1.20684	1.38999	1.11346	0.24245	Pak2
Plate 8	C05	L-059063-01	J-059063-09	J-059063-10	J-059063-11	J-059063-12	Rab3gap2	98732	XM_980450	94364683	CCUCAUGGUUGGUCGUGUA	CAUUGAAAUAGCUUCGUAA	AAGGAUAGGUUGUGCCGAA	CAUGAGCACACUAGAGAUA	1.02836	0.9679	0.983734	1.08357	1.01589	0.0518758	1.28792	1.08663	1.19498	0.898205	1.11693	0.16742	Rab3gap2
Plate 6	F06	L-057995-00	J-057995-09	J-057995-10	J-057995-11	J-057995-12	Wdr44	72404	NM_175180	124249072	CAGUCAGGAGAGAUCGUAA	GUUUAUAUCUGGAGUACGU	GUAGCGGAACUGACGAAGA	GGAAUAUGGUGAACGUGCU	0.89387	1.00645	0.841029	0.877136	0.904621	0.0713774	0.897391	1.15216	1.29888	1.12835	1.1192	0.165986	Wdr44
Plate 2	F09	L-042595-01	J-042595-09	J-042595-10	J-042595-11	J-042595-12	Vapb	56491	NM_019806	86476057	GGAAGGCGAUGCCGAGCAA	UGUUACAGCCUUUCGAUUA	GAGGAAAGGAAACGGAUUU	AGAGGUGGAUACAGCGAAU	1.00019	1.10527	0.852073	0.890985	0.962132	0.114183	0.916087	0.950699	1.49177	1.11828	1.11921	0.263603	Vapb
Plate 2	E05	L-044669-00	J-044669-05	J-044669-06	J-044669-07	J-044669-08	Cul5	75717	NM_027807	28076980	CGUCUAAUCUGUUAAAGAA	GCACUCCGAUACUUAGAAA	GUGCGAGAGUCCUAUGUUA	AAAAUGGUGUGCAGAAUUA	0.948892	1.05895	0.913415	0.917261	0.959628	0.0680926	0.94239	1.07428	1.54574	0.914468	1.11922	0.292764	Cul5
Plate 5	E07	L-041653-00	J-041653-05	J-041653-06	J-041653-07	J-041653-08	Ppp2r5d	21770	NM_009358	33942058	AAGGGCAGGUUCCGAAUGA	CCUAUAAACUGAAGAAGGA	CAAAUAUAGCCAAGAAGUA	CAACAAGAACCGGGAGCUA	1.17726	1.02062	0.68833	0.931217	0.954357	0.204435	1.01441	0.848592	1.58056	1.03898	1.12064	0.318061	Ppp2r5d
Plate 8	F03	L-040560-01	J-040560-09	J-040560-10	J-040560-11	J-040560-12	Agap1	347722	NM_001037136	80978936	CCACAUACGAGGAGCGAGA	GUCCAUAAGCCCUGCGUUU	GAGACAGAGAAGCGUGUAA	GGGAACUAAUAACGUGCAA	0.967565	0.892887	0.886522	1.11574	0.965678	0.106592	1.41471	0.979258	1.33546	0.754056	1.12087	0.309299	Agap1
Plate 6	F09	L-047628-01	J-047628-09	J-047628-10	J-047628-11	J-047628-12	Sqstm1	18412	NM_011018	6754953	CCAUGGGUUUCUCGGAUGA	GAACAGAUGGAGUCGGGAA	CUGCUCAGGAGGAGACGAU	ACAGAUGCCAGAAUCGGAA	0.854181	0.997581	0.995591	0.81402	0.915343	0.0952364	1.07467	1.13468	0.98779	1.29413	1.12282	0.129151	Sqstm1
Plate 9	B08	L-061442-01	J-061442-09	J-061442-10	J-061442-11	J-061442-12	Eno3	13808	NM_007933	31982848	CGUCUGAAUUCUACCGCAA	GGAGAUGACCUCACGGUAA	CCAUCCAGGCAGCCGGUUA	ACAAGGUGGUGAUCGGCAU	1.06184	0.928389	0.960498	0.906945	0.964417	0.0685728	1.05835	1.07996	0.813137	1.55186	1.12582	0.308724	Eno3
Plate 8	E07	L-045497-00	J-045497-05	J-045497-06	J-045497-07	J-045497-08	Dnajc2	22791	NM_009583	6677656	GAUCAAAGCAGCUCAUAAA	CUUCGGAACUCGUGCAAGA	GAAGUGGGAGUGGCAGUAA	GGAAUCACUUCUCGGACAA	0.878589	0.997466	0.947069	0.973846	0.949243	0.0514051	1.41371	0.726375	1.51894	0.845086	1.12603	0.398244	Dnajc2
Plate 7	G03	L-040009-01	J-040009-09	J-040009-10	J-040009-11	J-040009-12	Camk2g	12325	NM_001039139	85362728	CGGUAGAGUGCUUACGCAA	GCAAGGGUGCUGCGGUCAA	ACUUGCUGCUGGCGAGUAA	AGUAUGAGAAAGACGCAAA	1.60885	0.97389	0.917067	0.759499	1.06483	0.373851	1.08554	0.814999	1.26413	1.36113	1.13145	0.239867	Camk2g
Plate 8	D05	L-067202-01	J-067202-05	J-067202-06	J-067202-07	J-067202-08	Itprip	414801	NM_001001738	48958542	GAAGAGAUCAUACGCAAGA	CCACGAUUCCCGAGAACGA	UGAGUUAGAGAGAGCGCAA	UCAUCGAGGUGUUGCGACA	0.824176	0.951512	0.846889	1.03337	0.913986	0.0970022	1.43982	0.833173	1.36407	0.894201	1.13282	0.31329	Itprip
Plate 3	G10	L-044218-01	J-044218-09	J-044218-10	J-044218-11	J-044218-12	Cbx3	12417	NM_001037798	83699395	GAUCUUGGGUUUUGAAUUA	GAAAGUAUUGACAGUAGUU	GGGAGAUUUUACAGUUAUU	CACUGAUUCCUUUGAGCAA	0.197764	0.998712	0.800322	1.09485	0.772912	0.402565	0.956347	0.973591	1.20712	1.39508	1.13303	0.208802	Cbx3
Plate 5	E08	L-065481-01	J-065481-09	J-065481-10	J-065481-11	J-065481-12	Trip4	56404	NM_019797	71773828	CCAAGUUAUUGACGAUGAA	CAACAAUCCUCCUGCCGAA	UGUCCAAAGUUGAGCGAGA	GGAUAGCAGCCACGGGCAA	1.12121	0.975072	0.940195	0.974946	1.00285	0.0805897	1.1455	0.918723	1.13763	1.33159	1.13336	0.16885	Trip4
Plate 8	C07	L-054000-01	J-054000-09	J-054000-10	J-054000-11	J-054000-12	Plaa	18786	NM_172695	28077102	GAAGGUGGACCAUCGUAUA	GCGAGUGAUGGUAUUAUUA	GCUCAAUGCCUCUCAGUAA	CUGAAAUCCGGGAGUAAUA	0.948954	0.973813	0.966305	1.08237	0.99286	0.0605736	1.25836	1.01865	1.28005	0.978323	1.13384	0.157412	Plaa
Plate 5	F11	L-042460-01	J-042460-09	J-042460-10	J-042460-11	J-042460-12	Hn1l	52009	NM_198937	39573708	CGGGAGGAGAAUCGAGCGA	ACAGAAAGUCAGGCCGUUA	UCACCUACAUUAAGCAUUA	CCUUGAGCCAGGAUACUAA	1.20761	1.09379	0.988115	0.991441	1.07024	0.103889	0.994055	0.833045	1.15821	1.55535	1.13516	0.309988	Hn1l
Plate 3	E10	L-049570-01	J-049570-09	J-049570-10	J-049570-11	J-049570-12	Serbp1	66870	NM_025814	13385279	UGUCAAGAGCUAAACGUAA	GUUUAUUAGGUUCCGAUUA	UGGAAUGGGCCGAGGCGAU	CAAAAUAAAGACCGAGCAA	0.990041	0.934303	0.702497	0.99797	0.906203	0.138727	0.868925	0.876166	1.16273	1.64632	1.13854	0.36513	Serbp1
Plate 7	G11	L-046463-01	J-046463-09	J-046463-10	J-046463-11	J-046463-12	Cdk5rap3	80280	NM_030248	13384787	AGGGAAACUCGACGGUGUA	GAUUGGCAGGAGAUCGUAA	AGGUAUGUGGACCGAGUGA	UGCAAGAGGAUGAGAUCGA	1.11025	1.02966	0.977467	1.03987	1.03931	0.0546219	1.18659	0.830551	1.17659	1.36643	1.14004	0.224008	Cdk5rap3
Plate 5	E05	L-050198-01	J-050198-09	J-050198-10	J-050198-11	J-050198-12	As3mt	57344	NM_020577	10181145	GGGACAUGUCACCGGAAUA	UCACAUUCAAGGAAGGCGA	CUGGAAAACUGCCGAAUUU	GGAACUAAUUUUCGAUGCA	0.909955	1.06331	0.787584	0.856054	0.904225	0.117283	1.05794	0.82495	1.2405	1.44022	1.1409	0.262183	As3mt
Plate 6	G10	L-043094-00	J-043094-05	J-043094-06	J-043094-07	J-043094-08	Atad2b	320817	XM_919692	82941645	GAUAUGUAUUCAAGGGUAA	CAUAGUAGCUUGUCACUUC	GAUAGACCAUAUAACUUGA	GAUGGCGACCUUUCAUGUA	0.982991	1.00524	0.972198	0.858052	0.95462	0.0658327	0.955165	1.05662	0.998889	1.55608	1.14169	0.279366	Atad2b
Plate 6	C02	L-057175-01	J-057175-09	J-057175-10	J-057175-11	J-057175-12	Ap1g1	11765	NM_009677	56744241	CGUAACAGUGAUAACGAUA	GUACGAAUUUUGCGGUUAU	GUGCAGAGAUCUUGCGGGA	CAUAAAUAUUCUUGGUCGA	0.922573	1.11187	0.964483	0.656979	0.913977	0.189592	1.12358	1.15005	0.966583	1.32803	1.14206	0.148079	Ap1g1
Plate 6	D02	L-061094-01	J-061094-09	J-061094-10	J-061094-11	J-061094-12	Ric8a	101489	NM_053194	70794814	GAGAGUAGCUGCCGAGUUC	GUGUGGGACUGUACCGCAA	GUACACAGGCUACGGGAAU	CAGAGGAGUUCCACGGCCA	0.95039	1.13848	0.970361	0.900462	0.989923	0.103309	1.10884	1.08799	1.04171	1.34087	1.14485	0.133658	Ric8a
Plate 2	C07	L-040717-00	J-040717-05	J-040717-06	J-040717-07	J-040717-08	Trpv2	22368	NM_011706	7106444	GGGCAGGCAUCACUGGUUA	GUUCAUGGACAGUUACUUU	GAAAUGGGAUCGGCUCAUC	GAAGUAAACUGGGCUGCAU	0.926351	1.08294	0.895	0.934731	0.959755	0.083883	0.959742	0.892626	1.59742	1.1338	1.1459	0.317711	Trpv2
Plate 5	G11	L-066400-01	J-066400-05	J-066400-06	J-066400-07	J-066400-08	Thada	240174	XM_984985	94404137	UGUGAAAGUAAUCGGAGUA	CGGUAGACUUGACGGGCUU	GGAACACAUUAGUGGUUAU	GGAUAUUCUAGCAGGCAUU	1.11837	0.59505	0.992414	1.07983	0.946417	0.240099	1.0348	0.977656	1.10065	1.4794	1.14813	0.226493	Thada
Plate 9	B11	L-052335-01	J-052335-09	J-052335-10	J-052335-11	J-052335-12	Rasa1	218397	NM_145452	21703899	CAUAGACCAUUAUCGGAAA	GGGCAAGUACUGAACGACA	CUACAUUGGUGGAAGGCGU	GAUGAAUGGUUUCUACUAA	1.19282	0.857119	0.863391	0.911721	0.956262	0.15958	1.04043	1.02452	1.06961	1.45959	1.14854	0.208205	Rasa1
Plate 9	C02	L-043066-01	J-043066-09	J-043066-10	J-043066-11	J-043066-12	Uba2	50995	NM_016682	7709985	ACGGAGACAUUAAGCGUAU	GAGUCCAUUUAGCGGAGAA	GUGACUGAGUGUUACGAAU	UAACAGAGCUGCACGAAAC	1.14849	0.960027	0.690101	0.881566	0.920047	0.189861	1.09724	0.868155	1.29863	1.33451	1.14963	0.214752	Uba2
Plate 7	F07	L-059321-01	J-059321-09	J-059321-10	J-059321-11	J-059321-12	Stam2	56324	NM_019667	31543774	GAAGUAUGUUCCCGUGAUU	GUGUAAUGCUGAGUAGUAA	UAACAAGGCUGCACGGAGA	GGUGUUAAGUGGAGUAUGU	1.11455	0.977798	0.8348	0.84787	0.943754	0.130888	0.913734	0.978768	1.25406	1.45654	1.15078	0.251618	Stam2
Plate 7	C02	L-055545-01	J-055545-09	J-055545-10	J-055545-11	J-055545-12	Zc2hc1a	67306	NM_173181	56711340	GAACAGGCAGCACGUAUUA	CUGAUAUUCCCACGGUCAA	CACCAUCAGAGCAGCGAAA	UAGGUGUGCCCACGGGUAA	0.92349	0.987389	1.04707	0.860967	0.954728	0.0803328	1.16145	0.998084	0.907403	1.54425	1.1528	0.281343	Zc2hc1a
Plate 3	B08	L-043321-00	J-043321-05	J-043321-06	J-043321-07	J-043321-08	Ap1m1	11767	NM_007456	6671556	CAAUGUAGAGAUCCAUAUA	UACGAUAUAUCACACAGAA	GGAUUAAGCACAACAACCU	GUACAGGUCUUCUCCGAGU	0.907317	0.9735	0.77811	1.18343	0.960589	0.169274	0.849516	0.950122	1.50863	1.30533	1.1534	0.307102	Ap1m1
Plate 1	B07	L-048660-01	J-048660-09	J-048660-10	J-048660-11	J-048660-12	Sh3gl1	20405	NM_013664	7305484	GCUGACAAGCUGAAGCGCA	AGUCCAAGGAGGUGGCGGA	AAGCAGUUCUACAAGGCGA	GCUGCAAGGCGCUUUAUGA	1.01799	0.999814	0.868115	1.06543	0.987838	0.084473	1.16368	1.14941	1.35732	0.949737	1.15504	0.166504	Sh3gl1
Plate 2	E10	L-047998-01	J-047998-09	J-047998-10	J-047998-11	J-047998-12	Sh3kbp1	58194	NM_021389	31340610	GCACAGAGGAAUAGACGUG	UGGCAGACGAGGCGUGUUU	CCCAAGAAGACCUGAGCGA	CAAUAAACGAGGAGAACGA	0.971434	1.1456	0.700122	0.909993	0.931789	0.183878	0.974458	0.750751	1.89046	1.00473	1.1551	0.503155	Sh3kbp1
Plate 2	B06	L-049848-01	J-049848-09	J-049848-10	J-049848-11	J-049848-12	Cyp51	13121	NM_020010	71061450	AAGACAAUUUGGUCGACUA	GAUAGAGCCCAUCGAGAGA	GGGCCACUUCUGUGCGUAA	UAUGAAAGGCUGACCGUGA	1.06316	1.05295	0.99122	0.830748	0.984518	0.107326	0.88083	0.971822	1.45174	1.31813	1.15563	0.27288	Cyp51
Plate 8	C02	L-056047-01	J-056047-09	J-056047-10	J-056047-11	J-056047-12	Stbd1	52331	NM_175096	31341254	UCGAGAAAGCAACGGACAU	GCUGAGGAUAGGCGAGACA	CUUACAUACCAGCGAGUGA	GGUACAAGGUAGAGCGCCC	0.795994	0.947795	0.776272	1.17075	0.922703	0.182258	1.21286	0.931977	1.72588	0.756558	1.15682	0.423375	Stbd1
Plate 5	C04	L-043630-01	J-043630-09	J-043630-10	J-043630-11	J-043630-12	Ap3b1	11774	NM_009680	7106253	GAAACGUGGCUCCGGCAAA	AGAAGUUGGUGUACGUUUA	GAAGAAGUGUGCCCGGAUA	CUAAAUCACUGGUGCGCUU	0.869891	0.930416	0.903275	1.09726	0.950211	0.10111	1.33955	1.07439	1.10071	1.12444	1.15977	0.121584	Ap3b1
Plate 8	G09	L-040925-01	J-040925-13	J-040925-14	J-040925-15	J-040925-16	Tns1	21961	XM_991946	94365253	GCUGGUAGCCCAUCGGGUA	GCAAUGUGCUCUUCGUCAA	CCAACACUGUCCCGGCAAA	CAGCCCAGGUUCACGUCAA	0.802552	0.983612	1.02285	1.10041	0.977355	0.126236	1.71861	0.916569	1.0119	0.994165	1.16031	0.374496	Tns1
Plate 5	E10	L-063308-01	J-063308-09	J-063308-10	J-063308-11	J-063308-12	Ppid	67738	NM_026352	31981006	GUGUAUAAACCAUCGGGCA	GAUGUAACUGUCACGUUUA	UCACUAAAUUUUCGGCUUU	GCCAAUGUUUAAACUCUAA	1.01983	1.07407	0.997345	0.944444	1.00892	0.05371	1.27778	0.934473	0.971223	1.46872	1.16305	0.255372	Ppid
Plate 3	D09	L-044001-00	J-044001-05	J-044001-06	J-044001-07	J-044001-08	Stk10	20868	NM_009288	6678162	GGCAUGACCUGCUGCGUAA	CAAAGAAACGGGCUCAUUG	AAAGCGAGACUCCUUCAUA	GCAAUAAGGCUCUUCGGGA	1.14837	0.981781	0.778916	1.05499	0.991016	0.156978	0.927423	0.979661	1.32292	1.42963	1.16491	0.248838	Stk10
Plate 2	C08	L-050595-01	J-050595-09	J-050595-10	J-050595-11	J-050595-12	Tmem199	195040	NM_199199	72384366	GCGGAGAACUGGAACGGGA	UGGCAGAACUGUACGUCAU	CUACUGUCUUGUUACGUUA	GUAUGGCCCUCAUGUUAAA	0.921298	1.02937	0.872073	0.833823	0.914141	0.0847536	0.92798	0.823461	1.88981	1.02545	1.16668	0.489095	Tmem199
Plate 6	B03	L-047692-01	J-047692-09	J-047692-10	J-047692-11	J-047692-12	Nap1l4	17955	NM_008672	6679011	AGACAAGGCCGACCCGUUU	AGGAAUAUGAUGAACCGAU	GUGCGCACAUAGAAGCUAA	GUACAGAAUAGUUAGGAUA	0.825301	1.19008	1.0801	0.945616	1.01027	0.158747	1.18619	1.07343	0.916829	1.4936	1.16751	0.24384	Nap1l4
Plate 6	G07	L-062145-01	J-062145-09	J-062145-10	J-062145-11	J-062145-12	Thumpd3	14911	NM_008188	31982314	GGUAGAAAGCGGCGUCAGA	CCAGCUUGCCUUCGGGAAA	GGCGAAAGGUCCAUGUAGU	GUACAGAAGUUUAGAGUCA	0.997874	1.13989	1.03295	0.840464	1.00279	0.123935	0.927905	1.01804	1.09939	1.62614	1.16787	0.313441	Thumpd3
Plate 6	B10	L-040910-01	J-040910-09	J-040910-10	J-040910-11	J-040910-12	Dvl1	13542	NM_010091	47933343	GACAAUACGAGCCGGCUGA	CCUCUCGGCUAGUUCGGAA	GAGCAAUGACGACGCUGUA	UGAGAGGACAGGCGGCAUU	0.991673	1.11812	1.13815	0.755769	1.00093	0.175834	0.927685	1.08143	0.586745	2.08084	1.16917	0.641969	Dvl1
Plate 3	B10	L-043588-01	J-043588-09	J-043588-10	J-043588-11	J-043588-12	Bin1	30948	NM_009668	6753049	CUUGAAAAGUGUCGGGAAA	GAAGCUGACCCGAGCGCAA	GGAAGGCGGACGAGACGAA	GGUGUGAAGGAGAGCGACU	0.984959	0.98859	0.679595	1.23953	0.973168	0.229136	0.911541	1.01542	1.33712	1.41511	1.1698	0.244065	Bin1
Plate 3	B02	L-063439-01	J-063439-09	J-063439-10	J-063439-11	J-063439-12	Aldh3a2	11671	NM_007437	75677434	GGAUGGUGCAAGAGCGCGA	AGAUUAAGGAAACGGUGAA	ACAAAUCAUUGGCCCGUUA	UGAAUUGGCUUCUGCGAGA	1.10772	1.00883	0.85568	0.942425	0.978665	0.106466	1.03591	1.07869	1.41276	1.1539	1.17032	0.16883	Aldh3a2
Plate 2	E06	L-067376-01	J-067376-09	J-067376-10	J-067376-11	J-067376-12	Acsl5	433256	NM_027976	75992928	GGUCAUUCCUGAUCGGAGU	ACUGAAAGCCAAACGAGUA	CAGUAAACAACGAAGGCGA	GGGCCUUGCUUGGGAUACA	1.01535	1.06763	0.819024	0.877987	0.944999	0.115972	0.871733	0.931823	1.83233	1.04828	1.17104	0.446908	Acsl5
Plate 2	B07	L-061580-01	J-061580-09	J-061580-10	J-061580-11	J-061580-12	Dync1li2	234663	NM_001013380	62945389	GGUCUUCGAUCUUGAGCGA	GGAAGUAUUUAAUGUCGUU	UGGAGAAGGAGCACGAUUA	UGGAUAGAAUGACUCGAAA	1.05946	1.12017	0.906707	0.920475	1.0017	0.104868	0.968858	1.00395	1.69202	1.03731	1.17554	0.345458	Dync1li2
Plate 5	C07	L-048093-01	J-048093-09	J-048093-10	J-048093-11	J-048093-12	Cnn3	71994	NM_028044	21312563	GGGAGUACCAGUAUGGCGA	AGUUGGAGAAUAUCGGCAA	UGGAAAGGGCGGAACGAUU	UGAAUAUCAUGGCGAGUAC	1.07123	0.963773	0.910102	0.975879	0.980245	0.0670521	0.863675	1.07139	1.17482	1.59408	1.17599	0.307288	Cnn3
Plate 5	G04	L-056126-01	J-056126-09	J-056126-10	J-056126-11	J-056126-12	Gtf3c5	70239	NM_148928	22507322	GAGGAAAGCGUCUCUCGAA	GCACCAAUCCCAUAGAUCA	ACUGAUGGCCCACGGAAAU	ACAGAGUGCUCAUGCGCAA	1.03764	1.08949	0.925781	1.03112	1.02101	0.0686463	1.10371	0.992328	1.1738	1.43777	1.1769	0.189286	Gtf3c5
Plate 7	B08	L-064755-01	J-064755-09	J-064755-10	J-064755-11	J-064755-12	Cdkal1	68916	NM_144536	21617852	GGAAAAUGGUUGAAGUCGA	AUAACGAUUGCUACGGAUA	GAUCACAAGAUUGGCGAAA	CAGAAAAUUUGGAUCCGAA	1.21749	1.08171	1.04147	0.938687	1.06984	0.115396	0.942265	0.96861	1.37139	1.43647	1.17968	0.260519	Cdkal1
Plate 1	B08	L-046060-01	J-046060-09	J-046060-10	J-046060-11	J-046060-12	Fkbp8	14232	NM_010223	6857786	AGACCGCCCUGUACCGAAA	CGCUCAUGGAUGUGGGCGA	GAGAAUGGCACCCGUGUAC	GGAACGGAUUGCUGCGGAU	1.05917	0.96224	1.03995	0.968045	1.00735	0.0494246	1.20318	1.0558	1.12905	1.3425	1.18263	0.122389	Fkbp8
Plate 1	B09	L-056432-01	J-056432-09	J-056432-10	J-056432-11	J-056432-12	Rab11fip5	52055	NM_177466	55743142	CGAAACAAGCUACGCAAGU	CGGAACAACCUGAGCGCCA	CAGCAGAAAAGGAUCGGAA	GAGCCAGAGAGACGAGCAU	0.970692	0.908296	0.989139	0.842164	0.927573	0.0666233	1.18732	1.07719	1.01926	1.44711	1.18272	0.189542	Rab11fip5
Plate 7	B09	L-044901-00	J-044901-05	J-044901-06	J-044901-07	J-044901-08	Eif2ak3	13666	NM_010121	6857780	GGAUGUCGCCGAUGGGAUA	GAAGUACUCAGGAUACGUA	GGAAGGUCAUGGCGUUUAG	UGAUAAGUAUUCCCACGAA	1.10359	1.01368	1.0548	0.83578	1.00196	0.116724	1.09162	1.00097	0.857211	1.78747	1.18432	0.413521	Eif2ak3
Plate 6	E09	L-167002-01	J-167002-05	J-167002-06	J-167002-07	J-167002-08	Cep170	545389	NM_001099637	157278526	GAAAGAAAGUCCACGCAAA	GAGAAGAGUGAGACGGAAA	GCAAGUAGACUCCGAGAAA	GAGGAUUCCAAGAGCAUUA	0.897413	1.27253	0.82572	0.736685	0.933086	0.23565	0.785143	1.03431	1.0857	1.83523	1.1851	0.452864	Cep170
Plate 2	E03	L-051808-01	J-051808-09	J-051808-10	J-051808-11	J-051808-12	Rcc1	100088	NM_133878	19527091	GUCCAAGGAUGGUCGUGUU	CGAACGAUGGCGACCUCUA	ACACGGUCUUACUAGUUAA	GGGUGGGAGUUGUUUUAUA	0.981345	1.11934	0.799878	0.994689	0.973812	0.131559	1.0297	0.802661	2.0218	0.8867	1.18522	0.565542	Rcc1
Plate 7	E02	L-056209-00	J-056209-05	J-056209-06	J-056209-07	J-056209-08	Riok2	67045	NM_025934	13385427	AAACAUGGUGGCUGUAAUA	GCAUAGAACAAGAACAUUG	GCAAGCAGAUGAUGAACUG	GGAAUUUGCCUAUAUGAAG	0.996991	1.04458	0.899467	0.845711	0.946688	0.0904433	1.08909	0.856664	1.42971	1.37328	1.18719	0.266029	Riok2
Plate 8	B02	L-040592-01	J-040592-09	J-040592-10	J-040592-11	J-040592-12	Myo9b	17925	NM_015742	7657352	CUGCAGAGUUGGUUCCGUA	CCACCCAGAUCCAACGAUA	CAGGAAGACUCUAGACGUA	GAGAGUCAGUGUUCCGUAA	0.752393	0.850482	0.661245	0.797084	0.765301	0.0801254	1.30032	0.759802	1.4624	1.23989	1.1906	0.302177	Myo9b
Plate 3	B11	L-062937-00	J-062937-05	J-062937-06	J-062937-07	J-062937-08	Gne	50798	NM_015828	31980684	GGUUGGCGCUUUCGGAACA	GGAGAUGGUUCGAGUGAUG	GUGAAAUCGUUAAGAAGUA	GCGAUGAUGUAAAAUGUAA	1.10793	1.10269	0.801933	1.2172	1.05744	0.178328	0.873807	1.06673	1.3623	1.46384	1.19167	0.270699	Gne
Plate 7	D10	L-048382-00	J-048382-05	J-048382-06	J-048382-07	J-048382-08	Ppme1	72590	NM_028292	30794137	GGACGGAAGCGGGACUUUA	GAAGUGAGUCAGUUAACAA	CCAAGAAGGAUCACCCAUA	GGUGUUGACAGAUUGGAUA	1.14464	1.18295	0.931333	0.91825	1.04429	0.138974	0.929619	0.739631	1.25094	1.84701	1.1918	0.48511	Ppme1
Plate 2	C04	L-058728-01	J-058728-09	J-058728-10	J-058728-11	J-058728-12	Ubap2l	74383	NM_153489	23943917	CAAUAGCAGUGGCAAUACA	CAACAGAACCAGACGCAGA	AGGUAGUUCUGGUAGGCGA	GAUAUGGGUCUCAUGGAUA	0.934124	1.02792	1.01024	1.08763	1.01498	0.0632609	1.25691	0.853125	1.81797	0.848561	1.19414	0.457829	Ubap2l
Plate 6	C03	L-061240-01	J-061240-09	J-061240-10	J-061240-11	J-061240-12	Zadh2	225791	NM_146090	31559925	GAAGGGAAAUGUCACGGUA	GGUGAAGACUGUCGGAUUA	CCCUGAAGGCGUUGACGUA	GUUUCAGGCUGUCGACUAU	0.89759	0.972989	0.956399	0.789822	0.9042	0.0828308	0.964235	1.18715	0.914147	1.72659	1.19803	0.371819	Zadh2
Plate 7	C11	L-050492-01	J-050492-09	J-050492-10	J-050492-11	J-050492-12	Kif15	209737	NM_010620	39930324	UCAAAGAGAAUCACGAGAA	GCUGAAACACUCAAGAUAA	GCUCCUUUAUUGAGGUCUA	UCAUAAUCUGAGAGGAAUA	1.16634	1.26394	1.0108	1.02116	1.11556	0.121769	1.00616	1.04684	1.19389	1.54793	1.1987	0.246386	Kif15
Plate 2	D02	L-044983-01	J-044983-09	J-044983-10	J-044983-11	J-044983-12	Fam21	28006	NM_026585	27261815	GGUCCUGGAUAGCGCGUUU	GAGCAGUAGUCCUGUCCUA	GAUUAAUUCAGGAGACCAA	CAGCAUACCACACAGAUAA	0.967742	1.0031	1.13476	0.837037	0.985659	0.122398	1.1242	0.896501	1.26117	1.54068	1.20564	0.269278	Fam21
Plate 6	D08	L-062758-01	J-062758-09	J-062758-10	J-062758-11	J-062758-12	Eps8l2	98845	NM_133191	21040232	CAGUUGAACCAGCGGAAAA	UCGACUAUCUGUACGACAU	AGACACAGCCGCAGCGCAA	GUGCCCAGGAUGAGCGCAA	0.883593	1.13828	0.854256	0.8235	0.924907	0.144348	0.914157	0.918049	1.30128	1.69053	1.20601	0.370557	Eps8l2
Plate 4	B08	L-058989-01	J-058989-09	J-058989-10	J-058989-11	J-058989-12	Ago2	239528	NM_153178	33859782	GUUGUAUUGUUUAGCGAUU	UGAGAAACGCCCUCGGAGA	CGUGUUUACAAGUCGGACA	GUGUGUGGGACAUGCGAAA	0.833991	1.0381	0.845022	0.906936	0.906013	0.0937283	1.23671	0.744848	1.57656	1.28172	1.20996	0.344766	Ago2
Plate 1	G10	L-047529-01	J-047529-09	J-047529-10	J-047529-11	J-047529-12	Eif4enif1	74203	NM_023743	12963810	GAUAAGGACCUGCGAGACU	ACUACAAGGACAAACGUUU	GAACAAGAUUAUCGACCUA	GAGCGUAGAAGAAACGAUU	1.00482	1.02418	0.967417	0.799142	0.948891	0.102575	1.20989	0.98671	1.06317	1.59758	1.21434	0.27176	Eif4enif1
Plate 2	C05	L-054213-00	J-054213-09	J-054213-10	J-054213-11	J-054213-12	Gcn1l1	231659	NM_172719	112807185	CCUCAGUCAUCACGUGGUA	GCAUCGAUAUAGAGACGCA	AUACGGAAGCUGGCCGAAA	GCUCUUUGCUGAUCGAUGA	1.0204	1.27425	0.795366	0.978197	1.01705	0.197329	0.98649	0.786422	2.10359	0.999446	1.21899	0.597741	Gcn1l1
Plate 3	G11	L-058520-01	J-058520-17	J-058520-18	J-058520-19	J-058520-20	Flna	192176	NM_010227	125347375	GCUCAGAGGUAGACGUGGA	CCAGCAAGGUGAAGGCGUU	CAGAGUAACAGGUGACGAU	CAUUGAGGGUCCAUCUAAA	1.49614	1.92492	1.01577	0.605831	1.26066	0.573138	0.793831	0.628259	0.877393	2.58499	1.22112	0.915122	Flna
Plate 6	F08	L-051775-01	J-051775-09	J-051775-10	J-051775-11	J-051775-12	Fgg	99571	NM_133862	19527077	GGGACAACGACAACGAUAA	CGAGACAAGCAUUCGGUAU	GGGAUGCCUUCGACGGCUA	GGAAAUGGUUGGACCGUAU	0.921864	0.972788	0.878506	0.820257	0.898354	0.0647719	0.878536	1.08171	1.50365	1.43215	1.22401	0.295026	Fgg
Plate 6	G11	L-044711-01	J-044711-09	J-044711-10	J-044711-11	J-044711-12	Aacs	78894	NM_030210	21313519	GCAAGAAGGACACGCAGAU	AGCCCAGAGUUACGAGUAU	UCCUCUAGCACACGGAAUA	AAGUGGAGGUGGCCGUGAA	0.896173	1.09897	0.917697	0.860796	0.94341	0.106328	1.00357	1.04666	1.26593	1.59184	1.227	0.268989	Aacs
Plate 2	B05	L-042932-01	J-042932-09	J-042932-10	J-042932-11	J-042932-12	Apbb2	11787	NM_009686	33468878	CCCGAAGAGUCACGACCAA	GGCACCAAGUGACGAGGAA	CCUUCAUGGGUGUCGGGAA	CUGCCUGCAUGUUGCGGUA	1.00933	1.10424	0.96	0.950105	1.00592	0.0704803	1.11586	1.02595	1.65947	1.11934	1.23016	0.289457	Apbb2
Plate 8	B03	L-047951-00	J-047951-05	J-047951-06	J-047951-07	J-047951-08	Kif13b	16554	XM_923524	94397614	AGACGGGCAUUGUACGGUA	GUGCGGACCUCAGAGCUUA	GGCUAGAAGUAACAUCUGA	GGAUUGGUGUGGAGCUGGA	0.801312	0.932759	0.90395	0.963175	0.900299	0.0702823	1.31862	0.832273	1.57691	1.20409	1.23297	0.309313	Kif13b
Plate 2	F10	L-055049-01	J-055049-09	J-055049-10	J-055049-11	J-055049-12	C330027C09Rik	224171	NM_172616	27369887	CCGUUAAGUCGGAGGCGAA	CUAAAGUGCACCACGCUUA	GAACAAAGGUAGCCGAUUC	CCACAAUGAUUCCGUGUUU	0.95103	1.06639	0.847927	0.950245	0.953898	0.0892676	1.01024	0.977338	1.88871	1.06403	1.23508	0.437215	C330027C09Rik
Plate 2	E11	L-065134-01	J-065134-09	J-065134-10	J-065134-11	J-065134-12	Tap2	21355	NM_011530	46399205	AGACAUUAAUCCCUCGCUA	CUACAGAACUGGAGAUCGC	AUAAAGAUUGGGACCGUUU	GGAGGAAGUGGGACAAUAU	0.944812	1.15181	0.699878	0.934312	0.932703	0.18472	0.96119	0.84893	2.36046	0.770698	1.23532	0.754158	Tap2
Plate 3	B07	L-051826-01	J-051826-09	J-051826-10	J-051826-11	J-051826-12	Osbpl9	100273	NM_133885	19527099	GACCAGGGCAGUAGGCGUA	CUGUGAAGCAUUAGGCCGA	ACACAGCAGCUCCGGAAAU	GGGUACACAACAUAGGUCA	1.03191	0.994847	0.672344	0.943347	0.910612	0.162944	0.913909	1.1348	1.51156	1.39309	1.23834	0.267441	Osbpl9
Plate 5	D11	L-167568-00	J-167568-05	J-167568-06	J-167568-07	J-167568-08	Rnf213	672511	XM_001477846	407263730	CGGAGGAGCUGUACCGAAA	CAAGAUCGCUAGUGGAUAA	GCGUUUAACCCACGGGAUA	UCACAAAACUGUCGAGAAU	1.01072	1.08716	0.973448	0.892001	0.990833	0.0811262	1.08601	0.855114	0.969409	2.0521	1.24066	0.549116	Rnf213
Plate 2	D03	L-051344-01	J-051344-09	J-051344-10	J-051344-11	J-051344-12	Mre11a	17535	NM_018736	41056098	GAGUAGAAGACCUCGUAAA	GGUCCGACGUUUCCGAGAA	GAGAAAUACCAACGAAGAA	GAUCAAAGGUGGUCGGGCA	0.970268	1.08376	0.862561	0.881621	0.949554	0.101035	1.07654	0.956045	1.75584	1.18471	1.24329	0.354239	Mre11a
Plate 2	B02	L-064181-01	J-064181-09	J-064181-10	J-064181-11	J-064181-12	Sec63	140740	NM_153055	31981947	CGAUAGAAGGUGACGAAGA	GGUAUGGGGUGGUGCGUUU	GGGAAGGGUUGCCGACUUU	ACAAGCAGGCCAACAGAUA	0.912359	1.02213	1.12085	0.83536	0.972676	0.125028	1.24752	1.03156	1.38027	1.3164	1.24394	0.151608	Sec63
Plate 7	C08	L-065562-00	J-065562-05	J-065562-06	J-065562-07	J-065562-08	Eya3	14050	NM_211357	46877079	CGAAAGAACUGUGCGAAUG	GAUUGGAGAUGGACGAGAU	GUAAUUGGCUCAGGUUUAA	GCACCAGGCUUUAGAGCUU	0.943262	0.950089	0.813067	0.798071	0.876122	0.0817451	0.904365	0.970627	1.5719	1.53929	1.24655	0.358133	Eya3
Plate 5	C06	L-065719-01	J-065719-05	J-065719-06	J-065719-07	J-065719-08	Mllt4	17356	XM_911010	94402334	GGAAUAUCGACGACGAGAA	GGAAAUAAUUCUUGACGAU	AGUGAAAGCUUCUCGUAAA	CAGGAGGAGGAGCGAGUAA	1.08276	1.13845	0.717031	0.883909	0.955538	0.192924	1.01837	0.882803	1.36327	1.73813	1.25064	0.382791	Mllt4
Plate 8	C03	L-062159-01	J-062159-09	J-062159-10	J-062159-11	J-062159-12	Usp10	22224	NM_009462	6678492	GAGGGAAACCGCUGACGUA	CAGUAUAUCUUUGGCGAUU	CACCAUGGCAACAGCGCUA	GCACCAGAGGAUCGAGUUU	0.7391	0.947457	1.01394	1.10131	0.950452	0.154345	1.57641	1.07789	1.29554	1.08718	1.25926	0.234102	Usp10
Plate 1	F11	L-051335-01	J-051335-09	J-051335-10	J-051335-11	J-051335-12	Sh3bp4	98402	NM_133816	19527035	GGUCAAGGCCAACGAGCAA	CCAUUAAACUACCGGAAUU	CCAUUAAACCGUCGGGACA	AGAAGAACGAGGUCGGGAA	0.960119	0.955171	0.813163	0.891963	0.905104	0.0687004	1.29174	1.04469	1.35845	1.34427	1.25979	0.146239	Sh3bp4
Plate 6	D06	L-062794-01	J-062794-09	J-062794-10	J-062794-11	J-062794-12	Trip6	22051	NM_011639	31981454	GCUAUAGGAGCCACCGAGA	GGGCUAUGGGGAAGGCGUA	GCGAAGAUGUGGUGGGCGA	GGUCAGGAGGAGACGGUGA	0.942771	1.17577	1.00073	0.812399	0.982919	0.150774	1.00503	1.05353	1.323	1.65906	1.26016	0.300472	Trip6
Plate 6	D11	L-064399-01	J-064399-09	J-064399-10	J-064399-11	J-064399-12	Mxra7	67622	NM_026280	58037100	GCCAGAAAGUUCAUAGGCU	CCAGAAAGCAUCCCGGUGU	GAUGAUGAGACUCGGUGUU	UGUAAGGAUCUGCAAUUUA	0.939759	1.09635	0.757134	0.775976	0.892305	0.15884	1.13536	0.900231	1.20724	1.79942	1.26056	0.382414	Mxra7
Plate 7	B02	L-050726-01	J-050726-09	J-050726-10	J-050726-11	J-050726-12	Use1	67023	NM_025917	21630258	GCAGUCAGCAUCCGAGCUA	CGAAUCAUGCCCAGGCUGA	GCACAGAAGUCAGUGAACU	AAUCAGACCCUGUCACAUU	0.91167	1.03517	1.05107	0.972942	0.992712	0.0636829	1.34787	1.13367	1.08072	1.50259	1.26621	0.19538	Use1
Plate 8	D03	L-062179-01	J-062179-09	J-062179-10	J-062179-11	J-062179-12	Hsd17b4	15488	NM_008292	31982272	GUAUCAAGAUUCAAGGCGA	AGACUGUGUUGCCGGAAGA	GGAUAAAGGCUCUGGCGUA	CCUCAAGAGUGUUGGCCGU	0.854307	1.00524	0.953783	1.00391	0.954309	0.0708389	1.51634	0.948005	1.43413	1.16715	1.26641	0.259378	Hsd17b4
Plate 7	B07	L-040359-01	J-040359-09	J-040359-10	J-040359-11	J-040359-12	Tbc1d8	54610	NM_018775	82524295	CCACACAGCCGGACGGAUA	CGGAGAAGCUGGUCACGUA	GAAGUGGGCCAGCGAGGUA	GUAGCAAAGAUGACGGACA	1.15431	1.05329	0.8732	0.94574	1.00663	0.123149	1.07989	0.927205	1.50303	1.56252	1.26816	0.31279	Tbc1d8
Plate 2	E04	L-066791-00	J-066791-01	J-066791-02	J-066791-03	J-066791-04	Atp2b4	381290	NM_213616	54261792	CCUCUGAUCUCCCGCACUA	GGAGAAAUCAAAUCGUUCA	GAGUUUGGCUGCACCUUAA	CGGAGUCACUGUAUUGGUA	0.904975	1.05315	0.704024	0.924249	0.8966	0.144256	0.911545	0.888574	2.1156	1.16981	1.27138	0.577073	Atp2b4
Plate 5	B10	L-072959-01	J-072959-05	J-072959-06	J-072959-07	J-072959-08	Gpx4	625249	NM_008162	90903234	CCAAGGACAUCGACGGGCA	GAGGCAAAACUGACGUAAA	ACACUCAGCUAGUCGAUCU	GCAGGAGCCAGGAAGUAAU	1.20437	0.874641	1.03237	1.07563	1.04675	0.136023	1.21057	1.33713	1.08513	1.47164	1.27612	0.166057	Gpx4
Plate 8	E09	L-051590-01	J-051590-09	J-051590-10	J-051590-11	J-051590-12	Smox	228608	NM_145533	21704049	UGAGGAAUUCAGCGAUUUA	CGGGAGAAGGUGCGGAAUC	GCACAGAGAUGCUUCGACA	AGUCGUGGCCUACGGAGAA	0.789259	0.95506	0.653757	0.90245	0.825131	0.133561	1.46328	1.05113	1.45387	1.17745	1.28643	0.20539	Smox
Plate 7	B03	L-059754-01	J-059754-09	J-059754-10	J-059754-11	J-059754-12	Elp4	77766	NM_023876	31542607	GAACCUUGGCUCACCGUUA	GUGAGAAAUUUGUCAGAUA	AGACUAACCCAUUGUAUAA	GGAAAUAGAUGUAUGGCAU	1.17709	1.0032	1.0404	0.988342	1.05226	0.086054	1.06402	1.13683	1.70547	1.31627	1.30565	0.286854	Elp4
Plate 1	B10	L-040803-01	J-040803-09	J-040803-10	J-040803-11	J-040803-12	Ehd2	259300	NM_153068	55742710	GCGCAAGCUCAACGACCUA	CCAGUAUAGCACCGGCAAA	GGAGCUGUAUCGCACGAAA	AGUGCAGGGCGGUGCGUUU	1.00965	1.04929	0.999095	0.939411	0.999361	0.0454353	1.35898	1.22393	1.34376	1.30001	1.30667	0.0605593	Ehd2
Plate 6	C09	L-057436-01	J-057436-09	J-057436-10	J-057436-11	J-057436-12	Tap1	21354	NM_013683	7305538	UCGAGAAAAUAUUGCGUAU	AGUCUGGAGCCCACGAUUU	GAGAAGGCUCUGUCGGCGA	CCGCAUCACUGACUGGAUU	0.869773	1.12014	0.922229	0.696395	0.902134	0.174456	0.940633	1.1665	0.910056	2.22139	1.30964	0.618494	Tap1
Plate 6	G08	L-060677-01	J-060677-09	J-060677-10	J-060677-11	J-060677-12	Nudt5	53893	NM_016918	31560435	CUUUGAACUCCGAGCGAUU	CAAAGGUGAAGUUGCGGAA	GUUCAUCGAAGACGGAGAA	GCUGAUGCCGUGUCGGUCA	0.891566	0.99234	0.915126	0.864787	0.915955	0.0549191	1.15675	0.989901	1.52924	1.58982	1.31643	0.289913	Nudt5
Plate 2	B09	L-043317-01	J-043317-09	J-043317-10	J-043317-11	J-043317-12	Ddx3y	26900	NM_012008	25141234	GCCAAUAGCAGCCGAAGUA	CGAUGAUCAUGGUCGAAAU	GGGAAGUAGCCGUGGACGU	AAGUGAACGCUUAGAGCAA	0.927905	1.1303	0.852195	0.949126	0.964882	0.117866	1.15574	1.00934	2.0415	1.06239	1.31724	0.486618	Ddx3y
Plate 2	B03	L-047034-01	J-047034-09	J-047034-10	J-047034-11	J-047034-12	Ubr1	22222	NM_009461	6678490	GGGAGGAAAUGUACGAUAA	AAGAAAAGGCAGAACGGAA	UGAUAAUACGUCAGAAGUA	GGUUAUAAUGAGAGAGAUU	0.992227	1.10631	0.913902	0.892662	0.976275	0.0966859	0.999983	0.901503	2.13214	1.24166	1.31882	0.560728	Ubr1
Plate 2	D10	L-053356-01	J-053356-09	J-053356-10	J-053356-11	J-053356-12	Apobr	171504	NM_138310	19923862	AGGAUGAGGUCGACGAGAA	GGGAACAGAAUACGGGUCA	UAAGUGUGCUUGCGUGUAA	GUGCUAAGCUUGAAGGAAU	0.955305	1.14974	0.705976	0.762683	0.893426	0.20146	0.953566	0.849581	2.10871	1.39507	1.32673	0.572446	Apobr
Plate 6	B11	L-040138-00	J-040138-05	J-040138-06	J-040138-07	J-040138-08	Mark3	17169	NM_022801	12313874	ACAGAUUGUUUCCGCAGUA	GCCGAGAGGUUGCAAUAAA	CGGCGAACCGCAACAUAUA	GAGCUUAAGCCAUUUGUUG	1.01169	1.39085	1.00306	0.836722	1.06058	0.234441	1.05246	1.0324	1.06986	2.1823	1.33426	0.565572	Mark3
Plate 3	F11	L-041201-01	J-041201-09	J-041201-10	J-041201-11	J-041201-12	Abr	109934	NM_198894	38683819	CCGGAUACACAAUCGGAAU	GGAGUGGAGAGAAGCGAUU	GUACAAGCCAAUUGACCGA	UCGCAGAACUGAAGCGGAA	1.01098	0.992455	0.722983	0.725226	0.86291	0.160459	0.901753	0.811644	1.68485	1.97483	1.34327	0.575357	Abr
Plate 5	G03	L-062277-01	J-062277-09	J-062277-10	J-062277-11	J-062277-12	Pald1	27355	NM_013753	7305364	GCUAUUUCUUGGUGCGUGA	GGCCUUACCUACUGCCGUA	GAGAUAAUGUGUACCACGU	UGCAGUACCUGGAGCGCUA	1.05929	1.12841	0.799595	1.03408	1.00534	0.142844	1.32763	0.903398	1.43939	1.74372	1.35354	0.347809	Pald1
Plate 7	E11	L-048566-01	J-048566-09	J-048566-10	J-048566-11	J-048566-12	Por	18984	NM_008898	6679420	CCAAGGAUGCCCACCGCUA	CGAAUAAGAAGCAUCCGUU	CCACAUACGGAGAAGGCGA	CGUCUGAAGAGCUACGAGA	1.12207	0.990409	0.9852	0.846431	0.986028	0.112569	1.18768	0.869054	1.34275	2.02043	1.35498	0.485485	Por
Plate 7	D11	L-049771-00	J-049771-05	J-049771-06	J-049771-07	J-049771-08	Snx1	56440	NM_019727	71043943	UUACCGAUGUUCAGAAGUA	GCGCUGGUCUCCUUAAGAU	UGAAUCAUCCCACCAUGUU	AAUCUCGGGUGACUCAGUA	1.06748	0.978153	0.745867	0.765688	0.889298	0.158637	1.06069	0.803335	1.56	2.00944	1.35837	0.535794	Snx1
Plate 2	C11	L-040132-01	J-040132-09	J-040132-10	J-040132-11	J-040132-12	Emd	13726	NM_007927	6679640	GCGCCUCAUCUAUGGCCAA	CCAGGUGCGUGAUGACAUU	GCUUUCAUGGACACAAUAA	GAGCAAGGACUAUAAUGAU	1.01127	1.09286	0.836951	1.06471	1.00145	0.114768	0.926487	0.908728	2.62841	0.975727	1.35984	0.84619	Emd
Plate 8	E05	L-040124-00	J-040124-05	J-040124-06	J-040124-07	J-040124-08	Map4k5	399510	NM_024275	77736532	UAUCUGGGCCGUCGGAAUA	GGUCUUGCCUACUUGCAUA	CGCACAAGCUCCGCAGUUA	GGCUCUACGUCAUCAAUAA	0.930876	1.01858	0.756649	0.788066	0.873543	0.122875	1.62073	1.07843	1.67438	1.08821	1.36544	0.326518	Map4k5
Plate 2	D09	L-042367-01	J-042367-09	J-042367-10	J-042367-11	J-042367-12	Ipo5	70572	NM_023579	34328298	UAAUAGAUGAGGACGGCAA	CUGACUAAAGUGUCGGAUA	GGAGAUAACUACCGCCCUU	CAACCUGAUUUGUCCGCAA	0.942091	1.05832	0.783293	0.86457	0.91207	0.117092	1.19623	0.958183	2.13531	1.17734	1.36677	0.523631	Ipo5
Plate 2	D11	L-046485-01	J-046485-09	J-046485-10	J-046485-11	J-046485-12	Syncrip	56403	NM_019666	13242327	CUAUAUGGGAUCUUCGUUU	GGGAAACUGGAACGAGUAA	AACAAGAGGUCGAGGGCGU	AGUUGCACAUAGUGAUUUA	0.997279	1.06784	0.882195	0.870161	0.954368	0.0948978	0.957411	0.983436	2.08335	1.45882	1.37075	0.528022	Syncrip
Plate 6	F11	L-051677-01	J-051677-09	J-051677-10	J-051677-11	J-051677-12	Snap47	67826	NM_144521	21362302	CUUCAACGUCAUCGAACAU	ACUGCAGCCUAGUCGAAAU	GCUCCUGGAAGACGCCUUA	AGGCAGAGCUGGAACGCCA	0.856662	1.05322	1.01127	0.721966	0.910778	0.151619	1.01508	1.09834	1.15644	2.21406	1.37098	0.565041	Snap47
Plate 2	B10	L-045341-01	J-045341-09	J-045341-10	J-045341-11	J-045341-12	Tjap1	74094	NM_028751	27229172	UCCAGGACAUGGUUCGAAA	CCAAGAGAAUGGGAGUACA	GCGGUGGGCUUGUCAGUUU	GGACAAAUUCCGCAGGCUA	0.91197	1.1092	0.79561	0.953319	0.942526	0.129635	1.03012	0.961274	2.12482	1.40062	1.37921	0.533207	Tjap1
Plate 8	B11	L-040456-01	J-040456-09	J-040456-10	J-040456-11	J-040456-12	Ldah	68832	NM_172401	31541805	GAACUUCCUUUGACGGAUA	GGGCAAAUGUUUAAUCGUA	CAUCAGAUUUGCACGGGAU	GAGUAAAGCAUUAGUUCAU	0.814959	1.01706	1.08624	1.01714	0.983849	0.117216	1.70682	1.10432	1.3088	1.39999	1.37998	0.250521	Ldah
Plate 2	F07	L-059686-01	J-059686-09	J-059686-10	J-059686-11	J-059686-12	Gapvd1	66691	NM_025709	40254513	CAACAAGAAGAAUCGAUUA	CAGCUGAAAUGGAGGCGUU	UCAGAUAGAUUUAGGCAAA	UAGAAUGGCUCUUGACAAU	0.98698	1.0848	0.80622	0.872816	0.937704	0.123239	1.01077	1.06674	2.37914	1.13571	1.39809	0.656028	Gapvd1
Plate 2	C02	L-062106-01	J-062106-09	J-062106-10	J-062106-11	J-062106-12	Ctnnd1	12388	NM_007615	83745121	CGAAUUGAGGAGCGGUAUA	CCAGAAGUGGUGCGAAUAU	GAGCAUGAGCGAGUAGUAA	GAUUGUGGACCAUGCGCUA	1.0344	1.13857	1.00183	0.959469	1.03357	0.0764302	1.28312	1.03743	1.80125	1.50399	1.40645	0.324944	Ctnnd1
Plate 2	G11	L-048047-01	J-048047-09	J-048047-10	J-048047-11	J-048047-12	Setd3	52690	NM_028262	21312265	GAGGAUGGUUCCCGGGUGA	GGGCUAGGCCAUUGAAAUA	CCUGAUUUCUAAUGGCUUA	ACAACAAGCUAGAGAUUUU	1.00019	1.0757	0.795	0.905381	0.944068	0.121374	1.02064	0.938996	2.45204	1.21651	1.40705	0.706325	Setd3
Plate 5	B11	L-056095-01	J-056095-09	J-056095-10	J-056095-11	J-056095-12	Slc1a5	20514	NM_009201	6678004	GCUUCAGAGUUACGUGGAU	CUUCAUCAGCCUCGGCAAA	CGGCAGUGUUCAUCGCACA	GGUCUUCGCUAUCGUCUUU	1.10259	1.02296	1.04868	0.973078	1.03683	0.0539184	1.20758	1.02387	1.41608	1.99296	1.41012	0.420299	Slc1a5
Plate 8	F11	L-053725-01	J-053725-09	J-053725-10	J-053725-11	J-053725-12	Lmcd1	30937	NM_144799	21450156	CCAGCAGAGUCUAUCGGAU	CCAAAGAAGUGGAAUACGU	CUAUGGAGGAGUUCGUCAA	UGAAAGGCGGAGACGGCAU	0.88816	1.13448	0.765556	0.844581	0.908195	0.159164	1.33282	0.875912	1.94208	1.5301	1.42023	0.442839	Lmcd1
Plate 2	D07	L-065530-01	J-065530-09	J-065530-10	J-065530-11	J-065530-12	Wwc2	52357	NM_133791	46849774	GAUAAAGGCCUGAGCGAUU	CGUGAGAAACAGCGUGAUA	GUCGAUAAGGAGACGAAUA	AGAUUGAGGAUCCGAGGAA	1.00583	1.07901	0.87122	0.873934	0.957498	0.102514	1.09225	1.06158	2.27627	1.3121	1.43555	0.571478	Wwc2
Plate 2	B08	L-040026-01	J-040026-09	J-040026-10	J-040026-11	J-040026-12	Wipi1	52639	NM_145940	22122366	CUGCACAUCCCUAGCGAUU	GUGUCUAGACGACGAGAAU	CCAGAGUACAGGCGAGAUU	GGACAGGGCUUUCGCCACA	1.00874	1.13609	0.810244	0.891544	0.961656	0.141993	1.0694	0.965153	2.39423	1.33759	1.44159	0.65418	Wipi1
Plate 8	E02	L-040036-00	J-040036-05	J-040036-06	J-040036-07	J-040036-08	Pard3	93742	NM_001013581	61888843	CGAUGGAGAUCUUCGAAAC	GAUCUUCGUUAAAUCCAUU	GCAGGAGACCGGCUAAUAG	GAAUCCAUGUAGUGCCUUU	0.74548	0.976347	0.645365	1.09003	0.864307	0.204582	1.61902	1.16323	2.00913	1.01271	1.45102	0.452641	Pard3
Plate 7	B11	L-056330-01	J-056330-09	J-056330-10	J-056330-11	J-056330-12	Plekhf1	72287	NM_024413	21313555	CGGACAAGGCCACGGACAU	CAUCUCUGUCUGCGGUUAA	GCAAACACGGAGAUCAACA	ACCAAGGAGUGCCGCAAGA	1.22953	1.25187	0.9436	0.925158	1.08754	0.177248	1.21282	1.00645	1.65902	1.94	1.45457	0.422961	Plekhf1
Plate 8	C09	L-049634-01	J-049634-09	J-049634-10	J-049634-11	J-049634-12	Snx4	69150	NM_080557	18017595	GCUCAGGGGUCGACACGAU	UGAACAUGCAAGAAACGUA	CAGAGUUCGUGUGGCAUAA	GCUCUGUGCUCAUGGCGUU	0.884438	1.03835	0.747999	0.835262	0.876513	0.121754	1.56813	1.13409	1.87574	1.30714	1.47128	0.323317	Snx4
Plate 2	F11	L-061303-01	J-061303-09	J-061303-10	J-061303-11	J-061303-12	Prr11	270906	NM_175563	31559867	AGAUGGAUCAUUUCGAUUA	ACAUAGAACUCACGGCCAA	GAUCAUUCUUCUGGCAUAA	ACAGAGUGUUGACGAAAGA	0.880684	1.09431	0.775366	0.923969	0.918583	0.132737	1.19322	1.15526	2.35955	1.18444	1.47312	0.591177	Prr11
Plate 2	B11	L-055069-01	J-055069-09	J-055069-10	J-055069-11	J-055069-12	Stim2	116873	XM_978063	94376283	GGUUGGGUGAACACGGAUA	CAAACAUUGUCUUCCCGAA	GAGUAAAACUUGAUCGAAG	CAGUAUAAGAAAUAGCGAU	0.977458	1.08521	0.838049	0.936268	0.959247	0.102333	1.04668	1.08292	2.54191	1.3203	1.49795	0.706471	Stim2
Plate 6	C10	L-050937-01	J-050937-09	J-050937-10	J-050937-11	J-050937-12	Ythdf1	228994	NM_173761	40789291	GGUUCAGCUUUGCGACAUU	AACAAAGAGUGGGCCGAUA	CUUAGUUGUUCGUAGAUCA	GUAGGAAUCUGAUAGUACA	0.886605	0.9615	0.682303	0.72022	0.812657	0.133116	1.06875	1.08209	1.28652	2.5835	1.50522	0.725734	Ythdf1

## Sheet: controls
LP_44477 G-CUSTOM-342213																	Cytotox fold change						Gaussia fold change
Plate	Well	Pool Catalog Number	Duplex Catalog Number 1	Duplex Catalog Number 2	Duplex Catalog Number 3	Duplex Catalog Number 4	Gene Symbol	GENE ID	Gene Accession	GI Number	Sequence 1	Sequence 2	Sequence 3	Sequence 4	Plate2	Well3	N12	N23	N34	N45	MEAN	STDEV	N1	N2	N3	N4	MEAN	STDEV	Gene symbol
Plate 4	D06	L-055898-02	J-055898-05	J-055898-06	J-055898-18	J-055898-19	Ceacam1	26365	NM_001039187	85719312	CAAUCAAGCUGGACAUAAU	UGGCAUAUUUCCUCUAUUC	AGGUGGAUGACGUCGCAUA	ACAAAGAAAUUGCACGAUU	Plate 4	D06	0.912778	1.12669	1.08056	1.03673	1.03919	0.0919304	0.0964274	0.0381718	0.0495105	0.0355008	0.0549026	0.0283416	Ceacam1
Plate 4	G02	L-055898-02	J-055898-05	J-055898-06	J-055898-18	J-055898-19	Ceacam1	26365	NM_001039187	85719312	CAAUCAAGCUGGACAUAAU	UGGCAUAUUUCCUCUAUUC	AGGUGGAUGACGUCGCAUA	ACAAAGAAAUUGCACGAUU	Plate 4	G02	0.804559	1.20439	1.22483	1.04083	1.06865	0.194367	0.141413	0.0322104	0.0375928	0.0357435	0.0617399	0.0531621	Ceacam1
Plate 9	F07	L-055898-02	J-055898-05	J-055898-06	J-055898-18	J-055898-19	Ceacam1	26365	NM_001039187	85719312	CAAUCAAGCUGGACAUAAU	UGGCAUAUUUCCUCUAUUC	AGGUGGAUGACGUCGCAUA	ACAAAGAAAUUGCACGAUU	Plate 9	F07	1.05674	1.01633	0.950858	0.638286	0.915553	0.189923	0.100297	0.0407147	0.0589354	0.0482014	0.062037	0.0265799	Ceacam1
Plate 7	E10	L-055898-02	J-055898-05	J-055898-06	J-055898-18	J-055898-19	Ceacam1	26365	NM_001039187	85719312	CAAUCAAGCUGGACAUAAU	UGGCAUAUUUCCUCUAUUC	AGGUGGAUGACGUCGCAUA	ACAAAGAAAUUGCACGAUU	Plate 7	E10	1.0937	1.10142	0.939467	0.978699	1.02832	0.0816004	0.0860555	0.0274493	0.0802745	0.0567959	0.0626438	0.0266571	Ceacam1
Plate 1	C06	L-055898-02	J-055898-05	J-055898-06	J-055898-18	J-055898-19	Ceacam1	26365	NM_001039187	85719312	CAAUCAAGCUGGACAUAAU	UGGCAUAUUUCCUCUAUUC	AGGUGGAUGACGUCGCAUA	ACAAAGAAAUUGCACGAUU	Plate 1	C06	0.984233	1.14304	0.994699	0.975239	1.0243	0.0795583	0.122143	0.0335573	0.0605587	0.0367201	0.0632447	0.0410734	Ceacam1
Plate 10	C11	L-055898-02	J-055898-05	J-055898-06	J-055898-18	J-055898-19	Ceacam1	26365	NM_001039187	85719312	CAAUCAAGCUGGACAUAAU	UGGCAUAUUUCCUCUAUUC	AGGUGGAUGACGUCGCAUA	ACAAAGAAAUUGCACGAUU	Plate 10	C11	1.35085	1.08222	0.946561	0.986361	1.0915	0.182035	0.134576	0.0352708	0.0534954	0.0334609	0.0642009	0.0477815	Ceacam1
Plate 5	D03	L-055898-02	J-055898-05	J-055898-06	J-055898-18	J-055898-19	Ceacam1	26365	NM_001039187	85719312	CAAUCAAGCUGGACAUAAU	UGGCAUAUUUCCUCUAUUC	AGGUGGAUGACGUCGCAUA	ACAAAGAAAUUGCACGAUU	Plate 5	D03	0.971671	0.965567	1.12973	1.16029	1.05681	0.102629	0.116076	0.0535332	0.0834694	0.0269634	0.0700104	0.0384174	Ceacam1
Plate 6	E07	L-055898-02	J-055898-05	J-055898-06	J-055898-18	J-055898-19	Ceacam1	26365	NM_001039187	85719312	CAAUCAAGCUGGACAUAAU	UGGCAUAUUUCCUCUAUUC	AGGUGGAUGACGUCGCAUA	ACAAAGAAAUUGCACGAUU	Plate 6	E07	1.04678	1.13525	0.917942	0.783211	0.970796	0.153624	0.075382	0.0435639	0.104634	0.0597113	0.0708229	0.0260161	Ceacam1
Plate 3	E07	L-055898-02	J-055898-05	J-055898-06	J-055898-18	J-055898-19	Ceacam1	26365	NM_001039187	85719312	CAAUCAAGCUGGACAUAAU	UGGCAUAUUUCCUCUAUUC	AGGUGGAUGACGUCGCAUA	ACAAAGAAAUUGCACGAUU	Plate 3	E07	1.0998	1.03386	0.702382	1.19432	1.00759	0.213862	0.0986252	0.0427624	0.111362	0.0535278	0.0765694	0.0335202	Ceacam1
Plate 8	D07	L-055898-02	J-055898-05	J-055898-06	J-055898-18	J-055898-19	Ceacam1	26365	NM_001039187	85719312	CAAUCAAGCUGGACAUAAU	UGGCAUAUUUCCUCUAUUC	AGGUGGAUGACGUCGCAUA	ACAAAGAAAUUGCACGAUU	Plate 8	D07	0.863524	1.01487	0.875032	1.01608	0.942377	0.0845391	0.161277	0.0333753	0.0929293	0.0301338	0.0794287	0.0617313	Ceacam1
Plate 2	F06	L-055898-02	J-055898-05	J-055898-06	J-055898-18	J-055898-19	Ceacam1	26365	NM_001039187	85719312	CAAUCAAGCUGGACAUAAU	UGGCAUAUUUCCUCUAUUC	AGGUGGAUGACGUCGCAUA	ACAAAGAAAUUGCACGAUU	Plate 2	F06	1.03401	1.05915	0.911341	0.928581	0.98327	0.074155	0.119174	0.0422206	0.144013	0.0638104	0.0923044	0.0473146	Ceacam1
Plate 4	D05	L-057154-00	J-057154-05	J-057154-06	J-057154-07	J-057154-08	Gbf1	107338	NM_178930	52138535	GCAGCAAGAGUCAUAAGUA	UCAGUGAGUUAUUGAGAAA	GGGAAGCACCCGUUAUUCA	GAUGAGAUGUGCCGACACU	Plate 4	D05	0.95621	1.03378	1.10727	1.1137	1.05274	0.0738618	0.194775	0.178233	0.139245	0.0799362	0.148047	0.0510269	Gbf1
Plate 9	D08	L-057154-00	J-057154-05	J-057154-06	J-057154-07	J-057154-08	Gbf1	107338	NM_178930	52138535	GCAGCAAGAGUCAUAAGUA	UCAGUGAGUUAUUGAGAAA	GGGAAGCACCCGUUAUUCA	GAUGAGAUGUGCCGACACU	Plate 9	D08	1.02172	1.01191	0.911827	0.953336	0.974697	0.0516548	0.209204	0.186864	0.174576	0.107979	0.169656	0.043545	Gbf1
Plate 7	E03	L-057154-00	J-057154-05	J-057154-06	J-057154-07	J-057154-08	Gbf1	107338	NM_178930	52138535	GCAGCAAGAGUCAUAAGUA	UCAGUGAGUUAUUGAGAAA	GGGAAGCACCCGUUAUUCA	GAUGAGAUGUGCCGACACU	Plate 7	E03	0.992048	0.963233	1.05587	1.06808	1.01981	0.0503372	0.211708	0.198517	0.201396	0.0796938	0.172829	0.0623477	Gbf1
Plate 6	E05	L-057154-00	J-057154-05	J-057154-06	J-057154-07	J-057154-08	Gbf1	107338	NM_178930	52138535	GCAGCAAGAGUCAUAAGUA	UCAGUGAGUUAUUGAGAAA	GGGAAGCACCCGUUAUUCA	GAUGAGAUGUGCCGACACU	Plate 6	E05	0.949504	1.03265	0.850459	0.858176	0.922699	0.0860049	0.132852	0.207002	0.273296	0.131079	0.186057	0.068075	Gbf1
Plate 8	D10	L-057154-00	J-057154-05	J-057154-06	J-057154-07	J-057154-08	Gbf1	107338	NM_178930	52138535	GCAGCAAGAGUCAUAAGUA	UCAGUGAGUUAUUGAGAAA	GGGAAGCACCCGUUAUUCA	GAUGAGAUGUGCCGACACU	Plate 8	D10	0.857852	0.988512	1.0346	0.968135	0.962274	0.0749613	0.306018	0.187297	0.136127	0.139807	0.192312	0.0793046	Gbf1
Plate 10	C02	L-057154-00	J-057154-05	J-057154-06	J-057154-07	J-057154-08	Gbf1	107338	NM_178930	52138535	GCAGCAAGAGUCAUAAGUA	UCAGUGAGUUAUUGAGAAA	GGGAAGCACCCGUUAUUCA	GAUGAGAUGUGCCGACACU	Plate 10	C02	1.17208	0.903813	0.859576	0.982764	0.979557	0.13809	0.171081	0.273757	0.266288	0.0868397	0.199491	0.0884584	Gbf1
Plate 1	E09	L-057154-00	J-057154-05	J-057154-06	J-057154-07	J-057154-08	Gbf1	107338	NM_178930	52138535	GCAGCAAGAGUCAUAAGUA	UCAGUGAGUUAUUGAGAAA	GGGAAGCACCCGUUAUUCA	GAUGAGAUGUGCCGACACU	Plate 1	E09	0.887219	1.34598	0.845746	0.87066	0.987402	0.23966	0.202013	0.212187	0.260063	0.201377	0.21891	0.0278788	Gbf1
Plate 5	D04	L-057154-00	J-057154-05	J-057154-06	J-057154-07	J-057154-08	Gbf1	107338	NM_178930	52138535	GCAGCAAGAGUCAUAAGUA	UCAGUGAGUUAUUGAGAAA	GGGAAGCACCCGUUAUUCA	GAUGAGAUGUGCCGACACU	Plate 5	D04	1.06495	1.2005	0.858136	0.923125	1.01168	0.152654	0.124558	0.230912	0.403697	0.302849	0.265504	0.117692	Gbf1
Plate 3	C05	L-057154-00	J-057154-05	J-057154-06	J-057154-07	J-057154-08	Gbf1	107338	NM_178930	52138535	GCAGCAAGAGUCAUAAGUA	UCAGUGAGUUAUUGAGAAA	GGGAAGCACCCGUUAUUCA	GAUGAGAUGUGCCGACACU	Plate 3	C05	0.988618	1.14704	0.726666	0.893707	0.939007	0.175953	0.197353	0.255594	0.36023	0.28839	0.275392	0.0679422	Gbf1
Plate 5	C10	L-057154-00	J-057154-05	J-057154-06	J-057154-07	J-057154-08	Gbf1	107338	NM_178930	52138535	GCAGCAAGAGUCAUAAGUA	UCAGUGAGUUAUUGAGAAA	GGGAAGCACCCGUUAUUCA	GAUGAGAUGUGCCGACACU	Plate 5	C10	1.06617	1.28605	0.746238	1.01556	1.0285	0.221802	0.144387	0.298424	0.480291	0.263299	0.2966	0.139072	Gbf1
Plate 2	E07	L-057154-00	J-057154-05	J-057154-06	J-057154-07	J-057154-08	Gbf1	107338	NM_178930	52138535	GCAGCAAGAGUCAUAAGUA	UCAGUGAGUUAUUGAGAAA	GGGAAGCACCCGUUAUUCA	GAUGAGAUGUGCCGACACU	Plate 2	E07	0.938593	1.70879	0.663902	0.834102	1.03635	0.462368	0.177081	0.278106	0.740125	0.224642	0.354988	0.260053	Gbf1
Plate 1	C03	L-060268-01	J-060268-09	J-060268-10	J-060268-11	J-060268-12	Arf1	11840	NM_007476	31560734	CAGCAAUGACAGAGAGCGU	CUGUACAUGUGCAGACGCA	CGACAAGCACUGUAAUUAU	GCAUUGUGCUUGUACUUGU	Plate 1	C03	0.948618	0.978237	1.03452	1.08189	1.01082	0.0592843	0.593486	0.412458	0.337442	0.295764	0.409788	0.13164	Arf1
Plate 10	B03	L-060268-01	J-060268-09	J-060268-10	J-060268-11	J-060268-12	Arf1	11840	NM_007476	31560734	CAGCAAUGACAGAGAGCGU	CUGUACAUGUGCAGACGCA	CGACAAGCACUGUAAUUAU	GCAUUGUGCUUGUACUUGU	Plate 10	B03	1.12081	0.834929	0.88103	0.995354	0.958032	0.127769	0.506231	0.347576	0.477671	0.363321	0.423699	0.0799263	Arf1
Plate 3	D10	L-060268-01	J-060268-09	J-060268-10	J-060268-11	J-060268-12	Arf1	11840	NM_007476	31560734	CAGCAAUGACAGAGAGCGU	CUGUACAUGUGCAGACGCA	CGACAAGCACUGUAAUUAU	GCAUUGUGCUUGUACUUGU	Plate 3	D10	1.01646	1.06202	0.941075	1.39509	1.10366	0.200585	0.404246	0.244221	0.376224	0.696308	0.43025	0.190603	Arf1
Plate 5	F10	L-060268-01	J-060268-09	J-060268-10	J-060268-11	J-060268-12	Arf1	11840	NM_007476	31560734	CAGCAAUGACAGAGAGCGU	CUGUACAUGUGCAGACGCA	CGACAAGCACUGUAAUUAU	GCAUUGUGCUUGUACUUGU	Plate 5	F10	0.795427	1.01542	1.03313	1.06256	0.976634	0.122359	0.544186	0.355517	0.28585	0.578364	0.440979	0.142472	Arf1
Plate 7	D06	L-060268-01	J-060268-09	J-060268-10	J-060268-11	J-060268-12	Arf1	11840	NM_007476	31560734	CAGCAAUGACAGAGAGCGU	CUGUACAUGUGCAGACGCA	CGACAAGCACUGUAAUUAU	GCAUUGUGCUUGUACUUGU	Plate 7	D06	1.08059	1.02469	0.893467	0.887306	0.971514	0.0964508	0.406693	0.406526	0.422795	0.628703	0.466179	0.108618	Arf1
Plate 6	D09	L-060268-01	J-060268-09	J-060268-10	J-060268-11	J-060268-12	Arf1	11840	NM_007476	31560734	CAGCAAUGACAGAGAGCGU	CUGUACAUGUGCAGACGCA	CGACAAGCACUGUAAUUAU	GCAUUGUGCUUGUACUUGU	Plate 6	D09	0.919561	1.0897	1.11843	0.854933	0.995656	0.128467	0.435758	0.361104	0.396874	0.690805	0.471135	0.149586	Arf1
Plate 4	C07	L-060268-01	J-060268-09	J-060268-10	J-060268-11	J-060268-12	Arf1	11840	NM_007476	31560734	CAGCAAUGACAGAGAGCGU	CUGUACAUGUGCAGACGCA	CGACAAGCACUGUAAUUAU	GCAUUGUGCUUGUACUUGU	Plate 4	C07	1.07125	1.06044	1.11755	0.996049	1.06132	0.0500732	0.613571	0.423736	0.45553	0.417513	0.477588	0.0921719	Arf1
Plate 9	D10	L-060268-01	J-060268-09	J-060268-10	J-060268-11	J-060268-12	Arf1	11840	NM_007476	31560734	CAGCAAUGACAGAGAGCGU	CUGUACAUGUGCAGACGCA	CGACAAGCACUGUAAUUAU	GCAUUGUGCUUGUACUUGU	Plate 9	D10	1.04012	1.06021	0.949565	0.956338	1.00156	0.0567901	0.588828	0.464172	0.345637	0.518178	0.479204	0.102636	Arf1
Plate 8	F06	L-060268-01	J-060268-09	J-060268-10	J-060268-11	J-060268-12	Arf1	11840	NM_007476	31560734	CAGCAAUGACAGAGAGCGU	CUGUACAUGUGCAGACGCA	CGACAAGCACUGUAAUUAU	GCAUUGUGCUUGUACUUGU	Plate 8	F06	0.830025	1.10002	0.895946	0.984067	0.952514	0.116842	0.714393	0.350797	0.608949	0.398787	0.518231	0.17225	Arf1
Plate 6	B07	L-060268-01	J-060268-09	J-060268-10	J-060268-11	J-060268-12	Arf1	11840	NM_007476	31560734	CAGCAAUGACAGAGAGCGU	CUGUACAUGUGCAGACGCA	CGACAAGCACUGUAAUUAU	GCAUUGUGCUUGUACUUGU	Plate 6	B07	0.847803	1.14271	0.990325	0.868529	0.962343	0.135692	0.509356	0.587576	0.594777	0.635609	0.581829	0.0527426	Arf1
Plate 2	C10	L-060268-01	J-060268-09	J-060268-10	J-060268-11	J-060268-12	Arf1	11840	NM_007476	31560734	CAGCAAUGACAGAGAGCGU	CUGUACAUGUGCAGACGCA	CGACAAGCACUGUAAUUAU	GCAUUGUGCUUGUACUUGU	Plate 2	C10	0.9452	1.00848	0.758293	0.919776	0.907937	0.106507	0.440664	0.608081	0.986102	0.363225	0.599518	0.277242	Arf1
Plate 3	D03	L-040515-01	J-040515-09	J-040515-10	J-040515-11	J-040515-12	Arfgap2	77038	NM_023854	12963846	UGUGUGAGUUGGAUGACUU	GUUUGAGAGCCUUUAUCUA	GAGAAGGAACCUGAAGUUA	GAAACAAAGUGGUGUCAAA	Plate 3	D03	1.07419	1.05926	1.03625	0.919911	1.0224	0.0700859	0.78175	0.701138	0.490101	0.801109	0.693525	0.142358	Arfgap2
Plate 4	D07	L-040515-01	J-040515-09	J-040515-10	J-040515-11	J-040515-12	Arfgap2	77038	NM_023854	12963846	UGUGUGAGUUGGAUGACUU	GUUUGAGAGCCUUUAUCUA	GAGAAGGAACCUGAAGUUA	GAAACAAAGUGGUGUCAAA	Plate 4	D07	0.998564	1.06456	1.17426	1.01653	1.06348	0.0789334	1.00778	0.54663	0.666356	0.646093	0.716715	0.200975	Arfgap2
Plate 9	D04	L-040515-01	J-040515-09	J-040515-10	J-040515-11	J-040515-12	Arfgap2	77038	NM_023854	12963846	UGUGUGAGUUGGAUGACUU	GUUUGAGAGCCUUUAUCUA	GAGAAGGAACCUGAAGUUA	GAAACAAAGUGGUGUCAAA	Plate 9	D04	1.06184	0.980439	0.964143	0.95279	0.989802	0.0493447	0.984403	0.773618	0.59188	0.727295	0.769299	0.162819	Arfgap2
Plate 10	B04	L-040515-01	J-040515-09	J-040515-10	J-040515-11	J-040515-12	Arfgap2	77038	NM_023854	12963846	UGUGUGAGUUGGAUGACUU	GUUUGAGAGCCUUUAUCUA	GAGAAGGAACCUGAAGUUA	GAAACAAAGUGGUGUCAAA	Plate 10	B04	1.24163	0.882002	0.901703	1.02113	1.01162	0.165204	0.87125	0.83164	0.850534	0.635576	0.79725	0.10899	Arfgap2
Plate 8	F05	L-040515-01	J-040515-09	J-040515-10	J-040515-11	J-040515-12	Arfgap2	77038	NM_023854	12963846	UGUGUGAGUUGGAUGACUU	GUUUGAGAGCCUUUAUCUA	GAGAAGGAACCUGAAGUUA	GAAACAAAGUGGUGUCAAA	Plate 8	F05	0.929458	1.0664	1.01975	1.08943	1.02626	0.0707457	1.20422	0.624034	0.849776	0.511761	0.797447	0.305444	Arfgap2
Plate 7	C06	L-040515-01	J-040515-09	J-040515-10	J-040515-11	J-040515-12	Arfgap2	77038	NM_023854	12963846	UGUGUGAGUUGGAUGACUU	GUUUGAGAGCCUUUAUCUA	GAGAAGGAACCUGAAGUUA	GAAACAAAGUGGUGUCAAA	Plate 7	C06	1.00365	1.05826	1.01213	0.941998	1.00401	0.0478004	0.772908	0.808243	0.828233	0.853207	0.815648	0.0339144	Arfgap2
Plate 4	C10	L-040515-01	J-040515-09	J-040515-10	J-040515-11	J-040515-12	Arfgap2	77038	NM_023854	12963846	UGUGUGAGUUGGAUGACUU	GUUUGAGAGCCUUUAUCUA	GAGAAGGAACCUGAAGUUA	GAAACAAAGUGGUGUCAAA	Plate 4	C10	1.06981	1.09741	1.05913	1.02839	1.06369	0.0285281	0.881525	0.722427	0.828907	0.83259	0.816362	0.0670589	Arfgap2
Plate 1	B05	L-040515-01	J-040515-09	J-040515-10	J-040515-11	J-040515-12	Arfgap2	77038	NM_023854	12963846	UGUGUGAGUUGGAUGACUU	GUUUGAGAGCCUUUAUCUA	GAGAAGGAACCUGAAGUUA	GAAACAAAGUGGUGUCAAA	Plate 1	B05	1.09516	1.06436	1.12852	0.997372	1.07135	0.0558489	1.01384	0.809618	0.597242	0.857796	0.819624	0.171979	Arfgap2
Plate 5	B02	L-040515-01	J-040515-09	J-040515-10	J-040515-11	J-040515-12	Arfgap2	77038	NM_023854	12963846	UGUGUGAGUUGGAUGACUU	GUUUGAGAGCCUUUAUCUA	GAGAAGGAACCUGAAGUUA	GAAACAAAGUGGUGUCAAA	Plate 5	B02	0.995144	0.902977	1.01935	1.28011	1.04939	0.161776	0.522455	1.06903	0.843902	0.920885	0.839067	0.230827	Arfgap2
Plate 2	C03	L-040515-01	J-040515-09	J-040515-10	J-040515-11	J-040515-12	Arfgap2	77038	NM_023854	12963846	UGUGUGAGUUGGAUGACUU	GUUUGAGAGCCUUUAUCUA	GAGAAGGAACCUGAAGUUA	GAAACAAAGUGGUGUCAAA	Plate 2	C03	1.06821	1.21613	1.00232	1.04472	1.08285	0.0929475	0.891873	0.698684	1.25211	0.706937	0.8874	0.25898	Arfgap2
Plate 6	C11	L-040515-01	J-040515-09	J-040515-10	J-040515-11	J-040515-12	Arfgap2	77038	NM_023854	12963846	UGUGUGAGUUGGAUGACUU	GUUUGAGAGCCUUUAUCUA	GAGAAGGAACCUGAAGUUA	GAAACAAAGUGGUGUCAAA	Plate 6	C11	0.974841	1.24088	0.982609	0.845703	1.01101	0.165611	0.825691	0.956619	1.26443	1.24612	1.07322	0.217042	Arfgap2
Plate 1	E04						empty well								Plate 1	E04	0.982935	0.984189	1.23856	1.14483	1.08763	0.126112	1.05574	0.904709	0.515374	0.438404	0.728556	0.298726	empty well
Plate4	G08						empty well								Plate4	G08	0.988693	1.18037	1.34824	1.12248	1.15994	0.148998	1.11302	0.730691	0.403006	0.744223	0.747735	0.290158	empty well
Plate3	G08						empty well								Plate3	G08	1.01016	1.00166	1.05559	1.46891	1.13408	0.22447	0.829563	0.896013	0.540029	0.785371	0.762744	0.155284	empty well
Plate 10	C05						empty well								Plate 10	C05	1.16924	1.00722	1.06254	1.0673	1.07657	0.0675296	0.794815	0.880513	0.79693	0.692302	0.79114	0.0770356	empty well
Plate 7	E08						empty well								Plate 7	E08	1.25596	1.01918	1.0692	0.98057	1.08123	0.122009	0.681598	0.726619	1.05021	0.905453	0.840971	0.169721	empty well
Plate 9	E10						empty well								Plate 9	E10	1.16755	1.1189	0.930637	0.912676	1.03244	0.129663	1.00202	0.929762	0.689393	0.98585	0.901757	0.144922	empty well
Plate 8	F08						empty well								Plate 8	F08	0.795108	1.06623	1.02634	1.18067	1.01709	0.161797	1.42656	0.846896	1.02405	0.547976	0.961369	0.367118	empty well
Plate 5	F08						empty well								Plate 5	F08	1.15318	0.963594	1.05007	1.04233	1.05229	0.0777803	0.980724	0.78404	0.964875	1.11937	0.962252	0.137589	empty well
Plate 6	B02						empty well								Plate 6	B02	0.863395	1.13163	1.22327	0.675814	0.973526	0.250419	1.06002	1.08937	0.35319	1.89443	1.09925	0.629963	empty well
Plate 2	E09						emtpy well								Plate 2	E09	1.00564	1.10341	0.906463	0.965898	0.995352	0.0827679	0.962056	0.982918	1.56325	0.948263	1.11412	0.29976	empty well
