# Supplementary material for: Determination of host proteins composing the microenvironment of coronavirus replicase complexes by proximity-labeling
Source: eLife. 2019 Jan 11;8:e42037. doi: 10.7554/eLife.42037 (PMC6372286; doi:10.7554/eLife.42037)
Supplement: Supplementary file 4. [file elife-42037-supp4.xlsx]

## Sheet: GO_BP_Analysis
Broad Category	GO BP Term	# MS Hits	Total # MS Hits (Input)	% MS Hits	Mass Spec Hits	P-Value	Fold Enrichment	Total # Genes In GO Term	% MS Hits In GO Term	Bonferroni	Benjamini	FDR	siRNA Hits	# siRNA Hits	% siRNA Hits of MS Hits	% siRNA Hits of Total Genes In GO Term
Cell Adhesion	GO:0098609~cell-cell adhesion	47	499	9.41884	SNX9, LIMA1, TLN1, HDLBP, PPME1, CNN3, VAPA, STK38, SNX5, VAPB, MRE11A, PDLIM5, EIF5, LARP1, PDXDC1, EFHD2, ATXN2L, SLK, BAG3, EIF3E, ARHGAP1, PLIN3, NDRG1, LRRFIP1, EMD, CLINT1, NUDC, COBLL1, DBNL, TWF2, CKAP5, OLA1, LYPLA2, ARFIP1, STAT1, MARK2, EIF4G1, EIF4G2, TJP1, GAPVD1, SERBP1, TMPO, UBAP2, YKT6, GIGYF2, PUF60, SH3GL1	3.2769e-32	9.79647	189	24.8677	6.42928e-29	6.42928e-29	5.62142e-29	SNX9, VAPA, BAG3, EIF3E, LRRFIP1, CLINT1, CKAP5, YKT6	8	17.0213	4.2328
Transport	GO:0015031~protein transport	58	499	11.6232	AP1G1, RAB5C, CHMP4B, CHMP7, USE1, PTPN23, TIMM50, COPB2, DAB2, RANBP2, AGAP1, KPNB1, AP3B1, RINT1, STXBP1, IPO9, STXBP3, RAB11FIP5, COPG2, IPO7, IPO5, PDCD6IP, KPNA3, MON1A, SNAP29, ARFGAP1, MYO5A, SNX9, AP1M1, NACA, SNX6, SNX5, STAM2, BET1, SNX2, SNX1, SNX4, LMAN1, SEC63, FAM21, CSE1L, STX18, TAP2, TAP1, SEC22B, BTF3, PEX14, TNPO1, VPS36, TNPO3, EIF4ENIF1, PRAF2, RRBP1, PREB, SCFD1, PPID, SEC13…	2.30264e-18	3.85958	592	9.7973	4.51778e-15	2.25889e-15	3.9501e-15	KPNB1, SNX9, NACA, BTF3, TNPO1, SCFD1, YKT6	7	12.069	1.18243
Transport	GO:0006886~intracellular protein transport	29	499	5.81162	SNX9, SEC24B, AP1M1, RABGAP1, SNX6, TBC1D8, SNX5, AP1G1, STAM2, SNX2, SNX1, COPB2, TBC1D15, CTTN, CSE1L, STX18, TNPO1, SEC24D, KPNB1, AP3B1, ASPSCR1, IPO9, ARFIP1, HID1, COPG2, IPO7, IPO5, STX5A, TBC1D8B	7.78073e-12	4.92429	232	12.5	1.52659e-08	5.08863e-09	1.33477e-08	SNX9, TNPO1, KPNB1, STX5A	4	13.7931	1.72414
Transport	GO:0016192~vesicle-mediated transport	26	499	5.21042	ARFGAP1, MYO5A, AP1M1, AP1G1, BET1, USE1, LMAN1, COPB2, PICALM, GBF1, STX18, GSN, SEC22B, CLINT1, AP3B1, RINT1, STXBP1, STXBP3, PREB, COPG2, SCFD1, NCK1, SEC13, YKT6, STX5A, MON1A	1.91972e-10	4.8087	213	12.2066	3.76649e-07	9.41624e-08	3.29322e-07	SCFD1, STX5A, YKT6, CLINT1, GBF1	5	19.2308	2.34742
Transport	GO:0006888~ER to Golgi vesicle-mediated transport	15	499	3.00601	SEC24B, VAPA, VAPB, BET1, LMAN1, PREB, COPB2, DDHD2, STX18, SEC13, SEC22B, SEC24D, SEC23IP, YKT6, STX5A	8.55447e-09	7.57583	78	19.2308	1.67837e-05	3.35677e-06	1.46749e-05	VAPA, YKT6, STX5A	3	20	3.84615
Translation	GO:0006413~translational initiation	12	499	2.40481	EIF4B, EIF4G1, EIF4G2, EIF4G3, EIF3E, EIF5, EIF3F, DDX3Y, EIF3I, EIF2A, EIF2B3, LARP1	8.75706e-08	8.7543	54	22.2222	0.000171799	2.86352e-05	0.000150225	EIF3E, EIF3F, EIF3I	3	25	5.55556
Transport	GO:0006897~endocytosis	20	499	4.00802	SNX9, DBNL, DNM1L, SNX6, SNX5, SNX2, SNX1, SNX4, DPYSL2, SH3BP4, DAB2, CTTN, PICALM, GAPVD1, AAK1, SH3KBP1, BIN1, EHD2, CLINT1, SH3GL1	1.78955e-07	4.35297	181	11.0497	0.000351048	5.01573e-05	0.000306992	DNM1L, AAK1, CLINT1	3	15	1.65746
Transport	GO:0006810~transport	81	499	16.2325	DYNC1LI1, DYNC1LI2, AP1G1, CHMP4B, RAB5C, TRPV2, CHMP7, USE1, PTPN23, TIMM50, ACBD5, SLC1A5, COPB2, ACBD3, DAB2, ATP2B4, COL4A3BP, RANBP2, AGAP1, KPNB1, AP3B1, TXNL1, DBNL, G3BP1, RINT1, STXBP1, STIM2, IPO9, STXBP3, RAB11FIP5, COPG2, IPO7, IPO5, OSBPL11, PDCD6IP, KPNA3, STX5A, SNAP29, ARFGAP1, MYO5A, SNX9, AP1M1, HDLBP, NACA, AGFG1, SNX6, SNX5, STAM2, SNX2, BET1, IGF2BP1, SNX1, SNX4, LMAN1, SEC63…	6.58295e-07	1.75134	1822	4.44566	0.00129074	0.000161434	0.00112928	ACBD5, KPNB1, STX5A, SNX9, NACA, BTF3, TNPO1, SCFD1, YKT6	9	11.1111	0.493963
Cell Organization	GO:0016050~vesicle organization	7	499	1.40281	PLEKHF1, SNX9, SNX6, SNX5, SNX2, SNX1, SNX4	2.33379e-05	11.49	24	29.1667	0.0447571	0.00507481	0.040028	SNX9	1	14.2857	4.16667
Catabolic Processes	GO:0030433~ER-associated ubiquitin-dependent protein catabolic process	9	499	1.80361	STT3B, UBE4A, PSMC2, DNAJC10, UBE2J1, CCDC47, UBXN8, FAF2, UBXN4	8.86537e-05	6.22016	57	15.7895	0.159658	0.0172442	0.151974	PSMC2, DNAJC10	2	22.2222	3.50877
Other Processes	GO:0050821~protein stabilization	13	499	2.60521	DVL3, RAB3GAP1, NAA15, STXBP1, SMAD3, IPO9, FLNA, CDC37, DVL1, AAK1, BAG3, CCT8, APBB2	0.000100742	4.00099	128	10.1562	0.179357	0.0178092	0.17268	AAK1, BAG3	2	15.3846	1.5625
Catabolic Processes	GO:0006511~ubiquitin-dependent protein catabolic process	14	499	2.80561	UBE4A, UBE3A, USP4, UBR1, RNF213, CUL5, SQSTM1, PSMC2, USP47, FBXO4, PSMD4, USP10, CUL4B, USP15	0.00015265	3.5813	154	9.09091	0.258828	0.0246513	0.261544	PSMC2	1	7.14286	0.649351
Translation	GO:0006417~regulation of translation	12	499	2.40481	EIF4G1, EIF4G2, EIF4G3, RPL13A, NCK1, AGO2, IGF2BP1, EIF2A, GCN1L1, FAM129A, TNRC6B, EIF2AK3	0.00025527	3.90688	121	9.91736	0.394017	0.0377982	0.437006	RPL13A	1	8.33333	0.826446
Other Processes	GO:0043547~positive regulation of GTPase activity	13	499	2.60521	DVL2, DVL3, SNX9, RABGAP1, MAP2K1, RAB3GAP1, ARHGAP35, MYO9B, BIN1, RAPGEF2, EIF2B3, ARAP1, RASA1	0.000347314	3.50771	146	8.90411	0.494167	0.0475161	0.594138	SNX9	1	7.69231	0.684932
Other Processes	GO:0006457~protein folding	12	499	2.40481	TXNL1, FKBP8, NUDCD3, NUDCD2, FKBP5, PPID, PDCL, CCT8, RANBP2, CANX, CDC37, NUDC	0.00041548	3.69322	128	9.375	0.557512	0.0529052	0.710357	NONE	0	0	0
Cell Organization	GO:0034389~lipid particle organization	5	499	1.002	DDHD2, RAB3GAP1, PPID, SPG20, FAF2	0.000444115	13.1314	15	33.3333	0.581696	0.0530146	0.759138	NONE	0	0	0
Cell Organization	GO:0007029~endoplasmic reticulum organization	6	499	1.2024	VAPB, COL4A3BP, USE1, CCDC47, LMAN1, EIF2AK3	0.000519351	8.7543	27	22.2222	0.639128	0.0581929	0.887203	NONE	0	0	0
Transport	GO:0006607~NLS-bearing protein import into nucleus	5	499	1.002	IPO5, RANBP2, KPNA3, KPNB1, TNPO1	0.000743842	11.5866	17	29.4118	0.767755	0.0779068	1.2684	KPNB1, TNPO1	2	40	11.7647
Other Processes	GO:0046777~protein autophosphorylation	14	499	2.80561	PTK2, VRK2, PAK2, SLK, STK10, AAK1, CAMK2G, PASK, CDK12, MINK1, TTK, PAK1, EIF2AK3, MARK2	0.000808675	3.01377	183	7.65027	0.795515	0.0801458	1.37823	AAK1	1	7.14286	0.546448
Transport	GO:0006610~ribosomal protein import into nucleus	4	499	0.801603	IPO5, IPO9, KPNB1, TNPO1	0.000822227	19.6972	8	50	0.800885	0.0775238	1.40118	KPNB1, TNPO1	2	50	25
Transport	GO:0042147~retrograde transport, endosome to Golgi	8	499	1.60321	FAM21, SNX6, GBF1, SNX5, SNX2, SNX1, STX5A, YKT6	0.000856044	5.16647	61	13.1148	0.813678	0.0768958	1.45841	STX5A, YKT6, GBF1	3	37.5	4.91803
Cell Organization	GO:0007030~Golgi organization	9	499	1.80361	GBF1, GORASP2, NSFL1C, SURF4, LMAN1, MYO18A, SEC23IP, TJAP1, VCPIP1	0.000862294	4.48796	79	11.3924	0.815951	0.0740492	1.46898	NONE	0	0	0
Translation	GO:0006446~regulation of translational initiation	6	499	1.2024	EIF4G1, EIF4G2, EIF3E, EIF5, EIF3F, EIF3I	0.00134775	7.16261	33	18.1818	0.92907	0.108675	2.28702	EIF3E, EIF3F, EIF3I	3	50	9.09091
Cell Organization	GO:0051017~actin filament bundle assembly	6	499	1.2024	CORO1B, DBNL, LIMA1, EZR, SWAP70, CALD1	0.00176857	6.75331	35	17.1429	0.968976	0.134726	2.99097	NONE	0	0	0
Cell Organization	GO:0031532~actin cytoskeleton reorganization	7	499	1.40281	CTTN, SMAP1, EZR, MINK1, PTPN1, PAK1, FLNA	0.00194094	5.30308	52	13.4615	0.977892	0.141418	3.27793	NONE	0	0	0
Other Processes	GO:0043087~regulation of GTPase activity	8	499	1.60321	RAB3GAP2, TBC1D15, GAPVD1, SBF1, RAB3GAP1, ARHGAP1, RASA3, CRK	0.0021022	4.4388	71	11.2676	0.983899	0.146835	3.54566	NONE	0	0	0
Other Processes	GO:0070527~platelet aggregation	6	499	1.2024	FGG, TLN1, ILK, STXBP1, STXBP3, FLNA	0.00256986	6.22016	38	15.7895	0.993581	0.170543	4.31818	NONE	0	0	0
Other Processes	GO:0045773~positive regulation of axon extension	6	499	1.2024	EIF4G2, TWF2, TRPV2, ILK, ADNP, PAK1	0.00323246	5.90915	40	15	0.998257	0.202976	5.40275	NONE	0	0	0
Catabolic Processes	GO:0006914~autophagy	11	499	2.20441	ATG2B, FAM134B, SNAP29, SQSTM1, CHMP4B, TFEB, USP10, STBD1, WIPI2, WIPI1, ACBD5	0.00334965	3.05167	142	7.74648	0.998616	0.20308	5.59335	FAM134B, TFEB, ACBD5	3	27.2727	2.11268
Translation	GO:0001731~formation of translation preinitiation complex	5	499	1.002	EIF4B, EIF3E, EIF5, EIF3F, EIF3I	0.00336875	7.87887	25	20	0.998667	0.198033	5.62438	EIF3E, EIF3F, EIF3I	3	60	12
Transport	GO:0006898~receptor-mediated endocytosis	7	499	1.40281	DBNL, SNX9, HSPH1, DAB2, CTTN, PICALM, CAP1	0.0040294	4.59601	60	11.6667	0.999637	0.2255	6.69186	SNX9	1	14.2857	1.66667
Cell Organization	GO:0007010~cytoskeleton organization	9	499	1.80361	PDZD8, LARP4, MICAL2, SVIL, SH3KBP1, CAP1, DPYSL2, DST, PXN	0.00493067	3.40913	104	8.65385	0.999939	0.261445	8.12979	PXN	1	11.1111	0.961538
	GO:0030100~regulation of endocytosis	5	499	1.002	ARFGAP1, PICALM, RAB5C, PTPN1, BIN1	0.0051364	7.0347	28	17.8571	0.999959	0.263738	8.45509	NONE	0	0	0
	GO:0006890~retrograde vesicle-mediated transport, Golgi to ER	5	499	1.002	COPB2, SCFD1, NBAS, GBF1, STX18	0.00584098	6.79213	29	17.2414	0.99999	0.286838	9.56094	SCFD1, GBF1	2	40	6.89655
	GO:0060628~regulation of ER to Golgi vesicle-mediated transport	3	499	0.601202	SCFD1, RINT1, USE1	0.00897512	19.6972	6	50	1	0.39673	14.3294	SCFD1	1	33.3333	16.6667
	GO:0017148~negative regulation of translation	7	499	1.40281	EIF4ENIF1, RPL13A, SYNCRIP, IGF2BP1, EIF2AK3, GIGYF2, FXR1	0.00914344	3.88395	71	9.85915	1	0.393839	14.5787	RPL13A	1	14.2857	1.40845
	GO:0006986~response to unfolded protein	6	499	1.2024	STT3B, HSPH1, VAPB, FAF2, EIF2AK3, UBXN4	0.00920231	4.63463	51	11.7647	1	0.387515	14.6657	NONE	0	0	0
	GO:0030036~actin cytoskeleton organization	10	499	2.00401	INF2, CORO1B, ABR, EPB41, ARHGEF18, TMOD3, CAP1, PAK1, EHD2, FLNA	0.0102524	2.77425	142	7.04225	1	0.412618	16.204	NONE	0	0	0
	GO:0007067~mitotic nuclear division	15	499	3.00601	ANAPC1, SNX9, DYNC1LI1, KIF11, MAP2K1, CKAP5, KNTC1, BIRC6, ANKLE2, RCC1, MAPRE2, NUDC, KIF2A, ERCC6L, VCPIP1	0.0113713	2.13327	277	5.41516	1	0.437488	17.8144	SNX9, KIF11, CKAP5	3	20	1.08303
	GO:0031468~nuclear envelope reassembly	3	499	0.601202	CHMP4B, CHMP7, NSFL1C	0.0123557	16.8833	7	42.8571	1	0.456552	19.2069	NONE	0	0	0
	GO:0072673~lamellipodium morphogenesis	3	499	0.601202	SNX2, SNX1, MYO9B	0.0123557	16.8833	7	42.8571	1	0.456552	19.2069	NONE	0	0	0
	GO:0030334~regulation of cell migration	7	499	1.40281	RTN4, SLK, NCK1, PTPN23, MINK1, WDR44, FLNA	0.013348	3.5813	77	9.09091	1	0.474315	20.5882	NONE	0	0	0
	GO:0007049~cell cycle	26	499	5.21042	DYNC1LI1, SNX9, PARD3, RABGAP1, STK10, KNTC1, PKMYT1, RCC1, ANKLE2, NIPBL, NUDC, KIF2A, ERCC6L, KHDRBS1, ANAPC1, KIF11, CKAP5, DLGAP5, RINT1, BIRC6, MCM2, UHRF1, MAPRE2, PDCD6IP, CUL4B, CHAF1A	0.0138648	1.66816	614	4.23453	1	0.479111	21.2988	SNX9, PKMYT1, KIF11, CKAP5, UHRF1	5	19.2308	0.814332
	GO:0030879~mammary gland development	5	499	1.002	IRS2, ARHGAP5, STAT5A, ARHGAP35, IRS1	0.0151926	5.18347	38	13.1579	1	0.502682	23.0969	STAT5A, IRS1	2	40	5.26316
	GO:1902237~positive regulation of endoplasmic reticulum stress-induced intrinsic apoptotic signaling pathway	3	499	0.601202	PTPN2, NCK1, EIF2AK3	0.0162002	14.7729	8	37.5	1	0.517269	24.4356	NONE	0	0	0
	GO:0034498~early endosome to Golgi transport	3	499	0.601202	SNX2, SNX1, STX5A	0.0162002	14.7729	8	37.5	1	0.517269	24.4356	STX5A	1	33.3333	12.5
	GO:0000059~protein import into nucleus, docking	3	499	0.601202	IPO5, KPNB1, TNPO1	0.0162002	14.7729	8	37.5	1	0.517269	24.4356	KPNB1, TNPO1	2	66.6667	25
	GO:2000643~positive regulation of early endosome to late endosome transport	3	499	0.601202	DAB2, EZR, PTPN23	0.0162002	14.7729	8	37.5	1	0.517269	24.4356	NONE	0	0	0
	GO:0006997~nucleus organization	4	499	0.801603	CHMP4B, CHMP7, LEMD3, BIN1	0.017385	7.16261	22	18.1818	1	0.534504	25.9816	NONE	0	0	0
	GO:0050714~positive regulation of protein secretion	5	499	1.002	FGG, DNM1L, EZR, PPID, MYO18A	0.018084	4.92429	40	12.5	1	0.540852	26.8798	DNM1L	1	20	2.5
	GO:0032000~positive regulation of fatty acid beta-oxidation	3	499	0.601202	IRS2, IRS1, ACSL5	0.020483	13.1314	9	33.3333	1	0.5785	29.8846	IRS1	1	33.3333	11.1111
	GO:0048812~neuron projection morphogenesis	6	499	1.2024	ATXN2, DBNL, CTTN, MAP2K1, ILK, PAK1	0.0215546	3.75184	63	9.52381	1	0.589623	31.189	NONE	0	0	0
	GO:0006606~protein import into nucleus	6	499	1.2024	CSE1L, IPO7, IPO9, KPNA3, KPNB1, TNPO3	0.0215546	3.75184	63	9.52381	1	0.589623	31.189	KPNB1	1	16.6667	1.5873
	GO:0030041~actin filament polymerization	4	499	0.801603	COBLL1, CTTN, GSN, HCLS1	0.0220157	6.56572	24	16.6667	1	0.589909	31.7431	NONE	0	0	0
	GO:0030866~cortical actin cytoskeleton organization	4	499	0.801603	TLN1, EPB41, STRIP1, EHD2	0.0220157	6.56572	24	16.6667	1	0.589909	31.7431	NONE	0	0	0
	GO:0003007~heart morphogenesis	6	499	1.2024	DVL2, DVL3, NIPBL, CHD7, COL4A3BP, FLNA	0.0229113	3.69322	64	9.375	1	0.597274	32.8075	CHD7	1	16.6667	1.5625
	GO:0009306~protein secretion	4	499	0.801603	PREB, SNCG, FGG, MON1A	0.0245585	6.30309	25	16	1	0.615793	34.7244	NONE	0	0	0
	GO:0006904~vesicle docking involved in exocytosis	4	499	0.801603	SCFD1, STXBP1, STXBP3, YKT6	0.0245585	6.30309	25	16	1	0.615793	34.7244	SCFD1, YKT6	2	50	8
	GO:0008283~cell proliferation	12	499	2.40481	IRS2, UHRF1, PICALM, MAP2K1, ASCC3, COL4A3BP, MRE11A, ECD, CDK5RAP3, YAP1, LARP1, MVP	0.0250247	2.14878	220	5.45455	1	0.615656	35.2576	UHRF1	1	8.33333	0.454545
	GO:0035646~endosome to melanosome transport	3	499	0.601202	RAB32, AP1M1, AP1G1	0.0251796	11.8183	10	30	1	0.610954	35.4339	NONE	0	0	0
	GO:0048280~vesicle fusion with Golgi apparatus	3	499	0.601202	BET1, SEC22B, STX5A	0.0251796	11.8183	10	30	1	0.610954	35.4339	STX5A	1	33.3333	10
	GO:0008360~regulation of cell shape	9	499	1.80361	PTK2, VRK2, EZR, EPB41, ARHGEF18, SH3KBP1, ARHGAP35, ARAP1, PXN	0.0253035	2.55071	139	6.47482	1	0.605917	35.5745	PXN	1	11.1111	0.719424
	GO:0051259~protein oligomerization	6	499	1.2024	DVL2, DNM1L, RRM2, CAMK2G, SNX2, AHNAK	0.0273082	3.52785	67	8.95522	1	0.627571	37.8102	DNM1L, RRM2	2	33.3333	2.98507
	GO:0051291~protein heterooligomerization	7	499	1.40281	MAP2K1, SQSTM1, ILK, PRKAB1, STXBP3, ITPR3, IRS1	0.028033	3.03033	91	7.69231	1	0.630715	38.6004	IRS1	1	14.2857	1.0989
	GO:0030163~protein catabolic process	5	499	1.002	CAST, PSMB3, PSMC2, USE1, UBR1	0.0307722	4.19089	47	10.6383	1	0.658993	41.5022	PSMB3, PSMC2	2	40	4.25532
	GO:0030968~endoplasmic reticulum unfolded protein response	5	499	1.002	VAPB, CASP12, CDK5RAP3, PTPN1, EIF2AK3	0.0329212	4.10358	48	10.4167	1	0.677737	43.6878	NONE	0	0	0
	GO:0048009~insulin-like growth factor receptor signaling pathway	3	499	0.601202	IRS1, EIF2AK3, GIGYF2	0.0357207	9.84858	12	25	1	0.701683	46.4198	IRS1	1	33.3333	8.33333
	GO:0006614~SRP-dependent cotranslational protein targeting to membrane	3	499	0.601202	SRP54A, SRP68, SEC63	0.0357207	9.84858	12	25	1	0.701683	46.4198	SRP54A, SRP68	2	66.6667	16.6667
	GO:0051223~regulation of protein transport	3	499	0.601202	SCFD1, PICALM, GAPVD1	0.0357207	9.84858	12	25	1	0.701683	46.4198	SCFD1	1	33.3333	8.33333
	GO:0006468~protein phosphorylation	23	499	4.60922	STK38, MAP2K1, STK10, CAMK2G, PASK, PRKAB1, MINK1, PKMYT1, TTK, EIF2A, MARK3, MARK2, PTK2, MAP4K5, RPS6KA4, VRK2, PAK2, SLK, AAK1, ILK, CDK12, PAK1, EIF2AK3	0.0371446	1.57304	576	3.99306	1	0.709968	47.761	PKMYT1, AAK1	2	8.69565	0.347222
	GO:0032956~regulation of actin cytoskeleton organization	5	499	1.002	TWF2, ILK, ARHGAP35, PAK1, CRK	0.037476	3.93943	50	10	1	0.707281	48.0686	NONE	0	0	0
	GO:0090630~activation of GTPase activity	6	499	1.2024	TBC1D15, RABGAP1, TBC1D8, EIF5, TBC1D8B, RASA1	0.0376234	3.23789	73	8.21918	1	0.702867	48.2048	NONE	0	0	0
	GO:2001275~positive regulation of glucose import in response to insulin stimulus	3	499	0.601202	OSBPL8, PAK1, IRS1	0.0415207	9.091	13	23.0769	1	0.733048	51.6877	IRS1	1	33.3333	7.69231
	GO:0060397~JAK-STAT cascade involved in growth hormone signaling pathway	3	499	0.601202	STAT5A, PTPN1, STAT1	0.0415207	9.091	13	23.0769	1	0.733048	51.6877	STAT5A	1	33.3333	7.69231
	GO:0044319~wound healing, spreading of cells	3	499	0.601202	PARD3, ARHGAP35, FLNA	0.0415207	9.091	13	23.0769	1	0.733048	51.6877	NONE	0	0	0
	GO:0090179~planar cell polarity pathway involved in neural tube closure	3	499	0.601202	DVL2, DVL3, DVL1	0.0415207	9.091	13	23.0769	1	0.733048	51.6877	NONE	0	0	0
	GO:0007179~transforming growth factor beta receptor signaling pathway	6	499	1.2024	PTK2, SMAD3, ZYX, USP15, ARAP1, PXN	0.0415253	3.15155	75	8	1	0.727522	51.6917	PXN	1	16.6667	1.33333
	GO:0034976~response to endoplasmic reticulum stress	6	499	1.2024	DDRGK1, COL4A3BP, DNAJC10, PTPN1, FAM129A, EIF2AK3	0.0435646	3.11008	76	7.89474	1	0.739325	53.4249	DNAJC10	1	16.6667	1.31579
	GO:0001934~positive regulation of protein phosphorylation	10	499	2.00401	DVL2, DVL3, PTK2, DAB2, EIF4G3, SQSTM1, PAK1, FAM129A, RASA1, DVL1	0.0450687	2.141	184	5.43478	1	0.746121	54.6656	NONE	0	0	0
	GO:0000060~protein import into nucleus, translocation	4	499	0.801603	IPO5, KPNB1, TNPO1, AGAP3	0.0465517	4.92429	32	12.5	1	0.752402	55.8583	KPNB1, TNPO1	2	50	6.25
	GO:0061077~chaperone-mediated protein folding	4	499	0.801603	FKBP8, FKBP5, PPID, CANX	0.0465517	4.92429	32	12.5	1	0.752402	55.8583	NONE	0	0	0
	GO:0032438~melanosome organization	3	499	0.601202	RAB32, AP1M1, AP3B1	0.0476454	8.44164	14	21.4286	1	0.7555	56.719	NONE	0	0	0
	GO:0031629~synaptic vesicle fusion to presynaptic active zone membrane	3	499	0.601202	SNAP29, STXBP1, SNAP47	0.0476454	8.44164	14	21.4286	1	0.7555	56.719	NONE	0	0	0
	GO:0048268~clathrin coat assembly	3	499	0.601202	DAB2, PICALM, CLINT1	0.0476454	8.44164	14	21.4286	1	0.7555	56.719	CLINT1	1	33.3333	7.14286
	GO:0016579~protein deubiquitination	6	499	1.2024	USP4, EIF3F, OTUD7B, USP47, USP10, USP15	0.0478206	3.03033	78	7.69231	1	0.751759	56.8553	EIF3F	1	16.6667	1.28205
	GO:0007018~microtubule-based movement	6	499	1.2024	DYNC1LI1, DYNC1LI2, KIF11, KIF15, KIF2A, KIF13B	0.0478206	3.03033	78	7.69231	1	0.751759	56.8553	KIF11	1	16.6667	1.28205
	GO:0090114~COPII-coated vesicle budding	2	499	0.400802	VAPA, VAPB	0.0500179	39.3943	2	100	1	0.762647	58.5318	VAPA	1	50	50
	GO:1903373~positive regulation of endoplasmic reticulum tubular network organization	2	499	0.400802	RAB3GAP2, RAB3GAP1	0.0500179	39.3943	2	100	1	0.762647	58.5318	NONE	0	0	0
	GO:0010603~regulation of cytoplasmic mRNA processing body assembly	2	499	0.400802	ATXN2, ATXN2L	0.0500179	39.3943	2	100	1	0.762647	58.5318	NONE	0	0	0
	GO:0060988~lipid tube assembly	2	499	0.400802	SNX9, BIN1	0.0500179	39.3943	2	100	1	0.762647	58.5318	SNX9	1	50	50
	GO:1902202~regulation of hepatocyte growth factor receptor signaling pathway	2	499	0.400802	PTPN2, PTPN1	0.0500179	39.3943	2	100	1	0.762647	58.5318	NONE	0	0	0
	GO:0019060~intracellular transport of viral protein in host cell	2	499	0.400802	TAP2, TAP1	0.0500179	39.3943	2	100	1	0.762647	58.5318	NONE	0	0	0
	GO:0046967~cytosol to ER transport	2	499	0.400802	TAP2, TAP1	0.0500179	39.3943	2	100	1	0.762647	58.5318	NONE	0	0	0
	GO:1900026~positive regulation of substrate adhesion-dependent cell spreading	4	499	0.801603	DAB2, CRKL, CRK, FLNA	0.0502773	4.77507	33	12.1212	1	0.759611	58.7256	NONE	0	0	0
	GO:0060071~Wnt signaling pathway, planar cell polarity pathway	3	499	0.601202	DVL2, DVL3, DVL1	0.0540748	7.87887	15	20	1	0.780165	61.4672	NONE	0	0	0
	GO:0051301~cell division	16	499	3.20641	ANAPC1, SNX9, DYNC1LI1, PARD3, KIF11, CKAP5, KNTC1, BIRC6, ANKLE2, RCC1, SPG20, MAPRE2, PDCD6IP, NUDC, KIF2A, ERCC6L	0.0546296	1.68532	374	4.27807	1	0.779067	61.8531	SNX9, KIF11, CKAP5	3	18.75	0.802139
	GO:0090307~mitotic spindle assembly	4	499	0.801603	KIF11, KPNB1, FLNA, KIF2A	0.0581472	4.50221	35	11.4286	1	0.795733	64.2162	KIF11, KPNB1	2	50	5.71429
	GO:0061025~membrane fusion	4	499	0.801603	DNM1L, STX18, NSFL1C, STX5A	0.0581472	4.50221	35	11.4286	1	0.795733	64.2162	STX5A	1	25	2.85714
	GO:1901998~toxin transport	4	499	0.801603	COPB2, SCFD1, TRIP4, CCT8	0.0581472	4.50221	35	11.4286	1	0.795733	64.2162	SCFD1	1	25	2.85714
	GO:0000920~cell separation after cytokinesis	3	499	0.601202	CHMP4B, CHMP7, PDCD6IP	0.0607896	7.38644	16	18.75	1	0.806145	65.8999	NONE	0	0	0
	GO:0044804~nucleophagy	3	499	0.601202	ATG2B, WIPI2, WIPI1	0.0607896	7.38644	16	18.75	1	0.806145	65.8999	NONE	0	0	0
	GO:0042993~positive regulation of transcription factor import into nucleus	3	499	0.601202	HCLS1, SMAD3, FLNA	0.0607896	7.38644	16	18.75	1	0.806145	65.8999	NONE	0	0	0
	GO:0051016~barbed-end actin filament capping	3	499	0.601202	DBNL, TWF2, GSN	0.0607896	7.38644	16	18.75	1	0.806145	65.8999	NONE	0	0	0
	GO:0010976~positive regulation of neuron projection development	8	499	1.60321	TWF2, NCK1, PPP2R5D, ADNP, ARHGAP35, RAPGEF2, MARK2, DVL1	0.0617382	2.28373	138	5.7971	1	0.807015	66.4859	NONE	0	0	0
	GO:0048015~phosphatidylinositol-mediated signaling	4	499	0.801603	IRS2, EZR, GSN, IRS1	0.0622869	4.37715	36	11.1111	1	0.805764	66.8205	IRS1	1	25	2.77778
	GO:0031338~regulation of vesicle fusion	4	499	0.801603	TBC1D15, RABGAP1, TBC1D8, TBC1D8B	0.0665595	4.25885	37	10.8108	1	0.823167	69.3207	NONE	0	0	0
	GO:0002053~positive regulation of mesenchymal cell proliferation	4	499	0.801603	IRS2, ARHGAP5, STAT1, IRS1	0.0665595	4.25885	37	10.8108	1	0.823167	69.3207	IRS1	1	25	2.7027
	GO:0001649~osteoblast differentiation	7	499	1.40281	RRBP1, PSMC2, SMAD3, CCDC47, SYNCRIP, HSD17B4, WWOX	0.0675455	2.44036	113	6.19469	1	0.823928	69.8719	PSMC2	1	14.2857	0.884956
	GO:0042692~muscle cell differentiation	3	499	0.601202	GLMN, BIN1, IFRD1	0.0677713	6.95194	17	17.6471	1	0.82113	69.9968	NONE	0	0	0
	GO:0030048~actin filament-based movement	3	499	0.601202	MYO5A, MYO9B, APBB2	0.0677713	6.95194	17	17.6471	1	0.82113	69.9968	NONE	0	0	0
	GO:0001932~regulation of protein phosphorylation	5	499	1.002	PRKAR2B, PTK2, MAP2K1, PPP2R5D, DVL1	0.0719813	3.17696	62	8.06452	1	0.836261	72.2383	NONE	0	0	0
	GO:0072659~protein localization to plasma membrane	5	499	1.002	MYO5A, PLEKHF1, STXBP1, RAPGEF2, EHD2	0.0719813	3.17696	62	8.06452	1	0.836261	72.2383	NONE	0	0	0
	GO:0030335~positive regulation of cell migration	10	499	2.00401	PTK2, DAB2, IRS2, ARHGAP5, MAP2K1, ILK, SMAD3, PAK1, TRIP6, IRS1	0.0738592	1.94061	203	4.92611	1	0.840527	73.1865	NONE	0	0	0
	GO:1903898~negative regulation of PERK-mediated unfolded protein response	2	499	0.400802	NCK1, PTPN1	0.0740827	26.2629	3	66.6667	1	0.837888	73.2972	NONE	0	0	0
	GO:1903679~positive regulation of cap-independent translational initiation	2	499	0.400802	NCK1, YTHDF2	0.0740827	26.2629	3	66.6667	1	0.837888	73.2972	NONE	0	0	0
	GO:1903243~negative regulation of cardiac muscle hypertrophy in response to stress	2	499	0.400802	ATP2B4, SMAD3	0.0740827	26.2629	3	66.6667	1	0.837888	73.2972	NONE	0	0	0
	GO:0097051~establishment of protein localization to endoplasmic reticulum membrane	2	499	0.400802	RAB3GAP2, RAB3GAP1	0.0740827	26.2629	3	66.6667	1	0.837888	73.2972	NONE	0	0	0
	GO:2000393~negative regulation of lamellipodium morphogenesis	2	499	0.400802	CORO1B, ARPIN	0.0740827	26.2629	3	66.6667	1	0.837888	73.2972	NONE	0	0	0
	GO:0010824~regulation of centrosome duplication	3	499	0.601202	GEN1, CHMP4B, PDCD6IP	0.0750021	6.56572	18	16.6667	1	0.838138	73.7484	NONE	0	0	0
	GO:0032508~DNA duplex unwinding	3	499	0.601202	ASCC3, MRE11A, DDX1	0.0750021	6.56572	18	16.6667	1	0.838138	73.7484	NONE	0	0	0
	GO:0030010~establishment of cell polarity	4	499	0.801603	MYO9B, PAK1, MARK3, MARK2	0.0801474	3.93943	40	10	1	0.854611	76.144	NONE	0	0	0
	GO:0040018~positive regulation of multicellular organism growth	4	499	0.801603	NIPBL, CHD7, EZR, STAT5A	0.0849236	3.84335	41	9.7561	1	0.867965	78.1821	CHD7, STAT5A	2	50	4.87805
	GO:0006412~translation	16	499	3.20641	EFL1, RRBP1, EIF5, EIF2A, EIF4B, EIF4G1, TARS, EIF4G2, EIF4G3, GSPT1, RPL13A, EIF3E, EIF3F, EIF3I, RSL24D1, EIF2AK3	0.0853794	1.57184	401	3.99002	1	0.866366	78.3678	RPL13A, EIF3E, EIF3F, EIF3I, RSL24D1	5	31.25	1.24688
	GO:0006915~apoptotic process	21	499	4.20842	FKBP8, TRPV2, HINT1, BIRC6, STAT1, CIAPIN1, KANK2, PLEKHF1, DAB2, PAK2, SLK, GSN, SQSTM1, BAG3, PPID, CASP12, SH3KBP1, PAK1, PDCD6IP, PUF60, WWOX	0.0881921	1.45137	570	3.68421	1	0.872348	79.4811	BAG3	1	4.7619	0.175439
	GO:0030030~cell projection organization	8	499	1.60321	SNAP29, TROVE2, TWF2, GSN, ILK, PTPN23, ASAP1, FLNA	0.0896969	2.08712	151	5.29801	1	0.874033	80.0543	NONE	0	0	0
	GO:0061098~positive regulation of protein tyrosine kinase activity	3	499	0.601202	DVL2, HSPH1, PTPN1	0.0901435	5.90915	20	15	1	0.872471	80.2215	NONE	0	0	0
	GO:0000413~protein peptidyl-prolyl isomerization	3	499	0.601202	FKBP5, PPID, RANBP2	0.0901435	5.90915	20	15	1	0.872471	80.2215	NONE	0	0	0
	GO:0043403~skeletal muscle tissue regeneration	3	499	0.601202	NACA, ENO3, IFRD1	0.0901435	5.90915	20	15	1	0.872471	80.2215	NONE	0	0	0
	GO:0006260~DNA replication	7	499	1.40281	KAT7, HELB, RRM2, NFIX, MCM2, CHAF1A, DNAJC2	0.092671	2.24195	123	5.69106	1	0.877146	81.1432	KAT7, RRM2	2	28.5714	1.62602
	GO:0048013~ephrin receptor signaling pathway	4	499	0.801603	PTK2, NCK1, CRK, RASA1	0.0948276	3.66459	43	9.30233	1	0.880533	81.8975	NONE	0	0	0
	GO:0000226~microtubule cytoskeleton organization	6	499	1.2024	PTK2, DYNC1LI2, PARD3, AP1G1, MARK3, MARK2	0.0967422	2.46215	96	6.25	1	0.883112	82.5432	NONE	0	0	0
	GO:1903753~negative regulation of p38MAPK cascade	2	499	0.400802	HSPH1, EZR	0.0975392	19.6972	4	50	1	0.882595	82.8056	NONE	0	0	0
	GO:2000623~negative regulation of nuclear-transcribed mRNA catabolic process, nonsense-mediated decay	2	499	0.400802	NBAS, SECISBP2	0.0975392	19.6972	4	50	1	0.882595	82.8056	NONE	0	0	0
	GO:0010638~positive regulation of organelle organization	2	499	0.400802	SURF4, LMAN1	0.0975392	19.6972	4	50	1	0.882595	82.8056	NONE	0	0	0
	GO:0010664~negative regulation of striated muscle cell apoptotic process	2	499	0.400802	NACA, BAG3	0.0975392	19.6972	4	50	1	0.882595	82.8056	NACA, BAG3	2	100	50
	GO:0022007~convergent extension involved in neural plate elongation	2	499	0.400802	DVL2, DVL1	0.0975392	19.6972	4	50	1	0.882595	82.8056	NONE	0	0	0
	GO:0006907~pinocytosis	2	499	0.400802	DAB2, SNX5	0.0975392	19.6972	4	50	1	0.882595	82.8056	NONE	0	0	0
	GO:0046602~regulation of mitotic centrosome separation	2	499	0.400802	CEP85, KIF11	0.0975392	19.6972	4	50	1	0.882595	82.8056	NONE	0	0	0
	GO:1903061~positive regulation of protein lipidation	2	499	0.400802	RAB3GAP2, RAB3GAP1	0.0975392	19.6972	4	50	1	0.882595	82.8056	NONE	0	0	0
	GO:2001237~negative regulation of extrinsic apoptotic signaling pathway	4	499	0.801603	DAB2, CTTN, BIRC6, YAP1	0.0999491	3.5813	44	9.09091	1	0.886369	83.5765	NONE	0	0	0

## Sheet: siRNA_Hits
siRNA Hit	Mean Gaussia	p-value	Broad Category	GO_BP Terms	# GO_BP Matches	STRING Description of Gene
Rpl13a	0.0331718	0.00012	Translation	GO:0006417~regulation of translation; GO:0017148~negative regulation of translation; GO:0006412~translation	3	Ribosomal protein L13A; Associated with ribosomes but is not required for canonical ribosome function and has extra-ribosomal functions (By similarity). Component of the GAIT (gamma interferon-activated inhibitor of translation) complex which mediates interferon-gamma- induced transcript-selective translation inhibition in inflammation processes. Upon interferon-gamma activation and subsequent ph…
Snrpe	0.116668	0.000141	Transport	N/A	0	Small nuclear ribonucleoprotein E; Core component of the spliceosomal U1, U2, U4 and U5 small nuclear ribonucleoproteins (snRNPs), the building blocks of the spliceosome. Thereby, plays an important role in the splicing of cellular pre-mRNAs. Most spliceosomal snRNPs contain a common set of Sm proteins SNRPB, SNRPD1, SNRPD2, SNRPD3, SNRPE, SNRPF and SNRPG that assemble in a heptameric protein rin…
Eif3e	0.137664	0.000147	Translation	GO:0098609~cell-cell adhesion; GO:0006413~translational initiation; GO:0006446~regulation of translational initiation; GO:0001731~formation of translation preinitiation complex; GO:0006412~translation	5	Eukaryotic translation initiation factor 3, subunit E; Required for nonsense-mediated mRNA decay (NMD); may act in conjunction with UPF2 to divert mRNAs from translation to the NMD pathway. May interact with MCM7 and EPAS1 and regulate the proteasome-mediated degradation of these proteins (By similarity). Component of the eukaryotic translation initiation factor 3 (eIF- 3) complex, which is requi…
Eif3i	0.155058	0.000154	Translation	GO:0006413~translational initiation; GO:0006446~regulation of translational initiation; GO:0001731~formation of translation preinitiation complex; GO:0016579~protein deubiquitination; GO:0006412~translation	4	Eukaryotic translation initiation factor 3, subunit I; Component of the eukaryotic translation initiation factor 3 (eIF-3) complex, which is required for several steps in the initiation of protein synthesis. The eIF-3 complex associates with the 40S ribosome and facilitates the recruitment of eIF-1, eIF-1A, eIF-2-GTP-methionyl-tRNAi and eIF-5 to form the 43S preinitiation complex (43S PIC). The e…
Eif3f	0.206111	0.000168	Translation	GO:0006413~translational initiation; GO:0006446~regulation of translational initiation; GO:0001731~formation of translation preinitiation complex; GO:0016579~protein deubiquitination; GO:0006412~translation	5	Eukaryotic translation initiation factor 3, subunit F; Component of the eukaryotic translation initiation factor 3 (eIF-3) complex, which is required for several steps in the initiation of protein synthesis. The eIF-3 complex associates with the 40S ribosome and facilitates the recruitment of eIF-1, eIF-1A, eIF-2-GTP-methionyl-tRNAi and eIF-5 to form the 43S preinitiation complex (43S PIC). The e…
Gbf1	0.265504	0.000203	Transport	GO:0016192~vesicle-mediated transport; GO:0042147~retrograde transport, endosome to Golgi; GO:0007030~Golgi organization; GO:0006890~retrograde vesicle-mediated transport, Golgi to ER	4	Golgi-specific brefeldin A-resistance factor 1
Rrm2	0.283716	0.000233	Other	GO:0051259~protein oligomerization; GO:0006260~DNA replication	2	Ribonucleotide reductase M2; Provides the precursors necessary for DNA synthesis. Catalyzes the biosynthesis of deoxyribonucleotides from the corresponding ribonucleotides. Inhibits Wnt signaling (By similarity) (390 aa)
Kif11	0.324723	0.000247	Transport	GO:0007067~mitotic nuclear division; GO:0007049~cell cycle; GO:0007018~microtubule-based movement; GO:0051301~cell division; GO:0090307~mitotic spindle assembly; GO:0046602~regulation of mitotic centrosome separation	6	Kinesin family member 11; Motor protein required for establishing a bipolar spindle during mitosis. Required in non-mitotic cells for transport of secretory proteins from the Golgi complex to the cell surface (1052 aa)
Psmd1	0.381032	0.000279	Catabolic Processes	N/A	0	Proteasome (prosome, macropain) 26S subunit, non-ATPase, 1; Acts as a regulatory subunit of the 26 proteasome which is involved in the ATP-dependent degradation of ubiquitinated proteins (953 aa)
Srp54a	0.502661	0.000549	Transport	GO:0006614~SRP-dependent cotranslational protein targeting to membrane	1	Signal recognition particle 54A (504 aa)
S100a11	0.467734	0.000596	Other	N/A	0	S100 calcium binding protein A11 (calgizzarin); Facilitates the differentiation and the cornification of keratinocytes (98 aa)
Nudcd1	0.549757	0.001165	Other	N/A	0	NudC domain containing 1 (582 aa)
Naca	0.581977	0.001528	Transport	GO:0015031~protein transport; GO:0006810~transport; GO:0043403~skeletal muscle tissue regeneration; GO:0010664~negative regulation of striated muscle cell apoptotic process	4	Nascent polypeptide-associated complex alpha polypeptide; Cardiac- and muscle-specific transcription factor. May act to regulate the expression of genes involved in the development of myotubes. Plays a critical role in ventricular cardiomyocyte expansion and regulates postnatal skeletal muscle growth and regeneration. Involved in the organized assembly of thick and thin filaments of myofibril sar…
Snx9	0.505952	0.002104	Transport	GO:0098609~cell-cell adhesion; GO:0015031~protein transport; GO:0006897~endocytosis; GO:0043547~positive regulation of GTPase activity; GO:0006898~receptor-mediated endocytosis; GO:0007067~mitotic nuclear division; GO:0007049~cell cycle; GO:0060988~lipid tube assembly; GO:0051301~cell division;	12	Sorting nexin 9; Involved in endocytosis and intracellular vesicle trafficking, both during interphase and at the end of mitosis. Required for efficient progress through mitosis and cytokinesis. Required for normal formation of the cleavage furrow at the end of mitosis. Plays a role in endocytosis via clathrin-coated pits, but also clathrin-independent, actin-dependent fluid-phase endocytosis. Pl…
Btf3	0.57984	0.002257	Transport	GO:0015031~protein transport; GO:0006810~transport	2	Basic transcription factor 3; When associated with NACA, prevents inappropriate targeting of non-secretory polypeptides to the endoplasmic reticulum (ER). Binds to nascent polypeptide chains as they emerge from the ribosome and blocks their interaction with the signal recognition particle (SRP), which normally targets nascent secretory peptides to the ER. BTF3 is also a general transcription fact…
Scfd1	0.633992	0.002248	Transport	GO:0015031~protein transport; GO:0016192~vesicle-mediated transport; GO:0006810~transport; GO:0060628~regulation of ER to Golgi vesicle-mediated transport; GO:1901998~toxin transport; GO:0006890~retrograde vesicle-mediated transport, Golgi to ER; GO:0006904~vesicle docking involved in exocytosis; GO:0051223~regulation of protein transport	8	Sec1 family domain containing 1; Plays a role in SNARE-pin assembly and Golgi-to-ER retrograde transport via its interaction with COG4. Involved in vesicular transport between the endoplasmic reticulum and the Golgi (By similarity) (639 aa)
Psmc2	0.586937	0.002512	Catabolic process	GO:0030433~ER-associated ubiquitin-dependent protein catabolic process; GO:0006511~ubiquitin-dependent protein catabolic process;	4	Proteasome (prosome, macropain) 26S subunit, ATPase 2; The 26S protease is involved in the ATP-dependent degradation of ubiquitinated proteins. The regulatory (or ATPase) complex confers ATP dependency and substrate specificity to the 26S complex (475 aa)
Tfeb	0.571776	0.002692	Catabolic process	GO:0006914~autophagy	1	Transcription factor EB; Transcription factor that specifically recognizes and binds E-box sequences (5Õ-CANNTG-3Õ). Efficient DNA-binding requires dimerization with itself or with another MiT/TFE family member such as TFE3 or MITF. In association with TFE3, activates the expression of CD40L in T-cells, thereby playing a role in T- cell-dependent antibody responses in activated CD4(+) T-cells and…
Ykt6	0.644129	0.00332	Transport	GO:0098609~cell-cell adhesion; GO:0015031~protein transport; GO:0016192~vesicle-mediated transport; GO:0006888~ER to Golgi vesicle-mediated transport; GO:0042147~retrograde transport, endosome to Golgi; GO:0006810~transport; GO:0006904~vesicle docking involved in exocytosis	7	YKT6 homolog (S. Cerevisiae); Vesicular soluble NSF attachment protein receptor (v- SNARE) mediating vesicle docking and fusion to a specific acceptor cellular compartment. Functions in endoplasmic reticulum to Golgi transport; as part of a SNARE complex composed of GOSR1, GOSR2 and STX5. Functions in early/recycling endosome to TGN transport; as part of a SNARE complex composed of BET1L, GOSR1 a…
Kpnb1	0.646165	0.004176	Transport	GO:0015031~protein transport; GO:0006886~intracellular protein transport; GO:0000060~protein import into nucleus, translocation; GO:0006810~transport; GO:0090307~mitotic spindle assembly; GO:0006606~protein import into nucleus; GO:0006607~NLS-bearing protein import into nucleus;GO:0006610~ribosomal protein import into nucleus; GO:0000059~protein import into nucleus, docking;	9	Karyopherin (importin) beta 1; Functions in nuclear protein import, either in association with an adapter protein, like an importin-alpha subunit, which binds to nuclear localization signals (NLS) in cargo substrates, or by acting as autonomous nuclear transport receptor. Acting autonomously, serves itself as NLS receptor. Docking of the importin/substrate complex to the nuclear pore complex (NPC…
Stx5a	0.597607	0.005599	Transport	GO:0006886~intracellular protein transport; GO:0016192~vesicle-mediated transport; GO:0006888~ER to Golgi vesicle-mediated transport; GO:0006810~transport; GO:0061025~membrane fusion; GO:0042147~retrograde transport, endosome to Golgi; GO:0034498~early endosome to Golgi transport; GO:0048280~vesicle fusion with Golgi apparatus	8	Syntaxin 5A; Mediates endoplasmic reticulum to Golgi transport. Together with p115/USO1 and GM130/GOLGA2, involved in vesicle tethering and fusion at the cis-Golgi membrane to maintain the stacked and inter-connected structure of the Golgi apparatus (355 aa)
Stat5a	0.546951	0.005685	Other	GO:0030879~mammary gland development; GO:0060397~JAK-STAT cascade involved in growth hormone signaling pathway; GO:0040018~positive regulation of multicellular organism growth	3	Signal transducer and activator of transcription 5A; Carries out a dual function- signal transduction and activation of transcription. Mediates cellular responses to the cytokine KITLG/SCF and other growth factors. May mediate cellular responses to activated FGFR1, FGFR2, FGFR3 and FGFR4. Binds to the GAS element and activates PRL-induced transcription. Regulates the expression of milk proteins d…
Rsl24d1	0.510875	0.009821	Translation	GO:0006412~translation	1	Ribosomal L24 domain containing 1; Involved in the biogenesis of the 60S ribosomal subunit. Ensures the docking of GTPBP4/NOG1 to pre-60S particles (By similarity) (163 aa)
Acbd5	0.691515	0.008813	Transport	GO:0006810~transport; GO:0006914~autophagy	2	acyl-Coenzyme A binding domain containing 5; Acyl-CoA binding protein which acts as the peroxisome receptor for pexophagy but is dispensable for aggrephagy and nonselective autophagy. Binds medium- and long-chain acyl-CoA esters (By similarity) (509 aa)
Zfyve1	0.667222	0.011009	Transport	N/A	0	Zinc finger, FYVE domain containing 1 (777 aa)
Ckap5	0.668972	0.017019	Cell Organization	GO:0098609~cell-cell adhesion; GO:0007067~mitotic nuclear division; GO:0007049~cell cycle; GO:0051301~cell division	4	Cytoskeleton associated protein 5; Binds to the plus end of microtubules and regulates microtubule dynamics and microtubule organization. Promotes cytoplasmic microtubule nucleation and elongation. Plays a major role in organizing spindle poles (2032 aa)
Vapa	0.704158	0.013167	Transport	GO:0098609~cell-cell adhesion; GO:0006888~ER to Golgi vesicle-mediated transport; GO:0090114~COPII-coated vesicle budding;	3	Vesicle-associated membrane protein, associated protein A; Binds to OSBPL3, which mediates recruitment of VAPA to plasma membrane sites. The ORP3-VAPA complex stimulates RRAS signaling which in turn attenuates integrin beta-1 (ITGB1) activation at the cell surface. With OSBPL3, may regulate ER morphology. May play a role in vesicle trafficking (249 aa)
Rangap1	0.610105	0.014554	Transport	N/A	0	RAN GTPase activating protein 1; GTPase activator for the nuclear Ras-related regulatory protein Ran, converting it to the putatively inactive GDP-bound state. Required for postimplantation development (589 aa)
Kat7	0.717563	0.018568	Other	GO:0006260~DNA replication	1	MYST histone acetyltransferase 2; Component of the HBO1 complex which has a histone H4- specific acetyltransferase activity, a reduced activity toward histone H3 and is responsible for the bulk of histone H4 acetylation in vivo. Through chromatin acetylation it may regulate DNA replication and act as a coactivator of TP53-dependent transcription. Specifically represses AR-mediated transcription (…
Bpnt1	0.723122	0.016177	Other	N/A	0	Bisphosphate 3Õ-nucleotidase 1; Converts adenosine 3Õ-phosphate 5Õ-phosphosulfate (PAPS) to adenosine 5Õ-phosphosulfate (APS) and 3Õ(2Õ)-phosphoadenosine 5Õ- phosphate (PAP) to AMP. Has 1000-fold lower activity towards inositol 1,4-bisphosphate (Ins(1,4)P2) and inositol 1,3,4- trisphosphate (Ins(1,3,4)P3), but does not hydrolyze Ins(1)P, Ins(3,4)P2, Ins(1,3,4,5)P4 or InsP6 (308 aa)
Chd7	0.696087	0.018506	Other	GO:0040018~positive regulation of multicellular organism growth; GO:0003007~heart morphogenesis	2	Chromodomain helicase DNA binding protein 7; Probable transcription regulator. Maybe involved in the in 45S precursor rRNA production (By similarity) (2986 aa)
Aak1	0.722272	0.021402	Transport	GO:0006897~endocytosis; GO:0050821~protein stabilization; GO:0046777~protein autophosphorylation; GO:0006468~protein phosphorylation	4	AP2 associated kinase 1; Regulates clathrin-mediated endocytosis by phosphorylating the AP2M1/mu2 subunit of the adaptor protein complex 2 (AP-2) which ensures high affinity binding of AP-2 to cargo membrane proteins during the initial stages of endocytosis. Isoform 1 and isoform 2 display similar levels of kinase activity towards AP2M1. Regulates phosphorylation of other AP-2 subunits as well as…
Itpripl1	0.733528	0.018139	Other	N/A	0	Inositol 1,4,5-triphosphate receptor interacting protein-like 1 (547 aa)
Utp20	0.737334	0.024448	Other	N/A	0	fl
Psmb3	0.736594	0.018568	Catabolic Processes	GO:0030163~protein catabolic process	1	Proteasome (prosome, macropain) subunit, beta type 3; The proteasome is a multicatalytic proteinase complex which is characterized by its ability to cleave peptides with Arg, Phe, Tyr, Leu, and Glu adjacent to the leaving group at neutral or slightly basic pH. The proteasome has an ATP-dependent proteolytic activity (205 aa)
Dnajc10	0.742324	0.029119	Catabolic process	GO:0030433~ER-associated ubiquitin-dependent protein catabolic process; GO:0034976~response to endoplasmic reticulum stress	3	DnaJ (Hsp40) homolog, subfamily C, member 10; Endoplasmic reticulum disulfide reductase involved both in the correct folding of proteins and degradation of misfolded proteins. Required for efficient folding of proteins in the endoplasmic reticulum by catalyzing the removal of non-native disulfide bonds formed during the folding of proteins, such as LDLR. Also involved in endoplasmic reticulum-ass…
Irs1	0.741514	0.02277	Other	GO:0048015~phosphatidylinositol-mediated signaling; GO:2001275~positive regulation of glucose import in response to insulin stimulus; GO:0002053~positive regulation of mesenchymal cell proliferation; GO:0048009~insulin-like growth factor receptor signaling pathway; GO:0030335~positive regulation of cell migration; GO:0030879~mammary gland development; GO:0032000~positive regulation of fatty acid …	8	Insulin receptor substrate 1; May mediate the control of various cellular processes by insulin. When phosphorylated by the insulin receptor binds specifically to various cellular proteins containing SH2 domains such as phosphatidylinositol 3-kinase p85 subunit or GRB2. Activates phosphatidylinositol 3-kinase when bound to the regulatory p85 subunit (By similarity) (1231 aa)
Bag3	0.736328	0.023749	Other	GO:0098609~cell-cell adhesion; GO:0050821~protein stabilization; GO:0006915~apoptotic process; GO:0010664~negative regulation of striated muscle cell apoptotic process	4	BCL2-associated athanogene 3; Inhibits the chaperone activity of HSP70/HSC70 by promoting substrate release. Has anti-apoptotic activity (577 aa)
Clint1	0.736635	0.026653	Transport	GO:0098609~cell-cell adhesion; GO:0016192~vesicle-mediated transport; GO:0006897~endocytosis; GO:0048268~clathrin coat assembly	4	Clathrin interactor 1; Binds to membranes enriched in phosphatidylinositol 4,5- bisphosphate (PtdIns(4,5)P2). May have a role in transport via clathrin-coated vesicles from the trans-Golgi network to endosomes. Stimulates clathrin assembly (By similarity) (623 aa)
Tbcb	0.736025	0.027951	Other	N/A	0	Tubulin folding cofactor B; Binds to alpha-tubulin folding intermediates after their interaction with cytosolic chaperonin in the pathway leading from newly synthesized tubulin to properly folded heterodimer (By similarity). Involved in regulation of tubulin heterodimer dissociation. May function as a negative regulator of axonal growth (244 aa)
Fam134b	0.748014	0.027951	Catabolic process	GO:0006914~autophagy	1	Family with sequence similarity 134, member B; Endoplasmic reticulum-anchored autophagy receptor that mediates ER delivery into lysosomes through sequestration into autophagosomes (PubMed-26040720). Promotes membrane remodeling and ER scission via its membrane bending capacity and targets the fragments into autophagosomes via interaction with ATG8 family proteins (PubMed-26040720). Required for l…
Srp68	0.745761	0.029028	Transport	GO:0006614~SRP-dependent cotranslational protein targeting to membrane	1	Signal recognition particle 68; Signal-recognition-particle assembly has a crucial role in targeting secretory proteins to the rough endoplasmic reticulum membrane. SRP68 binds the 7S RNA, SRP72 binds to this complex subsequently. This ribonucleoprotein complex might interact directly with the docking protein in the ER membrane and possibly participate in the elongation arrest function (By simila…
Pkmyt1	0.684531	0.033288	Other	GO:0006468~protein phosphorylation; GO:0007049~cell cycle	2	Protein kinase, membrane associated tyrosine/threonine 1; Acts as a negative regulator of entry into mitosis (G2 to M transition) by phosphorylation of the CDK1 kinase specifically when CDK1 is complexed to cyclins. Mediates phosphorylation of CDK1 predominantly on ÕThr-14Õ. Also involved in Golgi fragmentation. May be involved in phosphorylation of CDK1 on ÕTyr-15Õ to a lesser degree, however ty…
Utp3	0.747958	0.029859	Other	N/A	0	UTP3, small subunit (SSU) processome component, homolog (S. cerevisiae); Essential for gene silencing- has a role in the structure of silenced chromatin. Plays a role in the developing brain (469 aa)
Pxn	0.762261	0.031779	Cell organization	GO:0007010~cytoskeleton organization; GO:0008360~regulation of cell shape; GO:0007179~transforming growth factor beta receptor signaling pathway	3	Paxillin; Cytoskeletal protein involved in actin-membrane attachment at sites of cell adhesion to the extracellular matrix (focal adhesion) (591 aa)
Polr2b	0.757271	0.035179	Other	N/A	0	Polymerase (RNA) II (DNA directed) polypeptide B; DNA-dependent RNA polymerase catalyzes the transcription of DNA into RNA using the four ribonucleoside triphosphates as substrates. Second largest component of RNA polymerase II which synthesizes mRNA precursors and many functional non-coding RNAs. Proposed to contribute to the polymerase catalytic activity and forms the polymerase active center t…
Dnm1l	0.73632	0.041043	Transport	GO:0006897~endocytosis; GO:0050714~positive regulation of protein secretion; GO:0051259~protein oligomerization; GO:0061025~membrane fusion	4	Dynamin 1-like (712 aa) - also see SNX9
Uhrf1	0.762925	0.041288	Other	GO:0007049~cell cycle; GO:0008283~cell proliferation	2	Ubiquitin-like, containing PHD and RING finger domains, 1; Multidomain protein that acts as a key epigenetic regulator by bridging DNA methylation and chromatin modification. Specifically recognizes and binds hemimethylated DNA at replication forks via its YDG domain and recruits DNMT1 methyltransferase to ensure faithful propagation of the DNA methylation patterns through DNA replication. In add…
Lrrfip1	0.739363	0.044996	Other	GO:0098609~cell-cell adhesion	1	Leucine rich repeat (in FLII) interacting protein 1; Transcriptional repressor which preferentially binds to the GC-rich consensus sequence (5Õ-AGCCCCCGGCG-3Õ) and may regulate expression of TNF, EGFR and PDGFA. May control smooth muscle cells proliferation following artery injury through PDGFA repression. May also bind double-stranded RNA (By similarity). Positively regulates Toll-like receptor …
Tnpo1	0.770284	0.048414	Transport	GO:0015031~protein transport; GO:0006886~intracellular protein transport; GO:0006810~transport; GO:0006607~NLS-bearing protein import into nucleus; GO:0000060~protein import into nucleus, translocation; GO:0000059~protein import into nucleus, docking; GO:0006610~ribosomal protein import into nucleus;	7	Transportin 1; Functions in nuclear protein import as nuclear transport receptor. Serves as receptor for nuclear localization signals (NLS) in cargo substrates. Is thought to mediate docking of the importin/substrate complex to the nuclear pore complex (NPC) through binding to nucleoporin and the complex is subsequently translocated through the pore by an energy requiring, Ran- dependent mechanis…

## Sheet: STRING_Input
STRING Analysis
Transport
GO BP Term	Total # In GO Group	Mass Spec Hits
GO:0015031 - Protein Transport	592	AP1G1, RAB5C, CHMP7, USE1, PTPN23, TIMM50, DAB2, RANBP2, AGAP1, KPNB1, AP3B1, RINT1, STXBP1, IPO9, STXBP3, RAB11FIP5, COPG2, IPO7, IPO5, PDCD6IP, KPNA3, MON1A, SNAP29, ARFGAP1, MYO5A, SNX9, AP1M1, NACA, SNX6, SNX5, STAM2, BET1, SNX2, SNX1, SNX4, LMAN1, SEC63, FAM21, CSE1L, STX18, TAP2, TAP1, SEC22B, BTF3, PEX14, TNPO1, VPS36, TNPO3, EIF4ENIF1, PRAF2, RRBP1, PREB, SCFD1, PPID, SEC13, YKT6
GO:0006886 - Intracellular Protein Transport	232	SNX9, SEC24B, AP1M1, RABGAP1, SNX6, TBC1D8, SNX5, AP1G1, STAM2, SNX2, SNX1, TBC1D15, CTTN, CSE1L, STX18, TNPO1, SEC24D, KPNB1, AP3B1, ASPSCR1, IPO9, ARFIP1, HID1, COPG2, IPO7, IPO5, STX5A, TBC1D8B
GO:0016192 - Vesicle-Mediated Transport	213	MYO5A, ARFGAP1, AP1M1, AP1G1, RINT1, STXBP1, USE1, BET1, STXBP3, LMAN1, PREB, SCFD1, COPG2, PICALM, GSN, STX18, NCK1, SEC13, SEC22B, STX5A, YKT6, CLINT1, AP3B1, MON1A, GBF1
GO:0006888 - ER to Golgi Vesicle-Mediated Transport	78	SEC24B, VAPA, VAPB, BET1, LMAN1, PREB, DDHD2, STX18, SEC13, SEC22B, SEC24D, SEC23IP, YKT6, STX5A
GO:0006897 - Endocytosis	181	SNX9, DBNL, DNM1L, SNX6, SNX5, SNX2, SNX1, SNX4, DPYSL2, SH3BP4, DAB2, CTTN, PICALM, GAPVD1, AAK1, SH3KBP1, BIN1, EHD2, CLINT1, SH3GL1
GO:0006810 - Transport	1822	DYNC1LI1, DYNC1LI2, AP1G1, RAB5C, TRPV2, CHMP7, USE1, PTPN23, TIMM50, ACBD5, SLC1A5, ACBD3, DAB2, ATP2B4, COL4A3BP, RANBP2, AGAP1, KPNB1, AP3B1, TXNL1, DBNL, G3BP1, RINT1, STXBP1, STIM2, IPO9, STXBP3, RAB11FIP5, COPG2, IPO7, IPO5, OSBPL11, PDCD6IP, KPNA3, STX5A, SNAP29, ARFGAP1, MYO5A, SNX9, AP1M1, HDLBP, NACA, AGFG1, SNX6, SNX5, STAM2, SNX2, BET1, IGF2BP1, SNX1, SNX4, LMAN1, SEC63, FAM21, CSE1L,…
GO:0006607 - NLS-Bearing Protein Import Into Nucleus	17	IPO5, RANBP2, KPNA3, KPNB1, TNPO1
GO:0006610 - Ribosomal Protein Import Into Nucleus	8	IPO5, IPO9, KPNB1, TNPO1
GO:0006898 - Receptor-Mediated Endocytosis	60	DBNL, SNX9, DAB2, CTTN, PICALM, CAP1
GO:0042147 - Retrograde Transport, Endosome to Golgi	61	FAM21, SNX6, SNX5, SNX2, SNX1, STX5A, YKT6, GBF1
	All Mass Spec Hits	AAK1, ACBD3, ACBD5, AGAP1, AGFG1, AP1G1, AP1M1, AP3B1, APOBR, ARFGAP1, ARFIP1, ASPSCR1, ATP2B4, BET1, BIN1, BTF3, CAP1, CHMP7, CLCC1, CLINT1, COL4A3BP, COPG2, CSE1L, CTTN, DAB2, DBNL, DDHD2, DNM1L, DPYSL2, DYNC1LI1, DYNC1LI2, EHD2, EIF4ENIF1, FAM21, G3BP1, GAPVD1, GBF1, GSN, HDLBP, HID1, IGF2BP1, IPO5, IPO7, IPO9, ITPR3, KPNA3, KPNB1, LMAN1, MON1A, MYO5A, NACA, NCK1, OSBPL11, OSBPL8, OSBPL9, PDCD…
	All siRNA Hits	AAK1, ACBD5, BTF3, CLINT1, DNM1L, GBF1, KPNB1, NACA, SCFD1, SNX9, STX5A, TNPO1, VAPA, YKT6
Translation
GO BP Term	Total # In GO Group	Mass Spec Hits
GO:0006413 - Translational Initiation	54	EIF4B, EIF4G1, EIF4G2, EIF4G3, EIF3E, EIF5, EIF3F, DDX3Y, EIF3I, EIF2A, EIF2B3, LARP1
GO:0006417 - Regulation of Translation	121	EIF4G1, EIF4G2, EIF4G3, RPL13A, NCK1, AGO2, IGF2BP1, EIF2A, GCN1L1, FAM129A, TNRC6B, EIF2AK3
GO:0006446 - Regulation of Translational Initiation	33	EIF4G1, EIF4G2, EIF3E, EIF5, EIF3F, EIF3I
GO:0001731 - Formation of Translation Preinitiation Complex	25	EIF4B, EIF3E, EIF5, EIF3F, EIF3I
	All Mass Spec Hits	AGO2, DDX3Y, EIF2A, EIF2AK3, EIF2B3, EIF3E, EIF3F, EIF3I, EIF4B, EIF4G1, EIF4G2, EIF4G3, EIF5, FAM129A, GCN1L1, IGF2BP1, LARP1, NCK1, RPL13A, TNRC6B
	All siRNA Hits	EIF3E, EIF3F, EIF3I, RPL13A
Cell Catabolic Processes
GO BP Term	Total # In GO Group	Mass Spec Hits
GO:0030433 - ER-Associated Ubiquitin-Dependent Protein Catabolic Process	57	STT3B, UBE4A, PSMC2, DNAJC10, UBE2J1, CCDC47, UBXN8, FAF2, UBXN4
GO:0006511 - Ubiquitin-Dependent Protein Catabolic Process	154	UBE4A, UBE3A, USP4, UBR1, RNF213, CUL5, SQSTM1, PSMC2, USP47, FBXO4, PSMD4, USP10, CUL4B, USP15
GO:0006914 - Autophagy	142	ATG2B, FAM134B, SNAP29, SQSTM1, TFEB, USP10, STBD1, WIPI2, WIPI1, ACBD5
	All Mass Spec Hits	ACBD5, ATG2B, CCDC47, CUL4B, CUL5, DNAJC10, FAF2, FAM134B, FBXO4, PSMC2, PSMD4, RNF213, SNAP29, SQSTM1, STBD1, STT3B, TFEB, UBE2J1, UBE3A, UBE4A, UBR1, UBXN4, UBXN8, USP10, USP15, USP4, USP47, WIPI1, WIPI2
	All siRNA Hits	PSMC2, DNAJC10, FAM134B, TFEB, ACBD5
Cell Organization
GO BP Term	Total # In GO Group	Mass Spec Hits
GO:0016050 - Vesicle Organization	24	PLEKHF1, SNX9, SNX6, SNX5, SNX2, SNX1, SNX4
GO:0034389 - Lipid Particle Organization	15	DDHD2, RAB3GAP1, PPID, SPG20, FAF2
GO:0007029 - Endoplasmic Reticulum Organization	27	VAPB, COL4A3BP, USE1, CCDC47, LMAN1, EIF2AK3
GO:0007030 - Golgi Organization	79	GBF1, GORASP2, NSFL1C, SURF4, LMAN1, MYO18A, SEC23IP, TJAP1, VCPIP1
GO:0031532 - Actin Cytoskeleton Reorganization	52	CTTN, SMAP1, EZR, MINK1, PAK1
GO:0007010 - Cytoskeleton Organization	104	PDZD8, LARP4, MICAL2, SVIL, SH3KBP1, CAP1, DPYSL2, DST, PXN
	All Mass Spec Hits	CAP1, CCDC47, COL4A3BP, CTTN, DDHD2, DPYSL2, DST, EIF2AK3, EZR, FAF2, GORASP2, LARP4, LMAN1, MICAL2, MINK1, MYO18A, NSFL1C, PAK1, PDZD8, PLEKHF1, PPID, PXN, RAB3GAP1, SEC23IP, SH3KBP1, SMAP1, SNX1, SNX2, SNX4, SNX5, SNX6, SNX9, SPG20, SURF4, SVIL, TJAP1, USE1, VAPB, VCPIP1
	All siRNA Hits	SNX9, PXN, GBF1
